# Supplementary material for: High resolution transcriptome maps for wild-type and nonsense-mediated decay-defective Caenorhabditis elegans
Source: Genome Biol. 2009 Sep 24;10(9):R101. doi: 10.1186/gb-2009-10-9-r101 (PMC2768976; doi:10.1186/gb-2009-10-9-r101)
Supplement: Additional data file 4 — For each gene the length of the 3' UTR (if greater than average), occurrence of uORFs and the presence of introns that are expressed in the mutant are listed. [file gb-2009-10-9-r101-S4.TXT]

Additional data file 4. This text file contains the set of genes that are over-expressed 2-fold or more in the NMD mutant compared to wild-type. For each gene the length of the 3’UTR (if greater than average), occurrence of upstream ORF’s and the presence of introns that are expressed in the mutant are listed.
WBGene00020090	288		R119.5.exon5|
WBGene00018848
WBGene00020040
WBGene00011550
WBGene00009054		uORF
WBGene00000631
WBGene00000431	306
WBGene00009261		uORF
WBGene00022633		uORF
WBGene00004706	222
WBGene00002225		uORF
WBGene00008665
WBGene00017885
WBGene00020087
WBGene00015313
WBGene00012960
WBGene00013893
WBGene00020840
WBGene00004875	453	uORF
WBGene00009665
WBGene00022160
WBGene00013702		uORF	Y106G6D.6.exon2|Y106G6D.6.exon9|Y106G6D.6.exon13|
WBGene00009360
WBGene00021677
WBGene00008766			F13G3.6.exon2|F13G3.6.exon4|
WBGene00017098	406		E02D9.1b.1.exon3|E02D9.1a.exon2|
WBGene00010771
WBGene00011062			R06C7.2.exon2|
WBGene00006789	602
WBGene00012136	443
WBGene00020403		uORF
WBGene00012231
WBGene00013959	267
WBGene00022517		uORF
WBGene00006061
WBGene00008292
WBGene00007255
WBGene00003934
WBGene00008877
WBGene00006709
WBGene00000814
WBGene00003836
WBGene00010569	891	uORF	K04G2.11.exon2|
WBGene00012237
WBGene00001725	260
WBGene00014183
WBGene00020348
WBGene00011156
WBGene00001704
WBGene00009455
WBGene00020039
WBGene00020346	250	uORF	T08B2.5a.exon5|
WBGene00008130
WBGene00009499	220	uORF
WBGene00002189		uORF	ZK909.2j.exon7|
WBGene00000801
WBGene00008477
WBGene00009314		uORF
WBGene00022457			Y110A7A.7.exon3|
WBGene00002226	241	uORF
WBGene00011059			R06C1.4.exon1|R06C1.4.exon2|
WBGene00021213	256	uORF
WBGene00021647
WBGene00000634
WBGene00008543		uORF
WBGene00009123		uORF	F25H2.12a.exon1|
WBGene00021763
WBGene00019429
WBGene00011548
WBGene00021464
WBGene00015235	238		B0511.9a.exon3|B0511.9b.exon3|
WBGene00044404	224
WBGene00018510
WBGene00019598
WBGene00020192
WBGene00018009	366	uORF
WBGene00016942		uORF
WBGene00002042
WBGene00009964
WBGene00016907	294
WBGene00004879	598	uORF
WBGene00010877
WBGene00022763
WBGene00002063		uORF
WBGene00022868		uORF	ZK1240.3.exon4|ZK1240.3.exon2|
WBGene00019208
WBGene00018807
WBGene00020149
WBGene00009355		uORF
WBGene00003045		uORF
WBGene00019306		uORF
WBGene00008863
WBGene00000653
WBGene00014046
WBGene00019311	619	uORF
WBGene00021052			W06A11.1.exon3|
WBGene00017462
WBGene00004394
WBGene00006583	237
WBGene00014259		uORF
WBGene00011663			T09F3.4.exon2|
WBGene00001208	573	uORF
WBGene00009656
WBGene00004398
WBGene00009511			F37H8.2.exon2|F37H8.2.exon1|F37H8.2.exon3|
WBGene00019122	527	uORF
WBGene00008455
WBGene00018298
WBGene00018805
WBGene00015816			C16A11.3.exon2|
WBGene00013255
WBGene00004264	327
WBGene00011335	506
WBGene00018448	663	uORF
WBGene00018101		uORF
WBGene00011997
WBGene00004215	458
WBGene00022867			ZK1240.2.exon5|ZK1240.2.exon2|
WBGene00020028		uORF
WBGene00017451		uORF
WBGene00007918	274	uORF
WBGene00015207
WBGene00006947		uORF
WBGene00022569	784	uORF
WBGene00018661			F52C6.4.exon4|
WBGene00015896
WBGene00017711		uORF
WBGene00016161
WBGene00017456
WBGene00013216
WBGene00013248
WBGene00044394
WBGene00001777
WBGene00004704			D2089.1b.1.exon3|
WBGene00007412	460	uORF
WBGene00013092
WBGene00013171
WBGene00018874			F55C12.7.1.exon6|
WBGene00021595
WBGene00000659
WBGene00007996
WBGene00008929		uORF
WBGene00016354		uORF
WBGene00013246
WBGene00013252			Y57A10A.7.exon7|
WBGene00015887	361
WBGene00015818			C16A11.5.exon6|
WBGene00008496
WBGene00018435
WBGene00022765	284
WBGene00020164	291		T02G5.4.exon4|T02G5.4.exon2|
WBGene00008560
WBGene00004698	781
WBGene00010989	231		R03D7.2.exon2|R03D7.2.exon1|
WBGene00016121
WBGene00015841	270
WBGene00010267
WBGene00022857	370
WBGene00015894	238	uORF
WBGene00004702	285		T28D9.2b.exon2|
WBGene00010550	569	uORF
WBGene00013014
WBGene00003044	276	uORF
WBGene00011999		uORF
WBGene00012588		uORF	Y38E10A.10.exon2|
WBGene00004120
WBGene00013249
WBGene00021104	478
WBGene00002096	296	uORF
WBGene00010264		uORF
WBGene00021076			W07E6.5.exon1|
WBGene00015408
WBGene00004447			F10E7.7.1.exon2|
WBGene00018195
WBGene00016962
WBGene00013141
WBGene00016825
WBGene00018803		uORF
WBGene00008862
WBGene00001760
WBGene00016341
WBGene00016072
WBGene00016713		uORF
WBGene00013007
WBGene00003480	229
WBGene00015819
WBGene00020799		uORF	T25D10.1.exon5|
WBGene00000252
WBGene00013247
WBGene00015208
WBGene00020577		uORF
WBGene00019088
WBGene00015608	275		C08F1.4a.exon2|C08F1.4a.exon1|C08F1.4a.exon8|
WBGene00016113		uORF
WBGene00003699		uORF
WBGene00009205
WBGene00022854
WBGene00016339
WBGene00000652
WBGene00010897	227
WBGene00000657
WBGene00015853			C16C8.16.exon5|
WBGene00013173		uORF	Y53F4B.27a.exon7|
WBGene00000778
WBGene00006514
WBGene00003547
WBGene00003388
WBGene00016417	356		C34F11.8.exon3|
WBGene00012005	334	uORF	T24H10.7c.exon1|
WBGene00004699	439		W02B12.2.exon2|
WBGene00020451
WBGene00021249
WBGene00015640		uORF
WBGene00001242
WBGene00013560	788		Y75B8A.29.1.exon4|
WBGene00006591	336
WBGene00010309	269
WBGene00021909
WBGene00011278			R74.2.exon3|
WBGene00011112
WBGene00011869	353
WBGene00010308
WBGene00016167			C27F2.5.1.exon11|
WBGene00022179			Y71H2AM.14a.exon11|
WBGene00012651
WBGene00019811		uORF
WBGene00007136
WBGene00019328
WBGene00006959	398
WBGene00005011
WBGene00013559
WBGene00018827
WBGene00019303
WBGene00010545
WBGene00010037			F54C8.4.exon1|
WBGene00018723			F53A3.7.exon1|
WBGene00018133		uORF
WBGene00013741
WBGene00003055		uORF	F48E8.1a.exon5|
WBGene00015268
WBGene00016224
WBGene00021040
WBGene00019329
WBGene00017356
WBGene00006971	431	uORF
WBGene00017158	260		F01F1.1a.exon4|
WBGene00013241
WBGene00016445
WBGene00021759
WBGene00004798
WBGene00002230
WBGene00022579			ZC262.2b.exon3|ZC262.2b.exon2|
WBGene00011811			T16H12.1.exon4|T16H12.1.exon1|
WBGene00016411
WBGene00015335
WBGene00019261		uORF
WBGene00013841
WBGene00019184
WBGene00009595	247	uORF
WBGene00010362
WBGene00008655
WBGene00015591
WBGene00010476
WBGene00019500
WBGene00016218		uORF	C29F9.3a.1.exon4|
WBGene00001457
WBGene00008119		uORF	C46F11.4.exon2|
WBGene00007579
WBGene00022791		uORF
WBGene00006359	443	uORF
WBGene00015643		uORF
WBGene00021443
WBGene00020105			R148.7.exon6|
WBGene00021314
WBGene00022335
WBGene00013734	958
WBGene00021531	466
WBGene00013227		uORF
WBGene00022338	305
WBGene00019327		uORF	K02F3.4.1.exon4|K02F3.4.1.exon2|K02F3.4.1.exon1|K02F3.4.1.exon3|
WBGene00019878
WBGene00021755
WBGene00021812
WBGene00018721
WBGene00009957		uORF	F53B2.8.exon2|
WBGene00001584
WBGene00044465			K03H6.6.exon4|
WBGene00008195			C49C3.5.exon1|
WBGene00023520	293
WBGene00013654		uORF
WBGene00004278
WBGene00006051
WBGene00000093		uORF
WBGene00008150		uORF	C47E12.6a.exon12|
WBGene00013462		uORF
WBGene00019898
WBGene00020295			T07A9.1.exon1|
WBGene00017991			F32E10.3.exon10|
WBGene00007264
WBGene00003604			Y73F8A.21.exon12|
WBGene00006968		uORF
WBGene00003995
WBGene00012889			Y45F10D.10.exon3|
WBGene00019535
WBGene00010122
WBGene00006779	726	uORF	K11E8.1a.1.exon13|K11E8.1a.1.exon14|K11E8.1c.1.exon9|
WBGene00016380		uORF
WBGene00011599		uORF
WBGene00021873		uORF
WBGene00010657	221
WBGene00015304	214	uORF
WBGene00007869
WBGene00006957
WBGene00021201			Y17G9B.4.exon1|
WBGene00017929		uORF
WBGene00010658			K08D8.4a.exon5|K08D8.4a.exon8|
WBGene00019724
WBGene00016432			C35B1.2.exon13|C35B1.2.exon12|C35B1.2.exon11|
WBGene00001204		uORF
WBGene00013385		uORF
WBGene00019752			M03D4.6.exon2|
WBGene00020981		uORF	W03D2.6.exon5|W03D2.6.exon2|W03D2.6.exon3|W03D2.6.exon4|
WBGene00022074	447
WBGene00015050			B0218.6.exon6|
WBGene00000685
WBGene00018638		uORF
WBGene00019176
WBGene00013639	462		Y105C5A.15.exon8|
WBGene00004360	489	uORF
WBGene00044493
WBGene00021924
WBGene00008512
WBGene00008554
WBGene00007823
WBGene00023486	319
WBGene00022234	969		Y73B6BL.5a.1.exon7|Y73B6BL.5a.1.exon2|Y73B6BL.5a.1.exon6|
WBGene00021205			Y17G9B.8.exon3|Y17G9B.8.exon2|
WBGene00018928		uORF
WBGene00012774
WBGene00009587	643
WBGene00019750
WBGene00004051	233
WBGene00013647
WBGene00022677	482	uORF
WBGene00011131		uORF
WBGene00007106
WBGene00001113	221
WBGene00001079
WBGene00001338			T07A9.2.exon2|
WBGene00012769	427	uORF
WBGene00019463		uORF
WBGene00012540			Y37A1B.7.exon3|Y37A1B.7.exon2|
WBGene00019509		uORF
WBGene00013325
WBGene00000705
WBGene00021082	255
WBGene00003677
WBGene00020434			T11F8.2.exon2|
WBGene00044290
WBGene00012418			Y7A9C.1.exon2|
WBGene00006769	1030
WBGene00021921	279
WBGene00015052
WBGene00004703	332
WBGene00016402
WBGene00016670
WBGene00003694	323	uORF
WBGene00017074
WBGene00001460	298
WBGene00000703
WBGene00019825
WBGene00000674	299
WBGene00019021
WBGene00017577		uORF
WBGene00004881			Y73B6BL.18.1.exon2|
WBGene00007460			C08F11.13.1.exon5|C08F11.13.1.exon4|
WBGene00007732		uORF
WBGene00013789
WBGene00002188			ZC416.4.exon2|
WBGene00007454	343	uORF
WBGene00011594			T07G12.3.exon7|
WBGene00043064		uORF
WBGene00010891
WBGene00018256		uORF
WBGene00044463		uORF
WBGene00015932
WBGene00019789		uORF
WBGene00021894
WBGene00008712		uORF
WBGene00004029
WBGene00004410			Y62E10A.1.1.exon2|
WBGene00003844
WBGene00008270
WBGene00003540
WBGene00008851
WBGene00022015
WBGene00013963	612
WBGene00017678
WBGene00014112
WBGene00011668
WBGene00017800
WBGene00001719			C26F1.5.exon3|
WBGene00013763			Y113G7B.14.exon2|
WBGene00013348
WBGene00000373			F08F3.7.exon1|
WBGene00010295			F59A1.9.exon3|
WBGene00017789	474	uORF
WBGene00010790
WBGene00012813
WBGene00022627
WBGene00015460
WBGene00010209
WBGene00011617
WBGene00000717
WBGene00019466	872	uORF
WBGene00016061	376	uORF
WBGene00022847		uORF
WBGene00019672
WBGene00017503
WBGene00018975
WBGene00020951
WBGene00001479	285
WBGene00015359			C02G6.1.exon3|
WBGene00015876
WBGene00011591
WBGene00020616
WBGene00004882	307
WBGene00013611
WBGene00006954
WBGene00019650
WBGene00015433		uORF
WBGene00015441	288
WBGene00012566			Y37H2A.6.exon5|
WBGene00009221
WBGene00017093	238		E02C12.8a.exon4|E02C12.8a.exon3|
WBGene00015400			C03G6.15.exon1|
WBGene00004152			T19B10.4a.exon3|T19B10.4a.exon2|
WBGene00004817
WBGene00008127
WBGene00008339			C55A6.10.exon7|
WBGene00007237
WBGene00012293	467
WBGene00007124			B0250.7.exon2|
WBGene00010468
WBGene00022626
WBGene00044209			Y32F6A.6.exon2|
WBGene00000718
WBGene00009433		uORF	F35E12.9a.exon3|F35E12.9b.exon2|F35E12.9a.exon4|F35E12.9b.exon3|
WBGene00044212
WBGene00017957			F31F4.1.exon4|
WBGene00010286		uORF	F58H1.3a.exon6|F58H1.3a.exon3|
WBGene00012567
WBGene00020615			T20D4.9.exon3|
WBGene00003691			H12C20.6a.exon1|H12C20.6a.exon4|H12C20.6a.exon6|H12C20.6a.exon2|H12C20.6a.exon5|
WBGene00012819	259
WBGene00012404			Y6G8.2.exon2|Y6G8.2.exon3|
WBGene00003769		uORF
WBGene00004230			T21H3.2.exon6|
WBGene00011209		uORF	R10E8.3.exon2|R10E8.3.exon4|R10E8.3.exon5|R10E8.3.exon3|R10E8.3.exon1|
WBGene00003057		uORF
WBGene00011393
WBGene00011210			R10E8.4.exon5|R10E8.4.exon4|
WBGene00008101
WBGene00007283		uORF
WBGene00008997
WBGene00017537
WBGene00012568
WBGene00017964	616	uORF
WBGene00019095		uORF	F59A7.8.exon3|F59A7.8.exon5|
WBGene00017680	328	uORF
WBGene00012533			Y36E3A.1.exon1|
WBGene00013947			ZK228.4b.exon1|
WBGene00007932			C34D1.5.exon2|
WBGene00017565			F18E3.7a.exon1|F18E3.7a.exon3|
WBGene00006442			F58G11.5.1.exon2|
WBGene00013612
WBGene00019236
WBGene00000876
WBGene00008944
WBGene00007362			C06B3.3.exon6|
WBGene00019757	626
WBGene00011540
WBGene00007785			C27H6.3.exon4|
WBGene00017608
WBGene00019448	294
WBGene00021977
WBGene00001428
WBGene00020622
WBGene00018540		uORF
WBGene00021448	222
WBGene00044188
WBGene00012693
WBGene00010212
WBGene00019357	639
WBGene00005018	234
WBGene00012777
WBGene00004064		uORF
WBGene00000250
WBGene00008254			C51E3.9.exon5|
WBGene00006652	348
WBGene00007534		uORF
WBGene00012569			Y37H2A.9.exon4|
WBGene00011397	466	uORF
WBGene00004809			F44G3.6.exon2|
WBGene00003834			C15H11.3.exon6|
WBGene00012245	222	uORF	W04D2.6b.exon1|
WBGene00010285
WBGene00001721
WBGene00006057	563	uORF	F47B8.11.exon1|
WBGene00017082		uORF
WBGene00003522
WBGene00019115
WBGene00021739	261
WBGene00013365
WBGene00015046
WBGene00010082	236	uORF
WBGene00044586
WBGene00010294			F59A1.8.exon2|
WBGene00021167			Y5H2B.5.exon2|
WBGene00002118
WBGene00019467
WBGene00019808
WBGene00044024
WBGene00015434			C04E12.4.1.exon4|C04E12.4.1.exon1|C04E12.4.1.exon13|
WBGene00008897			F16H6.7.exon3|F16H6.7.exon2|
WBGene00007121
WBGene00020273
WBGene00016496	306
WBGene00011194	256	uORF
WBGene00016229
WBGene00015440
WBGene00020862
WBGene00011305
WBGene00013366
WBGene00020869
WBGene00021743
WBGene00044515			K10C9.9.exon2|
WBGene00009769
WBGene00017501
WBGene00001691		uORF
WBGene00012144			T28H10.3.exon5|
WBGene00010470			K01D12.11.exon4|K01D12.11.exon5|
WBGene00003474
WBGene00011207	254	uORF
WBGene00018694
WBGene00005832			C25F9.1.exon3|
WBGene00012295
WBGene00016985
WBGene00022212	215
WBGene00009634
WBGene00020194
WBGene00001461
WBGene00022204
WBGene00016033	729
WBGene00008605	313
WBGene00012225
WBGene00017375
WBGene00019958
WBGene00004033	309
WBGene00008356
WBGene00017380	227
WBGene00006927
WBGene00006588	272		C14F5.3b.exon1|C14F5.3b.exon11|C14F5.3a.exon9|C14F5.3c.1.exon7|
WBGene00014072
WBGene00011079			R07B1.7.exon4|
WBGene00008601	616	uORF
WBGene00022614	262	uORF	ZC449.4.exon1|
WBGene00020570
WBGene00016896			C53B7.7.exon8|C53B7.7.exon7|C53B7.7.exon2|C53B7.7.exon3|
WBGene00011984
WBGene00020809
WBGene00008260			C52G5.2.exon5|
WBGene00001516	553	uORF
WBGene00004987
WBGene00006462
WBGene00002280	422
WBGene00017463
WBGene00017513	471
WBGene00011077
WBGene00020571
WBGene00018577		uORF
WBGene00017625	320
WBGene00003104	229
WBGene00020734	453
WBGene00020427
WBGene00001617		uORF
WBGene00007343
WBGene00017377	535
WBGene00019250	260	uORF
WBGene00016617	233
WBGene00003124	551
WBGene00016131	754	uORF	C26B9.1a.exon6|
WBGene00000749
WBGene00001335	420
WBGene00004831		uORF
WBGene00003981			F18G5.2.exon5|F18G5.2.exon10|F18G5.2.exon4|
WBGene00020338
WBGene00011075
WBGene00022224
WBGene00008350
WBGene00020736
WBGene00019358
WBGene00015781			C14F11.6.exon2|
WBGene00000748
WBGene00019609	213
WBGene00002056	536		M6.1b.exon18|
WBGene00016009	226
WBGene00018487
WBGene00016133		uORF
WBGene00020847
WBGene00011078
WBGene00008517
WBGene00017307
WBGene00006321	480
WBGene00006369	414	uORF
WBGene00008358
WBGene00018307			F41G4.1.exon1|
WBGene00022745	605	uORF
WBGene00007128
WBGene00017108	323	uORF	E03E2.1.1.exon5|
WBGene00022415		uORF
WBGene00004127
WBGene00000745		uORF
WBGene00044149
WBGene00010505
WBGene00001451
WBGene00008215
WBGene00016270
WBGene00019868
WBGene00007266	244	uORF
WBGene00001462	257
WBGene00022612
Total positive =317
