# Supplementary material for: High resolution transcriptome maps for wild-type and nonsense-mediated decay-defective Caenorhabditis elegans
Source: Genome Biol. 2009 Sep 24;10(9):R101. doi: 10.1186/gb-2009-10-9-r101 (PMC2768976; doi:10.1186/gb-2009-10-9-r101)
Supplement: Additional data file 6 — Each sequence was created by combining 33 nucleotides from the 3' end of the upstream exon with 33 nucleotides from the 5' end of the downstream exon using the WS150 release of the Wormbase gene models. [file gb-2009-10-9-r101-S6.GZ]

Archive with 1 entries (1 files):
- Additional data file 6.fa
