# Supplementary material for: High resolution transcriptome maps for wild-type and nonsense-mediated decay-defective Caenorhabditis elegans
Source: Genome Biol. 2009 Sep 24;10(9):R101. doi: 10.1186/gb-2009-10-9-r101 (PMC2768976; doi:10.1186/gb-2009-10-9-r101)
Supplement: Additional data file 6 — Each sequence was created by combining 33 nucleotides from the 3' end of the upstream exon with 33 nucleotides from the 5' end of the downstream exon using the WS150 release of the Wormbase gene models. [file gb-2009-10-9-r101-S6.GZ › Additional data file 6.fa]

Additional data file 6. This is a fasta file containing all the exon junction sequences. Each sequence was created by combining 33 nucleotides from the 3’ end of the upstream exon with 33 nucleotides from the 5’ end of the downstream exon using the WS150 release of the Wormbase gene models.  
>F13H10.3a.exon1-F13H10.3a.exon2
atgcccccattttttgctgaattcaccgaaagtgtttttcgtcattttcgacgaaacgagccagac
>F13H10.3a.exon2-F13H10.3a.exon3
ctcgtatggagctattggtgtagatgataatgacacggatccccttcttgacgatgaaccaccacg
>F13H10.3a.exon3-F13H10.3a.exon4
tacaatcgattggatcctggaggcgaacacttgactatgcctgaccatgttcttccgccaaatctc
>F13H10.3a.exon4-F13H10.3a.exon5
tgtctcaggaaaacaaggaagcattgtaacaatattctcaatttggaatacaatgatgggaacttc
>F13H10.3a.exon5-F13H10.3a.exon6
catacattgtaattgaaagtccgaaacgtttacaagatttgtcagttgatccactattggctgaat
>F13H10.3a.exon6-F13H10.3a.exon7
cagttatggaaaataaaacgttcacttgcgacgtatactgcccagaacaaacatctcaatggacaa
>F13H10.3a.exon7-F13H10.3a.exon8
cattcttcacgaagtttaatgttcttggaacaatttctgtcatgtacctattaatgttcgttttct
>F13H10.3a.exon8-F13H10.3a.exon9
tttcgaatccaaaatcaattcactatgttcaattagcaaatatgcattttcctgctctgagtggta
>F13H10.3a.exon9-F13H10.3a.exon10
gcgtttcccgttcaaagaagttgcattagtgataacttcctaaacaattttggagctggtgacgtg
>F13H10.3a.exon10-F13H10.3a.exon11
aacattttatccaaatgttggaagtattttaagatatgtgggatcaatttctggattagtttatgt
>C47E12.5b.2.exon1-C47E12.5b.2.exon2
gcttctcgacaaaaatctttactcccgtcaaatttacacgctcggcgaatccgccatggtcaacct
>C47E12.5b.2.exon2-C47E12.5b.2.exon3
gagctcactgaggagtttgtcaaaacatttgatcttgttgttctcacggacgctgcccgtactgct
>C47E12.5b.2.exon3-C47E12.5b.2.exon4
agacaattcctgttcagacgccgtgacgttgggggaaagaagtcagaatgtgccgcccgtgctgtg
>C47E12.5b.2.exon4-C47E12.5b.2.exon5
gttgccggtcttgtttgcatcgaactgtacaaggttgttgacgcaaacggtattcctaagacacca
>C47E12.5b.2.exon5-C47E12.5b.2.exon6
tgctggcaaaaaacaagaaagactcaaaacagaagtgaaagcggtttacgaggaattgctgaagaa
>F11C1.6a.2.exon1-F11C1.6a.2.exon2
cactacggccttctgacgtgtgaaagttgcaagggcttcttcaaacgcactgttcaaaacaagaag
>F11C1.6a.2.exon2-F11C1.6a.2.exon3
ggcttcttcaaacgcactgttcaaaacaagaagcaatatcaatgctctgccgaagccaactgccac
>F11C1.6a.2.exon3-F11C1.6a.2.exon4
agaagtgcctcacaatgggaatgaaaatggaagcggtgcgtgccgataggatgagaggtggacgaa
>F11C1.6a.2.exon4-F11C1.6a.2.exon5
ctatcaacctccagagcaccaggtttcaagcagcacaactgaccagaacaaccaaatcaactattt
>F11C1.6a.2.exon5-F11C1.6a.2.exon6
gtccaacattgtccagtagcactaatcagcagctttctgtttccgattttatcatgagacctggat
>F11C1.6a.2.exon6-F11C1.6a.2.exon7
gcacacaatccttggtcacttcgacttcttctacaacaactggccgaatgacagaagctagcagca
>F11C1.6a.2.exon7-F11C1.6a.2.exon8
gcaaaaaatgatcaactattcagcaaattatcgttggatgaccaaatgattctgttgcaaacatcg
>F11C1.6a.2.exon8-F11C1.6a.2.exon9
tctttcgcagtataaaatgtcaaatggtgatgaagttcccgtcggtcttgtagctcttcttggcaa
>F11C1.6a.2.exon9-F11C1.6a.2.exon10
taccgcctttctggaaattttcgaacaaatcagacgactcgcttacgactcactacggtacttatg
>K12H6.9.exon1-K12H6.9.exon2
cgactctctattcactcattccacgaggacaagatatcgaccagtatctcgcaactcacgatgttc
>K12H6.9.exon2-K12H6.9.exon3
gatagagtctacgcgtatctctggctcagtccgagcaagcagagcgccaccggatacacaatgtcc
>F30F8.2.exon1-F30F8.2.exon2
aactccgacggttgttgcttttacaaaacccagcttctatcgagtgaatacggtaataagtgatgt
>F30F8.2.exon2-F30F8.2.exon3
acaggaaaagtctacttgccaaggtttttcaaggcacttctagaaagcggaattcgaaaagatgat
>F30F8.2.exon3-F30F8.2.exon4
gactttttaatgatattagtcttgatcacaataaaaagccacacaatccactcatcaatgctggtg
>F30F8.2.exon4-F30F8.2.exon5
aacaaactaccacttgctgatcgatttgattttatgatccacgcatgccgaaaattcgttggcagt
>F30F8.2.exon5-F30F8.2.exon6
tccgatgaatggagaacgaattgtgaataatcgtgcttgccgtgatactctctcattgatgtactc
>F30F8.2.exon6-F30F8.2.exon7
caaaagtataacttccataattatgatagtctgatctactcggataataagaaaatcgatcctcgt
>T01C4.2a.exon1-T01C4.2a.exon2
atcttcttgctaatgtatcggatttcaattcggcactacgtctaccatgttactcctgcatgagcc
>T01C4.2a.exon2-T01C4.2a.exon3
actttctttcgacactcattgcgataaacatagtctagaaacaagttatctctactcaaagaactg
>T01C4.2a.exon3-T01C4.2a.exon4
gtgttactcttaggatcaacgatgttgttggggggaggcggcgacacggttacatgcggggttgct
>T01C4.2a.exon4-T01C4.2a.exon5
ttcgaacgttggctgaaaggcagggatgcttggacacaacagctcgtgagctcttccttccaactg
>ZK177.2.exon1-ZK177.2.exon2
aattgattgacttttcgaaaagttggtgtggagccgatccggagcgtcacgacatcagtcgtttgc
>ZK177.2.exon2-ZK177.2.exon3
catagtttgaacggaagtaaaagggataaaaagaaagtccggcaagctgttaaaatggtgggagcg
>M01E11.5.2.exon1-M01E11.5.2.exon2
agatcgccaagcaaggatgatacaagcaagcatcgtctgccagctgccgagcgcatacgcatttgg
>M01E11.5.2.exon2-M01E11.5.2.exon3
cggaccagccggggtgaatgtttctggatcgaaatatcgccatcagcttctctctcgcttccgtaa
>M7.3.exon1-M7.3.exon2
tcgatcgacgaaaattggagtcaatgataacaggtcgaatcgacaacacgtctcatcaactgccaa
>M7.3.exon2-M7.3.exon3
cgaacgcttgttttgaatagtttacagataaaaaaagagcgagtttcgttgaaaatggaacttcat
>M7.3.exon3-M7.3.exon4
ccatatacattttccagattccaataaatattcagattcgaacaaaagcgatcaagtttctatatc
>M7.3.exon4-M7.3.exon5
gttaatgtatttgaagctttaaaacacttgaggtcaatgtgtccgttgacagtctacatgaagctt
>M7.3.exon5-M7.3.exon6
gcaattcgattagttttacatcactttttattaacagaagaatatttgaacatttccactcaagtt
>M7.3.exon6-M7.3.exon7
tcaattggagaatgtagaggagcatcgggaaagaatttcgaaatttcttaatttcggaaaatttaa
>M7.3.exon7-M7.3.exon8
aaatttcttaatttcggaaaatttaatatcaaaaaagtggtggatttttttggattttggaacatt
>M7.3.exon8-M7.3.exon9
gttctgaaagttccacaatttaaaagttatgggcttttgagaactgaatcaaataaatttatactt
>M7.3.exon9-M7.3.exon10
tccattgttggtcctccatcgggagtattaaataaaattttgaagggtctttcaagtgtgacagtt
>M7.3.exon10-M7.3.exon11
gttacgtgtaaacgaaaaaacggggatattatgaccataacaatgaaatcaacagaatcaaaatta
>M7.3.exon11-M7.3.exon12
ctgatgattatgatccgaatcctgtgatgagcagaccacctagtttaacacctttgcaaactgaaa
>M7.3.exon12-M7.3.exon13
tttgaaaggagcaaaggatattagcaaaaatagcgatatttggaaaaagaaatcgaaagccgatcg
>M7.3.exon13-M7.3.exon14
cttaaaggaatgatggatttatcaactaatgaaccatccacaaatggtcctccaatgatgaatcat
>M7.3.exon14-M7.3.exon15
tgtctagaatctttgaacaaccacctagaaatgtgttctctgcatcaacgtcggttttcgattcga
>M7.3.exon15-M7.3.exon16
agtgaatacatgactcagttgagagatcaggaaatcgacatgcatgcttttttgctgctcgacgag
>M7.3.exon16-M7.3.exon17
gtgcccgcaaaaagattcatcacgcaattttgaagctccgcgactcggctcgacttaacggatatg
>F36G9.15.exon1-F36G9.15.exon2
atgctcatgttttcaatttattttcagagcattactctcttgtttggaccatttcttttgctg
>F36G9.15.exon2-F36G9.15.exon3
cagtcaaaaaagaagtttaaagaggatggaagagccaaactagtcccccgaaacgcaccagtttgc
>F36G9.15.exon3-F36G9.15.exon4
ggaaaaatccgcgcagacttgtccgactgcacagaccccaccagcaaaaactccaatggagaggag
>F36G9.15.exon4-F36G9.15.exon5
gaggagtggaagtgcggttgaggacactcttgcaaatgtgaaatccttaccgccggagaagtcgga
>Y53C10A.10.exon1-Y53C10A.10.exon2
tggcacagcaggaggcagacacgcataaagtagccgacacttcactggtgtctccagcagccgata
>Y53C10A.10.exon2-Y53C10A.10.exon3
gtcaaggtcgtccctgtaacgtgagcagtgatgattacctcaagccgtcatctacaccaagcccag
>Y53C10A.10.exon3-Y53C10A.10.exon4
gcccaggagacggtagccgagttcatagttctgatgaactggaagcttatacgcgttctgataatg
>Y53C10A.10.exon4-Y53C10A.10.exon5
gctcaggagacggtagccaagttcagaattctgatgacctggaagcttatacacgttctgacgaca
>Y53C10A.10.exon5-Y53C10A.10.exon6
caattccttctcgcagacgccaatttttctcagctccaataaattccagtgcaaggcgcaataaga
>Y53C10A.10.exon6-Y53C10A.10.exon7
atttcacagcactcgatttgggatttatgtcaggttcaaaattgaagccgcttcgcaagaaacttg
>Y53C10A.10.exon7-Y53C10A.10.exon8
gggaaaaacaacggagttcgggagctggccgctcacaaccggtccctcgaaattctccctgacgga
>Y53C10A.10.exon8-Y53C10A.10.exon9
acgattggacaagttttgggatatctttatgagcttgcggagttcggcggagatgtacctcccagt
>Y53C10A.10.exon9-Y53C10A.10.exon10
cgagcaattcttgtgttcaagaggaagaagcaaatcacgcccaacacgccagcaacatcacggtta
>Y53C10A.10.exon10-Y53C10A.10.exon11
ctcgtctataccttaccacaattgaaatcggtgatcaatggaatacctgatggagcaaatatcacg
>Y53C10A.10.exon11-Y53C10A.10.exon12
tggttataagaaatggaactgattctaaagatgaatccagcggttcttctctttctaaaagtacac
>Y53C10A.10.exon12-Y53C10A.10.exon13
tgacagctacaacgccaccaggatcaaccacacaagccgctagcaccacggaatctgcaatggctt
>Y53C10A.10.exon13-Y53C10A.10.exon14
ctccgacggctagtgttacagtgtcaagtccaaaatccacagagccacttggcacaagttcagcga
>Y53C10A.10.exon14-Y53C10A.10.exon15
ttattgcaaggtcttcggaagcatcttcaactgatacaagatccacgacatcaacaattttcactt
>Y53C10A.10.exon15-Y53C10A.10.exon16
ccagctccacagaacctccaacaacacaggaagaatccaacacgaccactacattgtcgagtacta
>F52A8.5.1.exon1-F52A8.5.1.exon2
catttcaaactggcttcttgaaagatttataaagtatgaaccaactttgtcgtgctgttccatctc
>F52A8.5.1.exon2-F52A8.5.1.exon3
ctcttcgttccgctgtcagattggcctcatctggtcgtctatacacgaagaaacatgaatgggtgc
>F52A8.5.1.exon3-F52A8.5.1.exon4
gttggaaccgttggaattacggactttgcaacggaacaactcggagatgtcgtcttcattgagctg
>K07D4.3.2.exon1-K07D4.3.2.exon2
cgactcggaggtcttggtggaaaccttggaacgttcggagccaatccacaggactcgaatcaagtc
>K07D4.3.2.exon2-K07D4.3.2.exon3
atcgacgttttcgctatgccacagtctggaaccggagtctcagtcgaagcggtcgatccagtattc
>K07D4.3.2.exon3-K07D4.3.2.exon4
aatttgggtcatttgcagaagccgagcattcaggccctaatccacggactcaatcgtcactactac
>C10F3.6.exon1-C10F3.6.exon2
ttctttattcacaattatcaaataatcaatcaggcggtgattcaattcgagcctggaggcagacaa
>C10F3.6.exon2-C10F3.6.exon3
aagacaagaacgaaatgatcaacacaaaaagatcatggaacaatctcatcaactcccaccaaatcc
>C10F3.6.exon3-C10F3.6.exon4
gatggtcttgaaaagagacggatcttcgtggaaatactcatctcatggatggacttctgtctttaa
>C10F3.6.exon4-C10F3.6.exon5
ctttcaaaatgctcatttgatgaagcagttgggaacacggaagctaaaccgtttgctgagccatca
>C10F3.6.exon5-C10F3.6.exon6
ttccctcggaattgtggactcactgatcacaaaacccacattcctaccccaagcagtacccgaaca
>C10F3.6.exon6-C10F3.6.exon7
cactcacatccacctgcattctttgttggaacgttcatttcctacctgatgcgttttaactctgca
>C10F3.6.exon7-C10F3.6.exon8
gtcaattatttggtttgcactttttcaagtcaggtatgccgaatgggctacgagttacgacaacca
>C10F3.6.exon8-C10F3.6.exon9
ttgacgatatatactattttggaggtcaacaagctcatgaagtaattgttatcgaagatcatattg
>F41G3.14.exon1-F41G3.14.exon2
ggtcttcttgatgaacaaaaacttgtttttaagcaaggagaatgtggcggtgttggttcatctgtc
>F41G3.14.exon2-F41G3.14.exon3
atcaaaattgaaggttctcagcagctatcagagaaagacgcagaggactgcaacagtgtcttgctt
>F41G3.14.exon3-F41G3.14.exon4
agtctcgagggaaactttttggatgcagctgtgtgcgctctcggtgccgctcttgtagatgcaaag
>F41G3.14.exon4-F41G3.14.exon5
cgaggacagttttcttctttctcccttttaaagaaaatgtgtcaaattaccgccgaacgccgacac
>F35F11.2.exon1-F35F11.2.exon2
cgccgccgagaaacagctaaaacaggagaagctagccaacagcaaaagtaagaagacgcaatcacg
>F35F11.2.exon2-F35F11.2.exon3
acacatgtacagcatggaaactgtcgattatgagtattcggtggaagaggatcacgaggacgatga
>F35F11.2.exon3-F35F11.2.exon4
gatcgatcggaagcagttggagaaggcgttgcgattagccgctgaaaacgagaaaaagctgaaatc
>R13A5.11.exon1-R13A5.11.exon2
aaaggatgagcgtccaggtggtattattaaagaaaaatcaagcgttcgttcaatggcaaaaactca
>R13A5.11.exon2-R13A5.11.exon3
ctcgatcgacattatcaagtaattcaagccggggttcacaaaattcaatacacaaaggaggaattt
>R13A5.11.exon3-R13A5.11.exon4
aagtgtggagaggagatttgggctttgttccagcgttgtttcaacaatcttccaatctccgctttg
>R13A5.11.exon4-R13A5.11.exon5
ggtggattgtctcctgctctgacatgtcttgatgaacttcgcaatcacccgaaaccaattcgcaac
>H41C03.3.1.exon1-H41C03.3.1.exon2
ttgtagtcttttaccttccacgagagcaaaaagatgcgaagcaagattcgttaccagttattggat
>H41C03.3.1.exon2-H41C03.3.1.exon3
tatggattttcaatccgaaaaaaggaatttacgatcccttgacgactgataaacaaaatccgatga
>H41C03.3.1.exon3-H41C03.3.1.exon4
gattttgttaaaatggagttgaaaaccgaattcaaggcaatttatccacgacgaccagaaacggat
>H41C03.3.1.exon4-H41C03.3.1.exon5
atcgattgtggacgaatcttagctgacgataaggtctacctacaaacagtgtctggaaaagatcga
>H41C03.3.1.exon5-H41C03.3.1.exon6
ctgcgtgtcttccaaatgttttgcttcttccagatgaagaatcagtggactcagctggtcataaca
>H41C03.3.1.exon6-H41C03.3.1.exon7
gggacccagtttctctaaaaatgtttcgaaatgaaactggaatcgacaaaaatgttttaaccacca
>H41C03.3.1.exon7-H41C03.3.1.exon8
ctttcaacctatattaaccaatggaatgaaggatcatctggcgtagatgagcagtttattcaaagt
>H41C03.3.1.exon8-H41C03.3.1.exon9
gaaacagaaaagaaatactgattttgtatcaagaatgtcacaatggatgtacggaagtgcccacaa
>H41C03.3.1.exon9-H41C03.3.1.exon10
gttgccgcatatcccaatttgatgttcaacaaaatgatcccagcatttgattactcaattgtggaa
>H41C03.3.1.exon10-H41C03.3.1.exon11
ctggaagaaaattactatgcacaaatggtcaatgttctttaccacaagaatcacctggaaccaaat
>Y20F4.3.exon1-Y20F4.3.exon2
gggccattgtttctaaaagtgagggcgaaacaaactcacacgaacccaacaccgcctgatatatcg
>Y20F4.3.exon2-Y20F4.3.exon3
attggatcaagacggctatccgaaacatttacccatccgccaactcaccccacctcactacttttt
>Y20F4.3.exon3-Y20F4.3.exon4
attgtagatgcctatcagctggctgtgattccagaaatccaagaaaccaagtacctatgcgttaga
>Y20F4.3.exon4-Y20F4.3.exon5
ggaattattttaagatcacatttggaacctttgatcacagaggtggccgatttgtcggatctaccg
>F19B10.8.exon1-F19B10.8.exon2
caatatcagttattctgaagcaaaaatctaatgatactttatatatcactacctcttccagcttgc
>F19B10.8.exon2-F19B10.8.exon3
atgacaactagtgctggaattgtgatgattttgctctccgcttttggaatctttatcaatattcta
>F19B10.8.exon3-F19B10.8.exon4
ctatttggtatacaatgggcctgtttcagtgttacaagtttactatggccccgagatgtttaacat
>F19B10.8.exon4-F19B10.8.exon5
atcaaattgcagcttatggggtttatattcaaggaccaatgactcaagtttgtatatcctttaatc
>F19B10.8.exon5-F19B10.8.exon6
gcaaaacgaaaaagtgggcgagtgctgacgattacagcactctcaatttgctggacgatttctttg
>F19B10.8.exon6-F19B10.8.exon7
atttctttgatagtcactgttatagggattccagataagtgcacaaacatttatctctatgaatat
>F19B10.8.exon7-F19B10.8.exon8
gtgatggttgccgtgaagcttatagtttcgtcgaaaaaatcacatttggacacgatggcctcgaaa
>F19B10.8.exon8-F19B10.8.exon9
tttgtctaatttgatggttcacgtttctgatgggtgcataatgttgtttttcaactatgaaaagaa
>C18A11.5c.exon1-C18A11.5c.exon2
gattgataggagcgaaaacagtccagtcttaacttacatggaaacagaagatgaccctaattttcg
>C18A11.5c.exon2-C18A11.5c.exon3
cacacagtgcacatgatggattcgggattcttggcaatcaacagacaatgccttgtcaaagggaaa
>C18A11.5c.exon3-C18A11.5c.exon4
cacaacgtctacgagatcaacttctacgatccgttggactctagtggcaaacttgccgtcatccca
>C18A11.5c.exon4-C18A11.5c.exon5
ggaaatgcatgcttgcctcagaaactgatatatgcgatcaagaagtattaaagtcgattatgaact
>C18A11.5c.exon5-C18A11.5c.exon6
tattgcagaagacggaagtttagaaaactcaaacgggacaacggagcatttcaacaaaaaacacga
>C18A11.5c.exon6-C18A11.5c.exon7
tttttcgacgacgagctgattgaaaaaattgcttactcagcgcaatactacttatctatgacacat
>Y71F9AR.3.exon1-Y71F9AR.3.exon2
tacatcgagaaatagggacccaatatcgaaaatatggatcgattcgaaacacatatcgtcatccat
>Y71F9AR.3.exon2-Y71F9AR.3.exon3
aaatatatggcatttcacagtcatgctcgtagtgcgatttctgtgctcagatatagtggattggag
>Y71F9AR.3.exon3-Y71F9AR.3.exon4
gagaattttgtgaaggataatgttgatctgaggacattcttcaagaaaatcgatacatttcaattg
>Y71F9AR.3.exon4-Y71F9AR.3.exon5
gatgaagattcggatcagaatgagtctgatgaagaacaactaccccaagcctacgatattgtgaac
>Y71F9AR.3.exon5-Y71F9AR.3.exon6
cggcagaaaattggggaagattcatctttttcggatttcgattcgctatttgatcaactaaccgag
>Y71F9AR.3.exon6-Y71F9AR.3.exon7
actgttatgggttttttggcttttgatgtcaagacatctaccacaactccactaatcctgcgtaat
>Y71F9AR.3.exon7-Y71F9AR.3.exon8
aatgtcttctagaatggaggaagttgaacagggccaaattttcaccgatgtattcaattttcatcg
>Y71F9AR.3.exon8-Y71F9AR.3.exon9
agatgcacctgaacatgcttccaggctttttggaaaatctccgaaactcacccaatgtcacatgat
>Y71F9AR.3.exon9-Y71F9AR.3.exon10
ctgatgatcttctcgcggttaccatgacttttcacaaacgccgatcaagccctcttcacattggag
>Y71F9AR.3.exon10-Y71F9AR.3.exon11
attttggactcatcgattaccgtatacccgaattaccacgaatacctgaagcttctcttcactcat
>Y71F9AR.3.exon11-Y71F9AR.3.exon12
aaaatagtttgataaatgtctcaaatccggatgaattgaacaatttcgatcgactatttgaagtat
>Y71F9AR.3.exon12-Y71F9AR.3.exon13
tatcatattttgatttccaattttaataatgtgaaaagcacatcaaatccgttgacagatgcattt
>Y71F9AR.3.exon13-Y71F9AR.3.exon14
tgctgcagaagcagaggattttatgaatatgggaaaatccacgaatcactatccccgggatacctc
>R02D3.3.1.exon1-R02D3.3.1.exon2
aggtgttcacttgcaaatttattcgcattaatggtcaacgtgtctcaccgccgcacaagtcgaaag
>R02D3.3.1.exon2-R02D3.3.1.exon3
gcacttgttaagcataggcatcgtgttaatgagctggcaaaatccgtggagagccaatcaaagcaa
>R02D3.3.1.exon3-R02D3.3.1.exon4
ttattcaggcgatttactcgacgtatccagctgttcaaaagaagaatctggaattggtaccacacg
>R02D3.3.1.exon4-R02D3.3.1.exon5
attgatgataatgggcttagagattttattcataaatcggaatctcaacagaaatcagcaaaaact
>R02D3.3.1.exon5-R02D3.3.1.exon6
gcaaatcaaaaaaagggattcggagttcttgatagactggttgccgaaaccgagacccgcctggaa
>T06E6.7.exon1-T06E6.7.exon2
ttcaaatttatttcgtcatgtcaacgtttttcattgtaatggttagtcatttgatgataatggaaa
>T06E6.7.exon2-T06E6.7.exon3
gatcaggatgaaggcatagaaattgtatatcagaaagtcccatctttatcatctgaaatcaaaaat
>T06E6.7.exon3-T06E6.7.exon4
cagagaaagtttctaataacaatttatacacagtttggtgtattttccataacgtgttttgttccg
>R53.4.1.exon1-R53.4.1.exon2
cgttgagcgtgtcggagtgttcttctacaaccgcgtgttgaacaagaccgaggttggattgttcga
>R53.4.1.exon2-R53.4.1.exon3
ctctattactcaggaccagtctacaataacactgtcaaggtaatcttccgcttcatcttcgcctac
>F55H12.3.exon1-F55H12.3.exon2
caatttccaattatatttcctttcttatagatagggcaatcatcgactttccgctcactctgatcg
>F55H12.3.exon2-F55H12.3.exon3
gggcaatcatcgactttccgctcactctgatcggatggtatcatctcacagccacgtgtatttttc
>F55H12.3.exon3-F55H12.3.exon4
aaactattcgacagctactcaaatgtgtggagcagtcagtcacagtataggatatcgagaaaccaa
>F55H12.3.exon4-F55H12.3.exon5
aatccattatgggcagaagggcagccaccagaagatattccatccgaccaatttcccaattactgc
>F55H12.3.exon5-F55H12.3.exon6
ctatctcccaacggtcgagattttgttttatggataaaatggatgtcttctacaacttccactaca
>F55H12.3.exon6-F55H12.3.exon7
aaaccgaatttcaaatttattatcaagaagctgatgcttctctttgcaatatatccgattcaaatc
>F55H12.3.exon7-F55H12.3.exon8
tttcggaaaagttgcagcgaggacaatgttcagatagtgtcaaaaaaccagtcaacctatgtgaca
>F55H12.3.exon8-F55H12.3.exon9
caattataaccccgactacttcaagtcctaattgggatggcgttctttgcaaactcccaacagttg
>F55H12.3.exon9-F55H12.3.exon10
acggatggttatgtttttccaactggatatatgattcaaatgacatgcatgatatgcccttcatta
>F55H12.3.exon10-F55H12.3.exon11
atacatttgaatgtgattgtaccactgatccaaatttcattgatccatgtctgcctcatggatatt
>F55H12.3.exon11-F55H12.3.exon12
tcttattggattctaacgtgggaaaatgtgttgatcgtgatgagtgcgaggaaaaatcagattatt
>F55H12.3.exon12-F55H12.3.exon13
atgatgatttgattgatggatatagttgtgttgaaacagtatgcaaatatgatataaattgggctg
>F55H12.3.exon13-F55H12.3.exon14
aatcgccccaccagtgtatccacagatttatcgaagcggtgattacatggattatctttatgcaaa
>F55H12.3.exon14-F55H12.3.exon15
ttgaatgtgtcaattcagcaatgttgatgattggtcgtcccagagtgttctgtacctcggaatcaa
>F55H12.3.exon15-F55H12.3.exon16
aatcaaaatgggatatgttgccgatttgtatttatcaaagttgctcagatccaaggcaatttatca
>F55H12.3.exon16-F55H12.3.exon17
cagaatcaataacttgtatacgttatgacgatgagtaccagtggagtgacgctattcctgtttgca
>F55H12.3.exon17-F55H12.3.exon18
gatcgccaggagatttggacgaaaactgctgattggatttggacaccatcaggatgtatagtccat
>F55H12.3.exon18-F55H12.3.exon19
gtatttgccagctacgtgtggacagagcaaaagaataactcaagttaacggatactgtgacaatca
>F55H12.3.exon19-F55H12.3.exon20
atacaccatgtctatgcaatccacaaccgccgtgtccatcgactgaacttcttccccaacgagatc
>F55H12.3.exon20-F55H12.3.exon21
tgaacggaatgcatgattgtgcttgtaatgaatatttcattgtggacagagaaaatggaactccat
>F55H12.3.exon21-F55H12.3.exon22
gtgaaaatgccttgtttttgtgtccgaacctgaatgaatttggcgacttctgtcaatatgaaggac
>F55H12.3.exon22-F55H12.3.exon23
tcgtatacgtatattcttagtgcagggatagagaatgcaatcgcaacaaatctatgtgaaagtcta
>F55H12.3.exon23-F55H12.3.exon24
atcaaggaggagcttggtgtatttgtgctcaagactggtatggtcgtcaatgcgatgtaagcaaat
>F55H12.3.exon24-F55H12.3.exon25
agcattttgtgaaacagcaattgatgaatctaattgtgctttggatgaaaaggattgcgtattcgg
>F55H12.3.exon25-F55H12.3.exon26
ggttatatgaaggattctcttggaaactgtactcttgcctgggacatgtgctctttgaataatcca
>F55H12.3.exon26-F55H12.3.exon27
aaatatgcgattgcacgtcgtctgggtggctaggagatcattgtgaaattcaaccaaagctagaca
>F55H12.3.exon27-F55H12.3.exon28
ttactcgagatgccaatgtgctccaggattcagtggagactattgttctgatttgattgacgattg
>F55H12.3.exon28-F55H12.3.exon29
caattgaatcatataattgcacatgtcaaacaggatactttggaacgaactgtgaatcaagaattc
>F55H12.3.exon29-F55H12.3.exon30
gatcagttttacggaatctactgcgagaaaagttgttctgaacaatgtgttcattcctctggatgt
>F55H12.3.exon30-F55H12.3.exon31
ggatttacatctacacgttgtgatgaagtttgtgatgtttgcaaagcaaatatacttctttgtcaa
>F55H12.3.exon31-F55H12.3.exon32
tacttttcgggaacttattgtgagagaaatgagaatttatgtgaaactaacttggtcgtctgcaaa
>F55H12.3.exon32-F55H12.3.exon33
gattataccggtgattattgtgataatcaaattcatagttgtagtgatattaactgtttcaacggt
>F55H12.3.exon33-F55H12.3.exon34
ggtacaacaggtgatagatgtcaatatttagggcaaccatgtacaatctatttaccaaatggaaca
>F55H12.3.exon34-F55H12.3.exon35
ggactaattttattggcagaagatgtgaaacaagttcctcattcaatttcaatttggttttcaacg
>F55H12.3.exon35-F55H12.3.exon36
acaactccaattactgctaatacgtggcatcatttctgtcttgtaagtccagcaaatgctataagt
>F55H12.3.exon36-F55H12.3.exon37
ttggtttgggaacaatatgcagaaactttcaatcctggtgagtatgcacatctcctacttgctcca
>F55H12.3.exon37-F55H12.3.exon38
caaattggacaacttgcttttgattgttacgatacaattctcaatgggaccaatgacatcactcgt
>F55H12.3.exon38-F55H12.3.exon39
cttcaaatcctggagtatatttagatccttctggaatatgtagcagtgtgaaatgtatgttcggga
>F55H12.3.exon39-F55H12.3.exon40
aggccaacaattacaattcaacaggatcttgtgacaaggatcgtcttccaccaacagttctccgat
>F55H12.3.exon40-F55H12.3.exon41
agtcaattatcataatggacagcagtttggagttggaatcaccacagttcgttatgttggttttga
>F55H12.3.exon41-F55H12.3.exon42
agtcgaccaatgttttatgtttgcgatattatgggagactaccaatacggagggtggtctgataac
>F55H12.3.exon42-F55H12.3.exon43
ggaaccgtcgttggaagtgggcaatgtcaacaaattcaccaacggcttcgagatgtgatctgggcg
>F55H12.3.exon43-F55H12.3.exon44
caatattgcactacagtacaccttctccaccaaaaacgcgacagaaactattgacactacagtttt
>F55H12.3.exon44-F55H12.3.exon45
ttcatgacactaacggaaatgttacaatttgtgtaaaatgtccagaaggaacctttgctaataaag
>F55H12.3.exon45-F55H12.3.exon46
taaccggagctgtcgacgaatcgcaatgttatgtcaactgcccaattggacaatttgaatcaaaag
>F55H12.3.exon46-F55H12.3.exon47
tttgctgtggatttgatttatctacttttgggggtccttgtattcaatgcccacgtggattgacta
>F55H12.3.exon47-F55H12.3.exon48
gataccatcaattgcattgatgccaatactatgattaacaaaaacgtgacagttggaccaagcaca
>F55H12.3.exon48-F55H12.3.exon49
atttgtattgcgtgtgagcagggaacttttcagaatgtctccaattctgattcttgtattccgtgt
>F55H12.3.exon49-F55H12.3.exon50
tcaatgattaccagaaactgtttgccggaagtgacacctgttccgggaaactcgaatgcaattaaa
>F55H12.3.exon50-F55H12.3.exon51
aattattgtagtattggtatgcttcagaaaacaaattatcgcatggttccggaaaactgacacaag
>F55H12.3.exon51-F55H12.3.exon52
cctaggaaagaatcaagtgatgatagtagtttggattccttcttttaatttttcaaaaccatgtgc
>C52B9.9.exon1-C52B9.9.exon2
aaaatttccgcgcatgggagtaatttggcaattgttgatgttgacagtggaaaacaatggagatat
>C52B9.9.exon2-C52B9.9.exon3
gaaatgtgtgcgacaagattaaaagagcttcaggtaacgtctggaagtagagtagccgtaataact
>C52B9.9.exon3-C52B9.9.exon4
ctgcagtcgctgtaaacggttggaatgcagttgacgaaatttggacgttggttgacctctcggaag
>C52B9.9.exon4-C52B9.9.exon5
tgagcgaattaatgtggacagtgcacgaaaacgatcaattgatgtgaaacaaaa
>C52B9.9.exon5-C52B9.9.exon6
atcaattgatgtgaaacaaaaaccaccgctcgtgaaagaaatgtctttggctaa
>C52B9.9.exon6-C52B9.9.exon7
accgctcgtgaaagaaatgtctttggctaagataaatctaaccccagtgctgcctgaagatatagc
>C52B9.9.exon7-C52B9.9.exon8
ctatttacaagtggaacaaccggacttgctaaggcagctgaacttagccatcgttcgttgatcatc
>C52B9.9.exon8-C52B9.9.exon9
cgattgttcatggagacattagtaaataaccagataaacgtgatgcatattaccccagctattgta
>C52B9.9.exon9-C52B9.9.exon10
aatctcgcttgaatattaaagacttccgacaatcattcgggatgaccgaacttggaggtatctgca
>C52B9.9.exon10-C52B9.9.exon11
aactttttgatgcaactggatttgttaaaacaggcgatgctgggttttatgacgaagttggaagaa
>C52B9.9.exon11-C52B9.9.exon12
atcaaggacattatcaaatgcaaaggaactatgatttgcccctcggaagtagaacttgttttacga
>C52B9.9.exon12-C52B9.9.exon13
tggcctccgcggaagttcggcagtatgtttctggaaaaattgcaactttcaaagagctgcgtggtg
>C52B9.9.exon13-C52B9.9.exon14
caattctgggatcgagaacgaacaaattccaaagtggacagtctaaccaacaaagatggagcaaaa
>T12D8.2.2.exon1-T12D8.2.2.exon2
gcttttcaagcaatggccgatgagatttttaaggcattcatcggtgggctcccctatgactccatc
>T12D8.2.2.exon2-T12D8.2.2.exon3
atattaaagcactgcaagttcacagatgaagagctcaaaaagttcgatattcatcttgtgcacgac
>T12D8.2.2.exon3-T12D8.2.2.exon4
gcgatcgcagtgaccgcggaggtggtcgtggaggacgcggaggaaacttcggagatcgcggaggac
>Y39A1A.15a.exon1-Y39A1A.15a.exon2
atagaatttttagaagtcctacttatcatcatgatgcatttgtgaactcacacgaatggacgctga
>Y39A1A.15a.exon2-Y39A1A.15a.exon3
acgctgagcaggtcgatcagtgagatgaaattgggaatcgttggcacgtcacaatcaggcaaaacc
>Y39A1A.15a.exon3-Y39A1A.15a.exon4
caggaacatacacaccggatgagagtcctgaaggtggtcgattcaaaaaggaagttgtgattgaag
>Y39A1A.15a.exon4-Y39A1A.15a.exon5
agtgatttacctctgatattagttggaacgaaggaccacatatcagaaaaacgagctcgtgtgatc
>Y39A1A.15a.exon5-Y39A1A.15a.exon6
atggaacaaatgtggagagagttttcaaagaagcgtgctgtaaaatcatccaactacgagtacgat
>Y39A1A.15a.exon6-Y39A1A.15a.exon7
cagaggaagaatcgaaggatttccaacatttttagacaaaaggatcaccaagaggaaaagtccaaa
>Y39A1A.15a.exon7-Y39A1A.15a.exon8
gtacaaaaagagctccaaatctgcattgaatcgagaatggaagaaaaaatacgtgtgcctgtacag
>Y39A1A.15a.exon8-Y39A1A.15a.exon9
ggaagtgtcgagttggctcagctgcttatttggcacaacgccgacgcccaaatcctcgacaacaat
>Y39A1A.15a.exon9-Y39A1A.15a.exon10
caggagatcaacgacttttcccagatgccagagtttttcgcaatgggatccacatcaaaccgggac
>F42G8.4.1.exon1-F42G8.4.1.exon2
aacgtctagtctacaactttattataataacagatggcgtcagtcccatcgtcatctagtctccca
>F42G8.4.1.exon2-F42G8.4.1.exon3
ggaaacaacgagatggttggggaggaggaagaggatattctctcaaaaccatgtggtccacacaaa
>F42G8.4.1.exon3-F42G8.4.1.exon4
gtatttgggtggaggctcgtttggaaatgttataaaaacaagtgcagtgtgccgtgacgggcttcg
>F42G8.4.1.exon4-F42G8.4.1.exon5
aagatgcgagaaccgttctttgatccacatcatgctcgtcgcatcttccgtgaaacaaaacttctt
>F42G8.4.1.exon5-F42G8.4.1.exon6
cacacctgacgaggaaaacgattttcgagatgtatacgttgtcactgaatttgcgggtcgtagtct
>F42G8.4.1.exon6-F42G8.4.1.exon7
atacgtgcacttaagtacattcattctgctaatattatacatcgtgacttgaaaccaggaaatctc
>F42G8.4.1.exon7-F42G8.4.1.exon8
actctcaagctagaacaagattcgagtggagagatgccgtctggaaggaaataatgaactacaaaa
>C18H9.6.exon1-C18H9.6.exon2
tgaaaattacatacttcattatccagatgctacgagcactgaacttttggacataaatattgatca
>C18H9.6.exon2-C18H9.6.exon3
agttatggttctgactgacccaaagattgagagagcatatgaatatattcttgaggaacgcgatcc
>F22B7.5a.2.exon1-F22B7.5a.2.exon2
tatccacgcctacgacttccacaacaaaattagctcaacttcacacaacgcatgcactaagcaaag
>F22B7.5a.2.exon2-F22B7.5a.2.exon3
gatgcaaaagcaatcaaaaaggcttatttccagcttgccaagaaataccatccagatgtaaacaaa
>F22B7.5a.2.exon3-F22B7.5a.2.exon4
acgaaatttcaagagatttctgaagcatatgaggtactttccgatgacacaaaacgtcaagaatat
>F22B7.5a.2.exon4-F22B7.5a.2.exon5
ttcagaagagcatttggtggagggggtggaatgggtggctttaattttgataattttgcccaaagt
>F22B7.5a.2.exon5-F22B7.5a.2.exon6
aatcgatgcagaggaagtggacattataataagaatccttgtcaagaatgtgaaggtgaaggtcaa
>F22B7.5a.2.exon6-F22B7.5a.2.exon7
tccggcaggaactggcagtcacactaaaatgagattaacaggaaaaggagtaaaacgattgcattc
>F22B7.5a.2.exon7-F22B7.5a.2.exon8
agacgaagaaaaatgaggaaaagaagtctgaaggtgcatcagaatcacaaaaacggagaagtgagc
>F22B7.5a.2.exon8-F22B7.5a.2.exon9
atttttcgaaaaaattaaacgaaaaattttcggataa
>C45H4.18.exon1-C45H4.18.exon2
gttgctttgatgcactcgataaactttcagcagaaaactattcgatggttcccaatgctcacgatg
>C45H4.18.exon2-C45H4.18.exon3
atgacgtttatagaacgagaggctagatacaggccaatcaccttaatatcaatacttttgctcaac
>C45H4.18.exon3-C45H4.18.exon4
tatgctcgtcaaaatccatagaataaattttgtacgaaaactaacccaacaaaaaagcaaaagtgc
>K02E10.5.exon1-K02E10.5.exon2
gacattaataattttggaagcggtctgtacctggcactggtgtcaattgtcacagttgtggttgtt
>K02E10.5.exon2-K02E10.5.exon3
gtagcgttttgcctagttggaaccgaagatcagactgagcccacagtggcgaaaaaagtatggtca
>K02E10.5.exon3-K02E10.5.exon4
ctaatgattcatcggtatgaatttattatcttgatatctctagaaaaatatcggaaatcgtctaag
>ZK154.6a.exon1-ZK154.6a.exon2
tgggttcaagtttcgtggccttggccttgctcggccttttcccaattgtactcggagaatggccca
>ZK154.6a.exon2-ZK154.6a.exon3
caactgagcaaacggggaagtcatcaatttctggaatgtgggtcacttgtcacacctcattggaaa
>ZK154.6a.exon3-ZK154.6a.exon4
tgatatggccgcttgtgctcctggtttaccacagatggtgattctcactcttctcttcgttgtttt
>M02B7.3a.2.exon1-M02B7.3a.2.exon2
ttcaatcagagagaaaaggacctgaatacgacgctatgcgtcggaatgactccgaacgttggacag
>M02B7.3a.2.exon2-M02B7.3a.2.exon3
atttacaatgatattgtctttccgctagttgagaacgtgatagaaggctacaatggcactgtgttt
>M02B7.3a.2.exon3-M02B7.3a.2.exon4
gtgaaattcctggtgcactgcagctatttagagatttacaacgaagaggttagagacttgctgggc
>M02B7.3a.2.exon4-M02B7.3a.2.exon5
aatcggcacgtcggcgccacgttgatgaacaaggactcttcccgaagtcactcaatcttcacggta
>M02B7.3a.2.exon5-M02B7.3a.2.exon6
tacagggacagtaagctgactaggttgttacaggattctcttggtggtaacacaaagaccattatg
>M02B7.3a.2.exon6-M02B7.3a.2.exon7
aggaggcagagactaaaacgcagaagttggcagccgcgttaaacgttcataaggatgatcctctgc
>M02B7.3a.2.exon7-M02B7.3a.2.exon8
gttacttctcaactggagaaggaagtcaagaaatccaaaggttacgagcgagaaatcgaggatctc
>M02B7.3a.2.exon8-M02B7.3a.2.exon9
tgagtcggactattctgccgttggctaataatggttatatgcaagaacctgctcggcaagagaaca
>M02B7.3a.2.exon9-M02B7.3a.2.exon10
atgtgatcaacaagtacaagagtgatcaaaaattatcaacttccaaatcgctatttccatccaaga
>F54C9.1.3.exon1-F54C9.1.3.exon2
gagcatgtcatgatcaagggacgcccatgcaagatcgtcgaaatgtcgacctccaagaccggaaag
>F54C9.1.3.exon2-F54C9.1.3.exon3
gatgttccagtcgtcaagcgtcgtgagtacttgttgatggccatcgatgacggatattgctccctc
>C05E4.1.exon1-C05E4.1.exon2
gaacgtttaaaataggaaaccaaaacgggaaagagaaataaatttccaaaagtgtcataattttcc
>C05E4.1.exon2-C05E4.1.exon3
tcataattttccgacaatgtccgataacgcaacctcccaaaccgactttgctctgaagctccttgc
>C05E4.1.exon3-C05E4.1.exon4
ggaaacgaaaattgtgaatcgggtttttgtgaaccaagcctataccattcaccaggattaccttga
>C05E4.1.exon4-C05E4.1.exon5
ctcgatttttctcagaccgaacaagcggcaaagaccatgaacacctttgtggaaaatcatacaaat
>C05E4.1.exon5-C05E4.1.exon6
gaatttttcacgtcagaagcggaatctagacagatcccatttctcacggagctcgacgagcaccga
>C09H5.1.exon1-C09H5.1.exon2
atgttgcagatgtgtcgtatttctaaggaagttatcagacaa
>Y22D7AR.5.exon1-Y22D7AR.5.exon2
aattctgaacaagtcctggggaattgtgtccaaagacatgcaacaagtggctgtaaatatattcca
>Y22D7AR.5.exon2-Y22D7AR.5.exon3
actcatgttctccttcatgatgaaagactataaagaggacaaaaagagcaacgagttcatttttca
>W08F4.11.exon1-W08F4.11.exon2
tgaatttatcgtatttgattagaaattatttttcaatttcaggtaattcgccggttttttcatttt
>W08F4.11.exon2-W08F4.11.exon3
caggtaattcgccggttttttcattttataaaggatcaggaaacaaagttagaagaataacagcgt
>W08F4.11.exon3-W08F4.11.exon4
agaataacagcgttcgatgtgtcgattgcagaggcaggagacggcgatggacacggaatcgcggcc
>W08F4.11.exon4-W08F4.11.exon5
gcggccaacgaggagctgccgagattaaatagacttcaaatgcctccaaagattttcgaagataag
>ZK637.3.exon1-ZK637.3.exon2
attaattatcaagaaactaaacttcttgatgtgctcgaagcttccaaattcacaccaggaacatcg
>ZK637.3.exon2-ZK637.3.exon3
gatttcaatggagactctaggcttgatgttttggtatcaattcgcgataaagacactgaaatctac
>ZK637.3.exon3-ZK637.3.exon4
caggaatgccgcacttgtttgttgacttgaattccgacctgattgctgatattgtcttcatgacca
>ZK637.3.exon4-ZK637.3.exon5
accaaagaaagcgatggatcacttttcatgagtgtttggcaaaagacaaaaatcagctggcaattt
>ZK637.3.exon5-ZK637.3.exon6
cctgatatggtggttattgcgcaggcaaccagagccaacactcgccctgtgatcaaagtaatggac
>ZK637.3.exon6-ZK637.3.exon7
ggtcttggaagaagtccaaattttgtggatgagttgaatattgccattccgaaatacgcagatcgt
>ZK637.3.exon7-ZK637.3.exon8
ctctacgtcacaccatcagctcttattgttcagagtcttgccgtcattgctctcgtatgctgtatg
>E01G4.1.exon1-E01G4.1.exon2
gattcaatggtacgcagtattgtgccggataagacggtaatatgtgtccccaatgtggccgcaaaa
>E01G4.1.exon2-E01G4.1.exon3
tgagcagttttagaaatgatgagcccaagagaggaagcggtggattcccatcgattcgcctgatct
>E01G4.1.exon3-E01G4.1.exon4
agtatgttggatgagaatggagacattctttcgagattcatgcaaaatccctatatgacagcgatg
>E01G4.1.exon4-E01G4.1.exon5
cccgtttccaaggacttgtggaattcgtttaagctctcgaatggctcgtacgatccgatgaagctt
>M02D8.7.exon1-M02D8.7.exon2
gaagattacgcaaggtggaaacgagagttttttaagacttcaatcatgacagcacaaacgaatagc
>M02D8.7.exon2-M02D8.7.exon3
attgaaagcaaattcgaacatattagaatgaagattgtggaaaggttgaattacgatcagaaggtt
>M02D8.7.exon3-M02D8.7.exon4
caactgattccattggagcagaaacaagtcggttattttcacattgtcttgccgagctacaaagat
>B0244.11.exon1-B0244.11.exon2
ttccatacagtcaaccagttttcatctctcacacatctctgacaatttttctctcttgtgatattt
>R13H8.1f.exon1-R13H8.1f.exon2
gctgctaaaaatagttgttttgaacccgattttctcgattcgccgctaccatctgacatcacactg
>R13H8.1f.exon2-R13H8.1f.exon3
attccggaatgagtttttccactgattttgacgatgatttcttcaatctcgacctccatcaacaag
>R13H8.1f.exon3-R13H8.1f.exon4
atctttagagactgttgacagcggaagaactagcctatacgggagcaatgagcaatgtggacagct
>R13H8.1f.exon4-R13H8.1f.exon5
aagcaattctcatcagacatcgtttccttcggatttcagaatgtccgaatcgccagacgataccgt
>R13H8.1f.exon5-R13H8.1f.exon6
ctagtccagagaaacggttaactcttgcacaagtttacgaatggatggtccagaatgttccatact
>R13H8.1f.exon6-R13H8.1f.exon7
aagggagattcgaacagttcagctggatggaagaactcgatccgtcacaatctgtctcttcattct
>R13H8.1f.exon7-R13H8.1f.exon8
gaacgatccaatactattgagacgactacaaaggctcaactcgaaaaatctcgccgcggagccaag
>R13H8.1f.exon8-R13H8.1f.exon9
aggagcatttgataacgttccatcatctttccgtccccgaactcaatcgaacctctcgattcctgg
>R13H8.1f.exon9-R13H8.1f.exon10
gttcagattaagcaggagtcgaagccgattaagacggaaccaattgctccaccaccatcataccac
>R13H8.1f.exon10-R13H8.1f.exon11
aaatccaattgtgccaagcactaacttcaagccaatgccactaccgggtgcctatggaaactatca
>R13H8.1f.exon11-R13H8.1f.exon12
cgaaagagagatagcaaagcagcgaggagtgagaaatcttccgtcttcatcttttcaaatccctac
>C28H8.9a.exon1-C28H8.9a.exon2
gaattcccggcaaatggaggatcgtaaaaaacgactgcggttcccatactatgaacatcaaacggc
>C28H8.9a.exon2-C28H8.9a.exon3
atctcactccacaagttgtcggaccaacaactgaaagtgtttctgatagttcgaacgactcaacta
>C28H8.9a.exon3-C28H8.9a.exon4
cctgttcagaaagcaacttcgtcacgtaaaaaggtaccaacaactcgttcctctgtctctcgattg
>C28H8.9a.exon4-C28H8.9a.exon5
aagaaccggaggagaagacgtatccatgtgacaaatgcagcgcgaaatacaaaagcctcgcgggtt
>C28H8.9a.exon5-C28H8.9a.exon6
atgatcaaaagtctagtcaaccactggttaagttattgtctcccagtatagaaatatctactagct
>C28H8.9a.exon6-C28H8.9a.exon7
agttgcaccatttgtggtacaagtgaaaatgatgataaattgctcttctgtgacgactgtgatcgt
>F49F1.14.exon1-F49F1.14.exon2
aagaccagatgaaccatttaggccggatattttatgcccccgcgaatcaatgttcttcttctacaa
>F49F1.14.exon2-F49F1.14.exon3
tgaatgctgcgccaaaattcggatttggttgatgttagccatcgtttgtgtggttctctcatgtct
>ZK697.13.exon1-ZK697.13.exon2
gaacatttacgaatcttcattaatttattgaggaatctagaagataaaagttttttcgtgaatttt
>ZK697.13.exon2-ZK697.13.exon3
tttcagtttagtagattttgaataccctgaatgtattacctcagattcactggtgaaagcatacgc
>ZK697.13.exon3-ZK697.13.exon4
attctgatcatgaggaaaatttctaacgcaaagttctcgaaaatcatgaaacccatttttgggata
>ZK697.13.exon4-ZK697.13.exon5
tattgaaaatcggacttaccctttgtcaccaaattgcgccgaacaccaggatattcatggcgtctt
>ZK697.13.exon5-ZK697.13.exon6
agttattttatttcagattctataatctccagtcttatccctggaatttcctttccattattagca
>ZK697.13.exon6-ZK697.13.exon7
taaacaatttttcacaaagggcgacataaatatccgacttttaactgatctcgtcatctacttcac
>F25B5.3c.3.exon1-F25B5.3c.3.exon2
tcgaaagtcgacaatcaatcttacaattgcgaaccgaaaccctcactgacacaccactctctgcca
>F25B5.3c.3.exon2-F25B5.3c.3.exon3
ggaaacatcgtttttccatgatattgctggaagagtaaacgtaattctgctcggtgactcgatggg
>F25B5.3c.3.exon3-F25B5.3c.3.exon4
cccacgttgaaagttggatattacaatggatcgcttgacgacaccgccgctctccagcactatgag
>JC8.8.2.exon1-JC8.8.2.exon2
attttcggctgcactttggccatgagacaacagtcagtcgccgtctcaggcaaattaatgtgcgga
>T06E4.8.exon1-T06E4.8.exon2
cactggtcttctaatcatcatgcaaaccttctcagctcttcttcttgctttaagtcttttctctgg
>T06E4.8.exon2-T06E4.8.exon3
tgcgatgttcatcggatccaacaaggccaagaccgcataagaaggtttgcttccacttcttgttca
>F42F12.9.exon1-F42F12.9.exon2
aggtttcatctgaaatacatcatgttccttcgcaccctcgttgtcctttgccttgtt
>R08H2.3.exon1-R08H2.3.exon2
aacgaaaacttggcgaaattagttattaagaataagatcccatgtatcaccgacgacgtgctccaa
>R08H2.3.exon2-R08H2.3.exon3
tctgcgcgaattttttcgattattacagccaggctggaaacaatcttgcaatggctgcaattgtaa
>ZK1225.2.exon1-ZK1225.2.exon2
caacatatttgcatatatcaagacccagattcgacaccacattatcgactgaaagaaagcttttta
>ZK1225.2.exon2-ZK1225.2.exon3
gtcgactgtggacgagttttgcgaggagacaagacttatctggaaactctttctggaaaatatcgg
>ZK1225.2.exon3-ZK1225.2.exon4
cagagggcttgccaaatgtcattctacttccagtcacagagtcctatgacgaagatggacacaata
>ZK1225.2.exon4-ZK1225.2.exon5
gggatttgaaaacgctcaagttgtttcgtaataaaactattataaataaaacaatattgaactctg
>ZK1225.2.exon5-ZK1225.2.exon6
gtgacaactttcatgaatcaactaaatcaatctgccaaagcttgtgacgagcaatttatttccact
>ZK1225.2.exon6-ZK1225.2.exon7
ccgtcgcggaataagtttacctagttttaccagattttcccgctgggtccttccggatcagaacac
>ZK1225.2.exon7-ZK1225.2.exon8
ctctccgaaatgccagttttgttatttaataaggttattccaggctttgactactctatcgttgat
>ZK1225.2.exon8-ZK1225.2.exon9
ttgcgtgaagatttttataggaatcttgtaaatgtgcaattccacaagaaccataacacaccagga
>C50E10.3.exon1-C50E10.3.exon2
tttcaggcaaaggagaatttgagggtttttaatctaaccgtccgagtaactgttgtgggcttcatc
>C50E10.3.exon2-C50E10.3.exon3
cctgatttattgcttcgaaaatattgttcatttaaaccccctagtcatctgcccggtgctcattct
>M02H5.4.exon1-M02H5.4.exon2
gtacacctgtcgagcttgtgcggtgtttttcaggagattcggagcttcaaacaatctcaagccatg
>M02H5.4.exon2-M02H5.4.exon3
aaaaatgcttcgaaattgggatgaaaattgagaactttcaattcgaaagggacccatacaagagaa
>M02H5.4.exon3-M02H5.4.exon4
atatgcatcagtctagctggaagaattccaccgacgcttgaaacattccttgctcgaccaagcttt
>M02H5.4.exon4-M02H5.4.exon5
ttgattgacaagtcctacggggagttactaaagggcattgaaacacctattcaaacgtcgaatatt
>M02H5.4.exon5-M02H5.4.exon6
gaagattttcaacagttttcttcggaatttcagatagagattattaaaaaagtttggattgtctgg
>M02H5.4.exon6-M02H5.4.exon7
gtgctcaaattacaaagcggagcagtttgcattcatcgattcaaattggaacaaacatgaagagct
>M02H5.4.exon7-M02H5.4.exon8
gctgctttgatgaagcttaatagtattgctcagcaattcatctaccaagaccaaataaatgtggag
>W07A8.2a.exon1-W07A8.2a.exon2
ttgataggcacattatgggatgctaaccgcatgattgatacaatggtcacagcgattgctggaagc
>W07A8.2a.exon2-W07A8.2a.exon3
ctggtagttcgtctgatggagcgattgtagcaggtcctaacaaacgtcttgtggtcctgaaacgaa
>W07A8.2a.exon3-W07A8.2a.exon4
taacgatgcagaagacacgaaaggatcaattcgattcctctcttccctcaccaacgtgataataaa
>W07A8.2a.exon4-W07A8.2a.exon5
aatggagaattctccgttgtggccagtttggagacactaacaaaagagatgaacgcccgagtcgct
>W07A8.2a.exon5-W07A8.2a.exon6
taatgaggatccgaagaagaaaaaagagaaagatctcagagcaaaagaagaggaggagttgaagaa
>W07A8.2a.exon6-W07A8.2a.exon7
aaatatgtcatgtcgcttttcagaagtcacaagctcgccgacgtggttgctctgtgcgaacggtgt
>W07A8.2a.exon7-W07A8.2a.exon8
aaaatccagagctttttcgcgtttttccgaaaaatgtgaacatcaaggactacttgcacacaattt
>W07A8.2a.exon8-W07A8.2a.exon9
ttcaccgctcatgattgccgttcaaaatacacaaatcgaaacggttagctggatgcttgatcatgg
>W07A8.2a.exon9-W07A8.2a.exon10
gtctgtcgaattgtcaaactttgagaggatttggtggtggaatacaatcgtccgattcaactcaga
>W07A8.2a.exon10-W07A8.2a.exon11
aagaagtgccttatcttgttgatggagaaattccgcgatcaaacggatccagaagctcgaaatgct
>W07A8.2a.exon11-W07A8.2a.exon12
aatggaaatactccgttgcactgtgcggttacgcgtggtaacaccgaaattgcccgaatgttgttg
>W07A8.2a.exon12-W07A8.2a.exon13
gccacgtcacattgccgcccgacttacagaaaaagaagcaaaaatggacatagtacgtgctctgat
>W07A8.2a.exon13-W07A8.2a.exon14
ggtggaggtattcgtggactcgttactgttcagatgctcatctgcctggaagccttcctggatcgt
>W07A8.2a.exon14-W07A8.2a.exon15
cgatcgattgatgggagatatcaagtatccgagattcttctgtaccaccgtccgcgccgacacatt
>W07A8.2a.exon15-W07A8.2a.exon16
agaataatgatttaggatttaccgatccgaatgaactgacaatctggaaagctactcgacgaagca
>W07A8.2a.exon16-W07A8.2a.exon17
ggattctacaatactacgtgtcagaagatgaggattcccgaaaaaatggtcgacatgggctgtgtg
>W07A8.2a.exon17-W07A8.2a.exon18
ccatactatcgacttaatgcacctattttcaaggacgtcattctcgacaccaacgacgattacgat
>W07A8.2a.exon18-W07A8.2a.exon19
gtgggattctgtggtctattcgcatacgcataagaaggatttccaagagctagccgagcttctgaa
>F42A9.6.exon1-F42A9.6.exon2
atggttttcaagaaaaatgatagatacatgctacca
>F42A9.6.exon2-F42A9.6.exon3
gatagatacatgctaccattttatctttatgtgctctttacaatattttatcttttgtttttggga
>F42A9.6.exon3-F42A9.6.exon4
ttgtcaatatattttacaaggaattggttaaacaagcacttggtgatcattccgattccgtttcat
>F42A9.6.exon4-F42A9.6.exon5
actttcgatgggtggccgaaggaggtcagaaagtggaacttccaaccacaagcacagctcctcgcc
>C30H6.10.exon1-C30H6.10.exon2
tgatgaactactcagttgttctgctactttttgccctatgctcaattgttgccgcctcacccatgt
>C30H6.10.exon2-C30H6.10.exon3
atttaagagcgttccgtgtaatgcctaatcaattggactcaatcgatgcatccaggagacttctga
>C30H6.10.exon3-C30H6.10.exon4
tgtttaacaagagaagaggacgagaacttttcggaaaacgatctctcccaattgagtatccagatg
>R02C2.5.exon1-R02C2.5.exon2
atctacgcgttggtggaaattttgacgcaaccgcccccattacctacactatgtcgatggttggag
>R02C2.5.exon2-R02C2.5.exon3
tcaaaagttggctacattggctatctgtattattacactgacattttcgggaatttgataataaat
>R02C2.5.exon3-R02C2.5.exon4
tttcttgggtgctctataaatcttttaattatggcatcttgtattggtactataatcatatgtggt
>R02C2.5.exon4-R02C2.5.exon5
aatgatcagctgttcaagacattggtcgtacagacacttatcccgatttgcacaatgttcgccccc
>R02C2.5.exon5-R02C2.5.exon6
tcatgattcgagactttcgggatgcggtattttgctggcgacgcgtgctcccatcaatgatgtctt
>C17F4.3.exon1-C17F4.3.exon2
tgctggaaattagggaggtttggagttggaaagccccttacctccgtgaccgccccagaggactgg
>C17F4.3.exon2-C17F4.3.exon3
tctccccggacaaccagctgattttactggacgatccgccttcaacccattcacccatatggtgtc
>C17F4.3.exon3-C17F4.3.exon4
tccgatggttggggagctggtatggctgttaacggagtcaatggtcacggattgaacgtccgcaag
>C17F4.3.exon4-C17F4.3.exon5
gatcctaacgaaagagcgccctacaatttccggtacgctgtgtgggctccggatcgtcatatggct
>K10C3.6b.1.exon1-K10C3.6b.1.exon2
cattatggagtcatttcctgcaacgggtgtaagggattcttccgccgaacagttcttcgtgatcag
>K10C3.6b.1.exon2-K10C3.6b.1.exon3
aaaagtgtgtacaagttggaatgaaacgagaagctattcaattcgaacgtgatcctgtaggttcac
>K10C3.6b.1.exon3-K10C3.6b.1.exon4
tttgcaccaccaaaccggccatgcacaaccgaggatctgaatgaaatctccaggacaacactttta
>K10C3.6b.1.exon4-K10C3.6b.1.exon5
atgacacttacaaagttcttcggattggcagaggtggattctctgctctccgagttcattctcgac
>K10C3.6b.1.exon5-K10C3.6b.1.exon6
ctttcatctccgacaacgttaccgactaatggggtatctccgttaaatccagccggatcagtggga
>Y69A2AR.7b.2.exon1-Y69A2AR.7b.2.exon2
cgactggactgtcgaacttcgtcaggtgaccgacgccgtt
>Y69A2AR.7b.2.exon2-Y69A2AR.7b.2.exon3
cactcgttgctccttcacagaacacttggaaggttccaatacaacgatgagaagacgttctcgatg
>Y69A2AR.7b.2.exon3-Y69A2AR.7b.2.exon4
gaagtcagttgtgagcagattgatatgacttatgttcgcgtgaactctacggagctggcgatgtgc
>Y69A2AR.7b.2.exon4-Y69A2AR.7b.2.exon5
gaacgtcatgggaagaatggaagcttatcttggacgttttccgtgtcgaatcgatagatgagcttc
>Y69A2AR.7b.2.exon5-Y69A2AR.7b.2.exon6
atttgttcaagattcgacgacaggctgttccacaaatggagcacaaacaatcgctggctcaagtgg
>F45H7.6.exon1-F45H7.6.exon2
tcggcggtttatccgtttggaaacaagaatgaggtagtaaaagtttggtggaacattgacaagccg
>F45H7.6.exon2-F45H7.6.exon3
actgcttagactggattggtctttttgataataatgactcatcattctacttggaccaaaaatccc
>F45H7.6.exon3-F45H7.6.exon4
agatttgtaaatcagcatcactggttgttcatgaagtcaaaaaaccagagaacataaatgtctatc
>F45H7.6.exon4-F45H7.6.exon5
gttgaatttcgatcattttattgcttcgaatcaacttcaaaacaattacatccaatcgaaaagttt
>F45H7.6.exon5-F45H7.6.exon6
tggaaattgtcttcagtattgaaccaaaaaccagtaaaaaatccgcgcctgacataatggaaatcg
>F45H7.6.exon6-F45H7.6.exon7
catgtcacgaaggaaacaagatggactaaaccggacaccctcaacaacaaccatatagaaccagag
>F45H7.6.exon7-F45H7.6.exon8
gctctccgaccgatcagcttctcccaggaatagtttcatcacgccgcgacgtacaatcacagtgag
>F45H7.6.exon8-F45H7.6.exon9
tcgaattcagaaggatttggatccaccatcaaaattcgaaaaccaacctctattcgtccgattcgt
>F45H7.6.exon9-F45H7.6.exon10
aaattgcgcaagataatttcccgcagattgcggaacgaataagcaaaaagctcatgctaatcgaaa
>F45H7.6.exon10-F45H7.6.exon11
cagattgcatattcgatttgaaggggagttggctcttgactatggtggtctatcacgagaattctt
>F45H7.6.exon11-F45H7.6.exon12
tacgaatgtgttctacaagtccttgcagaagagaccagtgaccctgatggactttaaagaatcgga
>F45H7.6.exon12-F45H7.6.exon13
ccattggagattctattgacatcttttaatcagatattgaatgataatctcttaaactcactggaa
>F45H7.6.exon13-F45H7.6.exon14
ctcaatgattggaggaccaatacgatttataaaggaggatactctgattgtcatatagtcgtcgaa
>F45H7.6.exon14-F45H7.6.exon15
atgaccaaccaagaaagatttgatttgttgttgtttgtcaccggcagttcatcagttccttttgaa
>F45H7.6.exon15-F45H7.6.exon16
agagaagtggggagatgccacgtcgtttcccagggctcatacgtgtttcaacaggcttcaactacc
>F44E7.5b.exon1-F44E7.5b.exon2
gagcttgtccagttcgtcattggacattacgaggctcatctccacatcacgcttccgaaggatgag
>F44E7.5b.exon2-F44E7.5b.exon3
tctcaatcggaaaggaagctaccgacgtggaagagctcatttccactccatcttcacgtgcctcac
>F44E7.5b.exon3-F44E7.5b.exon4
aaaggaagcaaagtggaaactctggatctaatgggacatcgagtcattccaccacacttccacgaa
>F44E7.5b.exon4-F44E7.5b.exon5
cttctatactccgcgaattggaaacgggtttatatccattcggaagacgttctcgaagcaatcaac
>F19F10.10.exon1-F19F10.10.exon2
ttttgcaatgccaaaggatttcaattctctaagaaacaaccacccgaattttccctggccttcaga
>F19F10.10.exon2-F19F10.10.exon3
cactattttcttcaaaaaagttaatgaagcagaaatctcggtgaccatgattatagctcatatcca
>F19F10.10.exon3-F19F10.10.exon4
aactggtccgacttataagttgtttgcaaaaaccctggatgccgaaaaaattaacaatttaaaact
>F19F10.10.exon4-F19F10.10.exon5
acgtacgcttttttgtcaagatgtgtggaattgcacactacattgatcgattattgttctactatg
>F19F10.10.exon5-F19F10.10.exon6
aagtgagagtgcgactccaacagcgccaacgagagacaatataatggcaaatatcacaataccaag
>F32D1.7.exon1-F32D1.7.exon2
gaagtagtggacccacgaggatgagcggtcaagttccatcaacgtccggcccaccaccaccacgac
>F32D1.7.exon2-F32D1.7.exon3
caccgaagaagagtccaaagtccaacaaaaatgatccaaacgctcctggaccttcgcgtagacgtg
>T07C12.12.exon1-T07C12.12.exon2
ttaaataaccagaaaccacaagcaaaacattttgacgatgaaaaatttgcaaatctggtgttggat
>T07C12.12.exon2-T07C12.12.exon3
aaacaaaaccttcaaggtccaatcgtttgtcagattaatgggttcattgatgtcggcagtccatat
>T07C12.12.exon3-T07C12.12.exon4
gtattccacgagaaagacaacgataccgatcagaaaccttcacgtcttttgaaactgaccctattt
>T07C12.12.exon4-T07C12.12.exon5
gatcagtagatattttcaaaagaaacaatgcccaccttccacttcaaaagaaccagaaacgcgtga
>T07C12.12.exon5-T07C12.12.exon6
atggtgattatgactttgaaaatgagaacattgaatatgataatcgtcagtcaacttccatgaaag
>T07C12.12.exon6-T07C12.12.exon7
cgaaattcaatacgctcaccaccgatggatgtcacccgtcgaatatctggaatgctaacatcccgt
>T07C12.12.exon7-T07C12.12.exon8
aatctaattggattttcctgtgaagaagcttcgacaattcgaaaatccaaagatgcggaaaagagg
>T07C12.12.exon8-T07C12.12.exon9
catcagttgcagagattggatcttgttttcgagatcgaattcttcgctggtacattgtcgccttgc
>Y111B2A.14.1.exon1-Y111B2A.14.1.exon2
catgtcgattgggaggaactgctgaagaataatggaaaagagcgggacgaagatgatctccgcaga
>Y111B2A.14.1.exon2-Y111B2A.14.1.exon3
acactttttatggcaaaaaagctcggggagacgagaagcaaaagtggaaagaaacttcgcgttaat
>Y111B2A.14.1.exon3-Y111B2A.14.1.exon4
atggatgatgactttattgatgacacagaaatagttgacgacgagcctacaacatcgaaaaagggt
>Y111B2A.14.1.exon4-Y111B2A.14.1.exon5
aagaaaatctgcaaacaacaggaagaaatcgctaagcagaagccgtcatcatcatctgtaactcca
>Y111B2A.14.1.exon5-Y111B2A.14.1.exon6
tttggaatgactacgcaagaagttatgaaacaggtcgaacaagaaatttcgtcgaaaaaggcaaca
>Y111B2A.14.1.exon6-Y111B2A.14.1.exon7
gaaaatgaacgcagatcaagcgaggaaaaaattaaaaactttgttgacaaaactaggtttcccgtt
>Y111B2A.14.1.exon7-Y111B2A.14.1.exon8
aagtcgaaattcggaatcggggggaaatttggacttcgacatcataaatactttgccggattcgtc
>Y111B2A.14.1.exon8-Y111B2A.14.1.exon9
aatggtggtggtggacagcaagatgccaacgatattccaaaacacgaacgatcacgtaaagctcga
>Y111B2A.14.1.exon9-Y111B2A.14.1.exon10
gaagcaaatttcactttttgaaaataagaaagatcgtctgcccggtgatcctgtctacgtattcca
>Y111B2A.14.1.exon10-Y111B2A.14.1.exon11
tgtctacgtattccagtttacggagcctgttttaaccgcagtcgccccatacttggaagatctcgt
>Y111B2A.14.1.exon11-Y111B2A.14.1.exon12
catctctgaaagggcttaatcgagagctttatgaattcgacaaatcaattctctccatggtggcgg
>Y111B2A.14.1.exon12-Y111B2A.14.1.exon13
aagcgcttactcgcaatgaatcaacttgttcagacggcagacatttgtgatccaacaatttgtcta
>Y111B2A.14.1.exon13-Y111B2A.14.1.exon14
ataccattggttaatcaaatgaatatgcttaaaaatgtcctatgccaagttggtcaaacccgaatg
>Y111B2A.14.1.exon14-Y111B2A.14.1.exon15
aaggagacggaacggagggctaaaatggaaactgaacgaaaagtggcggaagctcggcgagcagtt
>Y111B2A.14.1.exon15-Y111B2A.14.1.exon16
gctccgccccctcaacaagctccagctccacatacacaaaagattcaagtgaaaaatgagccagta
>Y111B2A.14.1.exon16-Y111B2A.14.1.exon17
tagcacaaagttcgaataattctcagtacaatgcaccaagtacaagttcccagccacaacatttcc
>Y111B2A.14.1.exon17-Y111B2A.14.1.exon18
cgccagttgtcgaacaacaagccgctaatagaagatcatcattcacaatgtctcattcagttcaac
>Y111B2A.14.1.exon18-Y111B2A.14.1.exon19
attgcacggagtccacaatttccatctcatacgtccccaatgtcccaacgattccataccccacca
>Y111B2A.14.1.exon19-Y111B2A.14.1.exon20
acattcctccagtttttcatcacaaagacctcaaatgccgccacaacgtcaaatgagccaacaaaa
>Y111B2A.14.1.exon20-Y111B2A.14.1.exon21
tcagcaacaacagcttcaacaacatcaacaccaaatccggcaccaaatgaataccaactacccacc
>Y111B2A.14.1.exon21-Y111B2A.14.1.exon22
tccgtcaaacggttaataatattattctattacgagatattttgcgcgtcaaatatgttgcacaat
>T19E7.5.exon1-T19E7.5.exon2
aatttgtggcgtaaattttatattgcagatgagaatggttcccattgagaaaacaatgatttttgt
>T19E7.5.exon2-T19E7.5.exon3
ccaatggttgactgacagaacttgttttaatttatacagtgttcttgtccatgtctacacccatac
>T19E7.5.exon3-T19E7.5.exon4
aatacgagaagcttacagttacagcttcttcgagctttaactttccaagcagtaattccgggcttc
>Y94A7B.5.exon1-Y94A7B.5.exon2
tgctggttttggtgatctcgacaatttttatgctggtacctatctcaataatcttaatgttcgaaa
>Y94A7B.5.exon2-Y94A7B.5.exon3
caaaaaaggtttatgaacgctttaaagatacagatcgctatacccattgctatcatcttcttccca
>F21D9.1.exon1-F21D9.1.exon2
ctaggcaccttatatttccggataacattcaaggaaaaaccattcaaaatactcaatctaccgctt
>F21D9.1.exon2-F21D9.1.exon3
aaacgtgatgaatcaaatgaatattcgttcaattttcaaactatcgaagacatcaaaaaagatgta
>F21D9.1.exon3-F21D9.1.exon4
atacagtgtgcatttctgggtagagtggttttacaaaatagacaaattcggagaaagaaaacttgt
>F21D9.1.exon4-F21D9.1.exon5
tgtttgttttggaaggatttcaaactggaattgctgttcaaaattcctcgattggatattttcaat
>F21D9.1.exon5-F21D9.1.exon6
gtgggatggggaacgtcgagcaaggattttttgcgatggaattgaacgaattaactgtggaattgg
>H14A12.2a.exon1-H14A12.2a.exon2
aatttttcgcgcaccactgttccaatggctaagattcgtaaggaacgagatactttcggagagctc
>H14A12.2a.exon2-H14A12.2a.exon3
caacatgaatgtcaatgaggttatctcgaatcgtgctatcgagatcctcggaggagagctcggatc
>H14A12.2a.exon3-H14A12.2a.exon4
ggaatcgttgctaacaaagacaatattgccaagattatgcgtgaatcacttatgcttgtcactgct
>T24C12.1.exon1-T24C12.1.exon2
cttctgccacacagttttcatttattttattttacgagccatcagcactgtttctctcacaatcaa
>T24C12.1.exon2-T24C12.1.exon3
cttttcaaaaatctttccccgttcctgttttttcatgcggtttggtaaagcggcatggctttatgg
>T24C12.1.exon3-T24C12.1.exon4
gttcttggatactgcttcatcaatatttgtttggcacttttgtgtatcgcatcaattgttgcaatt
>T24C12.1.exon4-T24C12.1.exon5
tattcccacattcaagtacttcacaatagcagtaaagaactatgctctgtctgggataacgtctat
>T24C12.1.exon5-T24C12.1.exon6
gcccacccgaagaagtgttacaaacatgtgcagattttctaaacgttacaaaatcgttttgcccaa
>T24C12.1.exon6-T24C12.1.exon7
acattccaatgactgctatattcatctcaagagatggctccattccaatacagaaatagtcggatg
>T24C12.1.exon7-T24C12.1.exon8
acttgaatactactctcagatgattaatgaatatgaccgccatggagatggttacatcgagagctt
>K07H8.1.exon1-K07H8.1.exon2
aattgtgagaggaaaacgatactttcagacgagacatccaaatggaggatcattgatgaagcatga
>K07H8.1.exon2-K07H8.1.exon3
gtcattagtgaatgcaatttatctgagaattcgatcgactcgattcttctccggttcccctctaca
>K07H8.1.exon3-K07H8.1.exon4
agattgtaattgccaagttgagcactttaatagatctcaataggtttgatgtgtcagaagtagaac
>K07H8.1.exon4-K07H8.1.exon5
ttgggaatgagcatacagaaaattagagatatgctcgctcgtctcttcaaagtccccaatacatcg
>K07H8.1.exon5-K07H8.1.exon6
agaagtggatttcgagagagaaagtcatcttcatgctgtgatgtgttttctcactggacaaagcgg
>K07H8.1.exon6-K07H8.1.exon7
ctatttatccacatcgaaaaccagctaccaaagctccatcgaaagatccacaaccttccagctcta
>K07H8.1.exon7-K07H8.1.exon8
atgtgtgaagccagttcttacaagtgtcaaagatccaagttatggtttcggacgtgtggatacaga
>F11A1.2.exon1-F11A1.2.exon2
acaattatagacaaataaattctgagtgtgctgctggaaaaaagaaacaaagcagcaaggcagtca
>F11A1.2.exon2-F11A1.2.exon3
aaagaagtgctgagcaaccattccaacaacacgcctcgacgggccaccgggggctataatgggtgg
>F11A1.2.exon3-F11A1.2.exon4
ggccaccgggggctataatgggtggcggtggtgccctactttttcaatcgttcgggtggttgctac
>F47H4.6.exon1-F47H4.6.exon2
atgcacgtgaatcgtacaccaataattccagaaccaatattccaagtggctgtaaccatacccaa
>F47H4.6.exon2-F47H4.6.exon3
aacaggaaatcatgatctgggatacgatattgaaaattctcccggaccttctgatcactaccaaga
>F47H4.6.exon3-F47H4.6.exon4
tatcgaagaactgaaagtttggctagagcccgcagaagccgaacctgtcaaacaagtcgaaatcaa
>F47H4.6.exon4-F47H4.6.exon5
ggcgggggatttcagtatggaatctgacattgattttgacaaagagatccgctcactgtccgcaat
>F47H4.6.exon5-F47H4.6.exon6
tgaagttatgaacaaactgggattaaaagaaaaactagtgatgagaaaagtttcaaaaaacctccg
>F47H4.6.exon6-F47H4.6.exon7
ctatcaaactcaaatgcgattcaaatgcgagataaactcctgaggtcccctagttttgaacatgga
>F59B1.8.2.exon1-F59B1.8.2.exon2
gagagcaaaatggaggttattggggagggtaatggcttctcctcttgcgtgatcctaatcacctgt
>F59B1.8.2.exon2-F59B1.8.2.exon3
tggagactgttctcaatttgaataaagttgtaggaatcgaccaaaaagttatctgccatggagatt
>F59B1.8.2.exon3-F59B1.8.2.exon4
ggttttattgccgacaaagttttggattatcaggaatctcacatgggaaatccagctgaagatttg
>F59B1.8.2.exon4-F59B1.8.2.exon5
ggctccaacaatgctccatacactcttgaacagctcaagacctctttcaaactgtatttcccagtt
>F28E10.1a.exon1-F28E10.1a.exon2
gggaagtcgccaatcaacggtcgaaatgagtcgaaacaaatcaataatccgatcatcatcaagcgg
>F28E10.1a.exon2-F28E10.1a.exon3
cctccaccaccacagccagtcaagatgtttacgggtgttcgtcggcgtccaccgttgaatcgggcg
>F28E10.1a.exon3-F28E10.1a.exon4
tcgattatgagtcatgcttctaggatatctgagcaccaaaaagcagcagcggctgccgcagcaaca
>F28E10.1a.exon4-F28E10.1a.exon5
gatgtgctccatcgacttgatgccaactcaaatatcgctttgccaccgagcagcaacatcagaaag
>F28E10.1a.exon5-F28E10.1a.exon6
gtcgaatatcaaaacaagtcaaagcttttcgggaatccgtcaaccaaagcaaattccaaaacggat
>F28E10.1a.exon6-F28E10.1a.exon7
tcatcgtctatggaagtaccctccacgtcgaaggtgtgcattcctcaagacccgactccactgata
>F28E10.1a.exon7-F28E10.1a.exon8
tgtgaccaaagaatttgatgagcggtatccgggccaaaaaaggtctgcaagtccagatgtcccaat
>F28E10.1a.exon8-F28E10.1a.exon9
tgatgttggcaaagaagggaaaagtgcagagaaaaaacgttacatcatcaatccaacaactttctc
>F28E10.1a.exon9-F28E10.1a.exon10
gcacaagtcaaagaaagaagctctagctgcgaagtctcttcgtaatgctggaaaaatgctcacacc
>F28E10.1a.exon10-F28E10.1a.exon11
ctcacaccgtcgtttttgcggaaggaaaagaagggccccaagaagtcactctacgcaaaaaccaca
>F28E10.1a.exon11-F28E10.1a.exon12
cggccgccaacacatttctgaaaagaaagaaaagaaggcccctctagccgaaggagaatccacagt
>F28E10.1a.exon12-F28E10.1a.exon13
cactggatgcgaatgcaaattccatgtcgccacagttggagcatcgcgttattccaacgtcgcatc
>F28E10.1a.exon13-F28E10.1a.exon14
agacaacaccggactcattgacgatgacattcttgatcagccaatgctcgtaggcgacacattctc
>F28E10.1a.exon14-F28E10.1a.exon15
ttcaatcgatcggtcacttcctcaaaatgaatcaaggagcagcaatcatgcggcggctcaaaataa
>F28E10.1a.exon15-F28E10.1a.exon16
caatcatgcggcggctcaaaataatgcgaacaggaacacccaatacatcgaaacgtcgttggatcg
>F28E10.1a.exon16-F28E10.1a.exon17
tcccaactgcaaaagttgaaccgattagtaaatgaaatgggagtaagtggttgggaagaagagctc
>F26G1.5.exon1-F26G1.5.exon2
cacaaatgccgttcaggatcgtatccaattaatctatggagttcctggaagacgtaatgccaatca
>F26G1.5.exon2-F26G1.5.exon3
tattgcgattttgatgctttcagaccagaccaggttcttggcttcctcggtgaatgctctccaaag
>F59H6.10.exon1-F59H6.10.exon2
gagcccaagtgaagagcatttcaacgttcaatggtatatggcagtttctcacaagaaagaagacat
>F59H6.10.exon2-F59H6.10.exon3
gttgaagatgaaaagttccatgttttgaagaaattcctggcctcccattccacctatttcaatgct
>F59H6.10.exon3-F59H6.10.exon4
ttggaggttctgtatggcgaaccggctattgatgaggacaccatcgaaggaattctccatttggcc
>F59H6.10.exon4-F59H6.10.exon5
gtcgctaaaaagtatcagctggagaatttgaagaagtcctgcctcatgaaaatcagtacaatcgat
>ZK328.7b.exon1-ZK328.7b.exon2
gagagctgtgtccaatgtacattattatgcgagagaaggctattttggcacagcaattcttgtgtg
>ZK328.7b.exon2-ZK328.7b.exon3
tgaaatgggctcatgcaagtgcttttaacccagataacaaatctatcgtggaaatcgagacagaaa
>ZK328.7b.exon3-ZK328.7b.exon4
actccttacacttcgtatgctactgcctctgaggtactctactttgccggggagtaccaaaaatcc
>ZK328.7b.exon4-ZK328.7b.exon5
tgagaaagctgggggacaggagtatcccgatggaaatattggacgatgcaaaatccttgaaggtca
>ZK328.7b.exon5-ZK328.7b.exon6
tgggagagatgagaaaatattaagacatgcaagagactttctgactcgagctctaaaaatttctcg
>ZK328.7b.exon6-ZK328.7b.exon7
ccatctgctcatccaaaacttttggaatccccactttattacctcattgcctcagtgcttgccaag
>ZK328.7b.exon7-ZK328.7b.exon8
ttgattgatactttgcagcacatgaaaagaattcaagaagccgaaaccactatgactgatgccctc
>ZK328.7b.exon8-ZK328.7b.exon9
gaaggataagcgaatgtttgccgcgtgttacagagaacttctaaaggtagaagccactccaggatc
>ZK328.7b.exon9-ZK328.7b.exon10
taatgttcctgaagcgatgaacgattttgagaaagccaaatcactacatagtcgcattcaagataa
>ZK328.7b.exon10-ZK328.7b.exon11
caagtggatccgcataacgatgaagctaactcaattctggctgatttctattacataagaagtgaa
>ZK328.7b.exon11-ZK328.7b.exon12
caagctacacaacacttcttaacactaatcctcaacattggcatgctctatcaagagttgttgagc
>ZK328.7b.exon12-ZK328.7b.exon13
tggggagcaaaatgctgcagagaaacatttggatcgtgccaaagaagttaaccctagatgcgtaac
>K04G2.7.exon1-K04G2.7.exon2
gcgatagcaatggacagagtactcaacatataggagacgaatggatgaggcgtgagattcgcagaa
>K04G2.7.exon2-K04G2.7.exon3
gattaatttgtttcggaagaaacatggaatccgatactttagtggacgccgccacgccgacaaaaa
>K04G2.7.exon3-K04G2.7.exon4
taacaaagatgaagacgactaactttctgaagaaacgaagaatattgcgaacgagtcgaaaggaat
>K04G2.7.exon4-K04G2.7.exon5
agattcaaacgtcgttactgtgtcgagttaaagccaagaagtccagaagaaaatacaagatcaacg
>T14G10.8.exon1-T14G10.8.exon2
cggatgagcctgccaccagttctcgcaaagaaggaaggtgaacgaattcaagttccagaaggtgga
>T14G10.8.exon2-T14G10.8.exon3
cttttcttaaaaatagaatactcgcgcgaaacgatgattaaactttcatcgtctgttttctgttat
>C56A3.7.exon1-C56A3.7.exon2
cgaccaccaatacctcaatatgatactgttgacgatattgatgagctaaccgatgctatggataag
>C56A3.7.exon2-C56A3.7.exon3
catcaaggcattgctcaatatgatactgtagaggaagttgaaactttggaaactgtacatcatcga
>C56A3.7.exon3-C56A3.7.exon4
agacgtagccatccacaatatgataatctagatgatattgatgatcaagagtatattactgaagtt
>C56A3.7.exon4-C56A3.7.exon5
ttaaccactcgtccgcatgttactatcaaacaggatgagattgaggatattggagaaagacaagtt
>C56A3.7.exon5-C56A3.7.exon6
aaaggctcaacaaagagggtagcaccaagaaaagactacgcaccgtcaattccactcccagaacat
>C56A3.7.exon6-C56A3.7.exon7
tcaacaatctgcaccacccacgcaacaatctcgcccacaaactacctcacataagccaccaaatcc
>C56A3.7.exon7-C56A3.7.exon8
cgagacccaaaagattctgcacagtatttgaatacatcgttcttcgaagttttcaacgagccaagt
>C56A3.7.exon8-C56A3.7.exon9
agtattgcatgtgtctggacattgtctttcaaaatttttgaaatagttcgaatctacagttacaag
>C56A3.7.exon9-C56A3.7.exon10
ttatttgcatttttgaacatttggatcttccggccaatcctcattctgacccgaatggcttttgca
>F13H8.6.exon1-F13H8.6.exon2
tgatagttctattccgcttatgtattcttctcaaacaaattcaacaggctcaaacaattcaatcgt
>F13H8.6.exon2-F13H8.6.exon3
gtctctattccaggcctcgggaacgtttcaaatctgatccaagtcagatccctcgaacaatcaatg
>F13H8.6.exon3-F13H8.6.exon4
gagttggcatctgctggaataagtcatgtcgttagtctcggaaacgatttgccactggctgtaagt
>F13H8.6.exon4-F13H8.6.exon5
gaaactgatgtggatccagttcaaccgtttaagaacctctctgcaaagtttgacaacgtcaacttg
>F13H8.6.exon5-F13H8.6.exon6
ggcatactttgtagcggctcagtataacgtggattactacgagttggagccaggaaaggcattaca
>C07A12.1b.exon1-C07A12.1b.exon2
acacctgtaccacttgcaacaacgaaattccaagcaacgatacactacgcagtcacatgtatcgag
>C07A12.1b.exon2-C07A12.1b.exon3
gggaagcggctgttttagctaagagttcagatgttgtagatagcacatccgagtcgggctccccgc
>C07A12.1b.exon3-C07A12.1b.exon4
cttaatctggcagcgcaacaaacaccgtccaaagattccatccagtcttctaatattagcgattat
>C07A12.1b.exon4-C07A12.1b.exon5
cacgatgctgatattgatgtggaaggcgatgatggcgaaccaccattgaaaatgacgattgatgac
>C07A12.1b.exon5-C07A12.1b.exon6
tcgggcgaaagtttgaaatgctttgattgtcaggtagccagagggaagcttgttgcagttgaggac
>F53A3.3.2.exon1-F53A3.3.2.exon2
aagcgtcaggttctcatccgtccagcctccaaggtcatcgtccgcttcttgaccgtcatgatgaag
>F18G5.3.exon1-F18G5.3.exon2
ttacacaaagagagaaaaattatgcggcgacaaattaatttattgcttctcggatccggtgaatct
>F18G5.3.exon2-F18G5.3.exon3
gaagttcgagcttacagacagcagatatatcagaacgcgataagtgcaatgcgggtgttgttagat
>F18G5.3.exon3-F18G5.3.exon4
aaaaagacaagtggaagttgaaaaagttatgagattttctgtcggcgatttattaaaaggaattga
>F18G5.3.exon4-F18G5.3.exon5
aaaacatatgagcaaagaaacttattccaaattagtgactcctgtcagtacttctttgagcatatt
>F18G5.3.exon5-F18G5.3.exon6
acacattttcgagatcaacaagattccatttaggttcattgatgttggcggacaaagatcgcaacg
>F18G5.3.exon6-F18G5.3.exon7
ttgttcatggtcgccagtaacgaatacgatcaggtgattctcgaagacagacggacgaatcgagtt
>F18G5.3.exon7-F18G5.3.exon8
tatttcacggatttcacaggggatcacactttagtccgagatgttcaatttttccttgtcgacaaa
>W05F2.4a.exon1-W05F2.4a.exon2
atttgtagatattatgtcaatttatcaaaaaagatggtcatcagtaggcagcggcgcttcaccgtc
>W05F2.4a.exon2-W05F2.4a.exon3
cagtggtgtagagccatctacagtcggaacaagctggaattcagtccgatggaataagccatcaac
>W05F2.4a.exon3-W05F2.4a.exon4
gaacagcagttacactccacaaagaacttccagatttctgagctccgccgccaagaatgccgccga
>W05F2.4a.exon4-W05F2.4a.exon5
ctccgccgccaagaatgccgccgaccttgccagcatcggaccgtcggtaagttctagagcatcacg
>W05F2.4a.exon5-W05F2.4a.exon6
aatatggcaaataaggaaaagtacagaaacgaggcacgagatcttatcaacaagtggtcgagtcgg
>W05F2.4a.exon6-W05F2.4a.exon7
acaagtggtcgagtcgggagcggaattcaaatatctccaacacttatcgatcgccggctccgcgga
>W05F2.4a.exon7-W05F2.4a.exon8
ctggagcagggagcacgggttattcgaacacagcttaccgaacatcaacatcccttaccccaacac
>W05F2.4a.exon8-W05F2.4a.exon9
tctattgtctccatctccgacacctacactacacacgacaccgaaagcggatcgtccgtggcgtca
>W05F2.4a.exon9-W05F2.4a.exon10
tatagtgcattagtacagcaacaaccctattcgtaccgatcccgacaaagctcagttgaaagttct
>W05F2.4a.exon10-W05F2.4a.exon11
acgaacaagtgtgctagatagaagcacatctagatcaaaatctccaacaagggatagtttaccgtc
>W05F2.4a.exon11-W05F2.4a.exon12
acaaacagaagaagaagagtgccaaagaaagaactgctcgccgtaattcgcgacaaaacagtcaac
>W05F2.4a.exon12-W05F2.4a.exon13
ctaattgtcgtcgagcaaaaggatactgtaatgaatcgctcaatgcagtcgtcactgtacgagaca
>W05F2.4a.exon13-W05F2.4a.exon14
ctctaattcaatcactcacttctcaaatcaacgagtctttaacagcattgaatctaactgcggaaa
>W05F2.4a.exon14-W05F2.4a.exon15
ccaaacatgggatagttaaaaatcaaattattaaatccccatcgctagttgaagtgctggggctac
>W05F2.4a.exon15-W05F2.4a.exon16
ctaccgcgtagcgactcgaagacaagtttgaaggcgcaggtagggattccaagacaatttctgact
>W05F2.4a.exon16-W05F2.4a.exon17
tacagtgccgttgctcattttaagcctaataaggtgaaacgattggctccagtgccgggattatgg
>W05F2.4a.exon17-W05F2.4a.exon18
ggtatcacctagtgtagaaagttgcatgcgtttagaaaatgccaaaggtgaagctgagaacatctt
>W05F2.4a.exon18-W05F2.4a.exon19
actccaaagccaggaatcgaaaagaaaaaagtgctactgaaaaagaagaaaatcattccgattgat
>W05F2.4a.exon19-W05F2.4a.exon20
tatcgtaggaaaccacaagccgaaagagctacggttcttgtggatactcctgttaaagatgtgaat
>W05F2.4a.exon20-W05F2.4a.exon21
caagatttcagtgagagagaagaggaagaaagttgaaaagaaacctgtcgtcgaagaagtggttga
>W05F2.4a.exon21-W05F2.4a.exon22
aatcgattctcgaacaatacatctcacggaaacataattgtgcatcaccatgcccatcaactgtct
>W05F2.4a.exon22-W05F2.4a.exon23
caactgtctcggaactttgtcttccatcttccgtattggtgcacgagccccgccggcgtgctcaat
>W05F2.4a.exon23-W05F2.4a.exon24
ggtgagggttttgttgaatagttttgttggacagagccctggagccggctcatacactgctctctc
>W05F2.4a.exon24-W05F2.4a.exon25
gctctctctctttcccgcttggaggacaagtacatatgtcctaatgaatggctagagactata
>W05F2.4a.exon25-W05F2.4a.exon26
atatgtcctaatgaatggctagagactataaaagtcatcaaaattaaaaaaaaagtgcacttt
>W05F2.4a.exon26-W05F2.4a.exon27
atgcatggaatggaatattcctgcgaaacgataacccgcgacgcgtcgccccgacgtggatctgca
>W05F2.4a.exon27-W05F2.4a.exon28
gacgtggatctgcatcgggatctcaggaagaaggaatgtcagccatctcccaacagtttgcggcgg
>W05F2.4a.exon28-W05F2.4a.exon29
gatgagcacaggaagtgttgatagtcagcaaagcggtggcacccttgacgcagcgtcgaagaacat
>W05F2.4a.exon29-W05F2.4a.exon30
cagatatttgaagacttgaagaaagagtgtgatcccgacgacaaaaataacaacgacgagaataac
>W05F2.4a.exon30-W05F2.4a.exon31
ggcagcaaagatcgcatctgcgtccgattcgaaaaagccggcttcttcttcttctactatttctgt
>W05F2.4a.exon31-W05F2.4a.exon32
tctgaaacttcgaagagcaagcctttgcaacaggctccgccgtcccctgtggaagttgtgattccg
>W05F2.4a.exon32-W05F2.4a.exon33
ctgtcacaaggtgcaacaaataatcaggcggagccaacagtcgctgaaactattgtgctcgccaag
>W05F2.4a.exon33-W05F2.4a.exon34
catcttccgccagccaatattgctccgaatgcgtcatactaccaagatttcgacgagcattcgctg
>W05F2.4a.exon34-W05F2.4a.exon35
ttggttgccgagttggaattgaatacggaaaataccttctccccagcagacaaacgtcgctcattc
>W05F2.4a.exon35-W05F2.4a.exon36
cagcagaaggattcgtatgaggatagaagtcagaaaatgtcacccctgcaagaggtcacctacgcc
>W05F2.4a.exon36-W05F2.4a.exon37
tatccacagaatcagcagaatcaaatgtacaataatccacgacgcagtctgatcattgatcaacag
>W05F2.4a.exon37-W05F2.4a.exon38
gatgacgacgggttctatgacaacattggaatttataacgatgatcgtcgatattcccgtggcagt
>W05F2.4a.exon38-W05F2.4a.exon39
tgctcaacggaggtgcaagtatgccaagagaagcaaacaacaatcacaaaaccggtctcggagcac
>Y46E12A.2.exon1-Y46E12A.2.exon2
gttgattctgaactgtaagtcgctgttcagcagacacgtttgttttgagatgaagatcccagtacg
>Y46E12A.2.exon2-Y46E12A.2.exon3
accgtaggatctcactggattgagctacggacgattatgtattatattgcttcagcccacagtcaa
>Y46E12A.2.exon3-Y46E12A.2.exon4
aaactacgaagcctattcgtcgcagtgctgacgtttctccccacgtcagacaccatcgagaagtca
>F56F3.3.exon1-F56F3.3.exon2
ctttttggaaggtaagaaaattggtggattacgaccgccggtcttctccttcttcctgtttcagtt
>F18E3.4a.exon1-F18E3.4a.exon2
ttttgactttttgctacgaaataatgatgaatgttcaccgccacaaagttatgtttataagctttt
>F18E3.4a.exon2-F18E3.4a.exon3
tataacgatggaaatttggaatcctccaaaacaatgcactgggtttccaccaaatttttctatgcc
>F18E3.4a.exon3-F18E3.4a.exon4
ttaatttttgttttcattgacggatttttcaaaattatccccgcgataatgttccctataataaca
>F18E3.4a.exon4-F18E3.4a.exon5
acagatatcacaacgaaatggatcggaaaatagaaaaattggttttggactcattgatattttggc
>F18E3.4a.exon5-F18E3.4a.exon6
tgctgcagaaaaaattccatcacaaaaatcgagccaacagtccctgggaaaagtttcaccatggta
>F18C5.5.exon1-F18C5.5.exon2
tgaagcttcttctgttagctgtttgtgtcatcggattcgttgcatgttatgaagttgtaccgagag
>F18C5.5.exon2-F18C5.5.exon3
aagtgctttaagaccgagaggagatgttcgaagatcacccctcccatcattatcggcatatgctcc
>F18C5.5.exon3-F18C5.5.exon4
taatgacacaacgtccgaagctagagctcatagcgccccaacatacagcaaagatctgaatacaat
>T24D5.5.exon1-T24D5.5.exon2
aagaaggatggacgaattcaaaaaaaaaaatcgagtcaattagattttgttgattttctcctgtac
>T24D5.5.exon2-T24D5.5.exon3
tatatggcttttccaacaattttcgtagcttaactgctatctggtctattgtagctgtcactgtag
>T24D5.5.exon3-T24D5.5.exon4
actgtagatgcctacaatactgccggcagacaaacctcgaatcaactgaatcgggcgattttaatc
>T24D5.5.exon4-T24D5.5.exon5
gccccaaaaccacacaaaaaacagttccaaccgtcaaaatacatatgaaccagtcgcttctaagaa
>T24D5.5.exon5-T24D5.5.exon6
ccaaggctgaatattatggattcaaatcttatgatgatcgtgtatctgatatcagattcaataaga
>T24D5.5.exon6-T24D5.5.exon7
aagacgagaccagctccattgaacacactgcatgagctagaagtattgaagattctgatttttcaa
>T24D5.5.exon7-T24D5.5.exon8
cggaaaatggaaacgatatcaacggaaacacaaaatgggttccgaggaaactcggcacttcaaggg
>Y106G6E.3.exon1-Y106G6E.3.exon2
atggctcagtcaattttggagagcttcttacaaattattgtaaaatgtttt
>Y106G6E.3.exon2-Y106G6E.3.exon3
attgcaacgttcatccttttcgcggcattttgtgcaagtaaaccaaaagaagttagaagaagccca
>Y106G6E.3.exon3-Y106G6E.3.exon4
ttgagccgtagaattggagctattagagcagagggattcgaagtcagagtgaccactcgtcaagca
>Y106G6E.3.exon4-Y106G6E.3.exon5
gaccactcgtcaagcaagggagaaaaagcaaagtgcggatcgggagaccaaaattgacctcgtgtt
>C01G10.14.exon1-C01G10.14.exon2
tcttcaaaagtgccactaacaattgatccagaggaagccaaactcccaaatgccggcggaaaatcg
>C01G10.14.exon2-C01G10.14.exon3
gcaagtggaggtcgtcagatgtcgagagaggtgcaaacaatttccaactcgactgacttgttcatt
>C01G10.14.exon3-C01G10.14.exon4
tcgaaaattgcatctccaaatattcaaaactcttatgcctactggaatatttttgggtatattcgc
>Y32H12A.5.2.exon1-Y32H12A.5.2.exon2
ttgcaaaaaagcgttcgaaattcgtttgacgagagagatatggtgatggtgttggacaatgatgaa
>Y32H12A.5.2.exon2-Y32H12A.5.2.exon3
agtaatctacaaagcccattgcggagtgttactgatgtgctccgagaggcagaaaatattatcact
>Y32H12A.5.2.exon3-Y32H12A.5.2.exon4
gaatgtgattgttgatcaagtcgatgttcaatttccgaatagtcagccatcagatggtcaacgatt
>Y32H12A.5.2.exon4-Y32H12A.5.2.exon5
caaggcagaataggcttccaactttgcttgaaggaatcgaaattgacaatggagatgtcccatcaa
>Y32H12A.5.2.exon5-Y32H12A.5.2.exon6
actggagaaggaccaagagctgttatcaagaggttctgggaagcccgctggaaggcaacaaatttc
>Y32H12A.5.2.exon6-Y32H12A.5.2.exon7
gagagatgtttccctggaaagtgcgatatttggttccaatcgcatcaactctttcacacatttgtc
>F10C1.2b.exon1-F10C1.2b.exon2
acgtgtctggtggaaatggagcaggatccggaggacgcgtgctaaagatggtgacagagatgggat
>F10C1.2b.exon2-F10C1.2b.exon3
ggaaaatggggaaaagacacatccgagattaagatcaaatactccgaatccctctcaacagctcgt
>F10C1.2b.exon3-F10C1.2b.exon4
acaccgtgacgacttggctgagtacagatccagatacgaagatatccagcaacgccgtgagtccga
>F10C1.2b.exon4-F10C1.2b.exon5
ctacagaaaaatgctcgagggagaagagaccagagtcggactcacccaaatggttgagcaagccgt
>F10C1.2b.exon5-F10C1.2b.exon6
ttcatcaagcttgagaactcgcacagaaacaaggatgagaatgttggtgagcacaaaatcagaaga
>F10C1.2b.exon6-F10C1.2b.exon7
aatgttgttatcaagccaggaaagaacttgaccatctacgcccgtgaccaaggaggcatcaacaac
>R03C1.3a.exon1-R03C1.3a.exon2
gcaaatggtggagcagttgacccgggtcttcaggcatacttcttccttctacagtcccagttaaac
>R03C1.3a.exon2-R03C1.3a.exon3
aatcaatgatgaaccgagtaacacaggaaaacgtaagccgagctctcacctccttcaacctgctca
>R03C1.3a.exon3-R03C1.3a.exon4
caggagcttaacatgagcgagagtcaagttaaggtgtggttccaaaaccgtcgtacaaaatggcgc
>M01B2.2.exon1-M01B2.2.exon2
gacatcggctatgagctttttcgttatgcaaagaatcgtcaccgacgggtcctcaatcctcgtcat
>M01B2.2.exon2-M01B2.2.exon3
gatgttaagaaattgaatacgagacttgtcaaggtgatcaacttccaagtgttcctcccatccttc
>ZK1321.3.1.exon1-ZK1321.3.1.exon2
ctggtttttggaattggagaaattgctagaatcatcactgccaaatatgtgtcaccacgtggaaac
>ZK1321.3.1.exon2-ZK1321.3.1.exon3
caattcaaatgtgcacttgtgtttatgaaaatggaataattttcaaaaactacggattcccggcga
>ZK1321.3.1.exon3-ZK1321.3.1.exon4
gctagcaacttggaatgcattttgcattacaagcaaaccgccggaatcgttattggattcgagatc
>ZK1321.3.1.exon4-ZK1321.3.1.exon5
ttccatttgcaatctctgcttatttgtcattggctctgtatgttgtcggagttcctggattgaatc
>ZK1321.3.1.exon5-ZK1321.3.1.exon6
atcgacaattcttcattcttcattttgtattggttctgcccagtcctgggatggttgaccggagct
>K11E4.5b.exon1-K11E4.5b.exon2
atgaaggatgaatataactcgcaggagtgcatggtatgctcagctccggccgatgga
>K11E4.5b.exon2-K11E4.5b.exon3
gcatttttcagacgaactgttgtggagaaggcgctctttcaggagtaccgctgcaagcacactaac
>K11E4.5b.exon3-K11E4.5b.exon4
ccaaatgcatcgaagcgggaatgaaaattggcgctgtccagccacgtcgtgacccaactggctcgc
>K11E4.5b.exon4-K11E4.5b.exon5
ccaattccaagcacgagttctgctccagaaaagcagtcctgccaaagcagtcctaatgacgacgag
>K11E4.5b.exon5-K11E4.5b.exon6
catttttacagtgcttccaagcatcctgaatattgtgctcgtggagagtttgtcatgaacaacttt
>K11E4.5b.exon6-K11E4.5b.exon7
cgatgatccacatcagattcaagcaaagagggaacattgcagaaccttcgcgccgacgttcaaccg
>K11E4.5b.exon7-K11E4.5b.exon8
ttctgcacattatgcttctgtggagtgtgacgaataatgagcatgtgacggaggacacgagaaaag
>K11E4.5b.exon8-K11E4.5b.exon9
ggacaaatgattttattattaggagaaattgagctcatctgtgacatgcattgccaagacttccaa
>K11E4.5b.exon9-K11E4.5b.exon10
tgcttgagaatttgaagagattcaccgcaattagtgtcatggaaaacaacggcggtcttcgtccat
>F47D12.10.exon1-F47D12.10.exon2
tgggcagttggagtctcgttgtatcagttgagattgatggctaatcatccagaagctcgtcttgga
>T19D7.2.exon1-T19D7.2.exon2
tcatgataggggtccgtttcaggatctggctactcaatcggtcggtctcatgaaatacctgcaaac
>T19D7.2.exon2-T19D7.2.exon3
gcagaagaatccagacaacactctagccaaaaaattgaaaaacccattaccttctatgaatttggt
>T19D7.2.exon3-T19D7.2.exon4
tttgccacgtggatcaccgcttattaaggacaagtcaccaagcttcttccaaaatatcttgcgcaa
>K04G2.3.exon1-K04G2.3.exon2
tttttacccccagacgctgttggatgggaaaaggaacactcaattctaatcaatcaacaaacaatg
>K04G2.3.exon2-K04G2.3.exon3
cgagcattgagctttttgttgggcgacgaaaagaaatgcgtgattctttgtgttcgatcttccgaa
>K04G2.3.exon3-K04G2.3.exon4
ctgatcaattggatagtgcacttttaagacctggtcgcctggatcgtgctatttatgtcggattac
>K04G2.3.exon4-K04G2.3.exon5
ctacaatcgtgcaatggacgcattttgaacaagctcttgccgcagttgtttcccgaactgaagcgt
>F13C5.6b.exon1-F13C5.6b.exon2
agatcagacagcggattggaaaatgagattcctaaaatttccggaacctcatcagcattaatagaa
>F13C5.6b.exon2-F13C5.6b.exon3
cccaagtccagattacgggctgacgtcagagaggctcgctagtgtgaaaactcccaggttcaaaag
>F13C5.6b.exon3-F13C5.6b.exon4
tggcaggaaaacattaaagactcttatcacaaggtcaaagtgagcgcggagaagaagcgagaagat
>F13C5.6b.exon4-F13C5.6b.exon5
ctcattggacactggatttattccgtctgtcagatcaaggagcagtataatggggccatcgctgtc
>F13C5.6b.exon5-F13C5.6b.exon6
ctacatcgtcttccaccaccaatatgtttaatgctggttctggtccatatgcagcgcctgcactca
>F13C5.6b.exon6-F13C5.6b.exon7
atacgaggaaagagccaataatgtggaattgatgcttttgaaaaacgctccccttcctgaacgcta
>F13C5.6b.exon7-F13C5.6b.exon8
agcttctctgagcaggacgactatgacttttctcactacacaactgcccgaccatattactcccgt
>F13C5.6b.exon8-F13C5.6b.exon9
caagagaccagaaggaagatatattccaagaaagccacaagaatgggagaataaattgatcagtga
>F13C5.6b.exon9-F13C5.6b.exon10
accgcaccactatccggacacatgttcacaaggccagataccgattggagaaacaacaacacatcg
>F13C5.6b.exon10-F13C5.6b.exon11
cagcaacccgattagtttggagagcatcaacagaagaatacgcacactgcaagacatcagagc
>F13C5.6b.exon11-F13C5.6b.exon12
aagaatacgcacactgcaagacatcagagcaaatcgtccagtaacaagccgattcacagagta
>K09H11.3.exon1-K09H11.3.exon2
aggccaaataaatttagttacactcttggagaggtatgctcaacgaatgtcactctggacgtgaac
>K09H11.3.exon2-K09H11.3.exon3
acgctgggatatgtgatgagacagctgaacaggatcgccgcccacagtgagcaacacaagatgtca
>K09H11.3.exon3-K09H11.3.exon4
aacacggcggcggttaaattattaattaccaatgccaatctaattggtgtccgtcgtgatccatac
>K09H11.3.exon4-K09H11.3.exon5
aaataatgtccaatgagcagatgaatgttgcagagtttctattatccgagcatcaacgcaatcgag
>K09H11.3.exon5-K09H11.3.exon6
gcaacgtcgccaatggtgatggatacgccgacgaaactttcacacgagaatggtcacgcgtgggtt
>K09H11.3.exon6-K09H11.3.exon7
tgcgccttctcaagtgatcacatcgtctcctagaaccaatctcactccaagatcacatacattatc
>K09H11.3.exon7-K09H11.3.exon8
acaaatgcgctgaggtctgcaactgatgagtttgcactgccaagcagaaaagcttccgtcgaatct
>K09H11.3.exon8-K09H11.3.exon9
ggtttagtgcgatccagagtcaatcattttcaggaaatcgagcacttgcaacgcgtcgaaacatcg
>C27F2.5.1.exon1-C27F2.5.1.exon2
tttttgcccagttttttactggcaattgttgaaatggaggctggactactgaagagaaggataaag
>C27F2.5.1.exon2-C27F2.5.1.exon3
tcaggaattaactcaaaaagagtttctgaagagatatgcatattccgagccggtcatcatctacaa
>C27F2.5.1.exon3-C27F2.5.1.exon4
cttaattcggcgaatacctacagctacacaagagttcccacaacattcggaaattatatcgaagag
>C27F2.5.1.exon4-C27F2.5.1.exon5
gacactttaccttttcggagatattgatcaaaaagtctggaagccgcttctcgacaaatacaaaca
>C27F2.5.1.exon5-C27F2.5.1.exon6
gaactggaatccggataaaacaacattggaatggtacacatatgactatccaaaattgtcccgcga
>C27F2.5.1.exon6-C27F2.5.1.exon7
cttccattggaatgcgaaatgaaatctggagaagatggcgacacgacgaagaattggagtggctgc
>C27F2.5.1.exon7-C27F2.5.1.exon8
gcaattcagaaaaagcaggaaactgccaataagtttgccgcaaagggagatcaaatggctggagag
>C27F2.5.1.exon8-C27F2.5.1.exon9
attctcgcaacagttagagcaactttcggctggactggaaatgtttgcgcaacgacatcgagatga
>C27F2.5.1.exon9-C27F2.5.1.exon10
tgtgtgctagtgttggagttgatccgttagcatcgagtaaaggattctgggcgaaagcgcttggtt
>R05D3.9.exon1-R05D3.9.exon2
tctaggatttgtggcatttatcggagttgtaagatgtcactgtcctcatatgatgggagttaaacc
>R05D3.9.exon2-R05D3.9.exon3
agcccgcctggtaaatttcctgatggagatgagggatgggattacgatgagacagctgcaccagga
>R05D3.9.exon3-R05D3.9.exon4
ttcaatctacgtatatttatagatctccaaatgttcaagagaagacattttcttcgagagtggtga
>R05D3.9.exon4-R05D3.9.exon5
aaatctgcaagacttacattggaaaatgagaacattgaatgctcttctcctacagatcactatagg
>R05D3.9.exon5-R05D3.9.exon6
aggaacttggaattatttgattgttgaagatcaacaaaaaggggcagttacgtatacattcgatcg
>R05D3.9.exon6-R05D3.9.exon7
aaatgatggaactattgaaatggcacttttggatgcattttctcgtcattctccatcatctctaat
>R05D3.9.exon7-R05D3.9.exon8
tatataagagctttaacagttcaggaaatggattctttgagtggaaaacgaagccatcaaaaaatc
>R05D3.9.exon8-R05D3.9.exon9
tcagaaatgtgttcattttattctggaatagcaatagaatggtcagtcttcatacattcaatctct
>R05D3.9.exon9-R05D3.9.exon10
cacgagtagccgacaagataaagatttctgaagacactcttttggcacatgttccctgtcatgaca
>R05D3.9.exon10-R05D3.9.exon11
ggacgtggagttttacgaaaattgggttgaattatcactatccggagcgattcaaagacttccaaa
>R05D3.9.exon11-R05D3.9.exon12
aaaatattatgtagcttattttataaacgaaaactcaaaaccggccataaccacatatcgtcatgc
>R05D3.9.exon12-R05D3.9.exon13
gagtttatcacaaaatcttcgattccttcaattattggtatttcaaatggtttcacaacggatcta
>R05D3.9.exon13-R05D3.9.exon14
ttctccagatgattattacatctgaagcggatcaagttctctcaacaaaagagccacatccattaa
>R05D3.9.exon14-R05D3.9.exon15
cttccagatcacacacttttcctggattccgatccattctctcgtcatccaccaattacagagggt
>T24E12.10.exon1-T24E12.10.exon2
acaatccggtagagcaggacccggtggaactggcgacagcagcggctagagacctcaatctcaatc
>T24E12.10.exon2-T24E12.10.exon3
gaacagcccaggaaaatcgactatttgaacatggtcagaatacagaagctccagttgaagttcaag
>T24E12.10.exon3-T24E12.10.exon4
aaatgagccaagacgcaaatcaagggtcgttggaatcggaacacaaaaaggtgacgtttcctggcc
>T24E12.10.exon4-T24E12.10.exon5
aacttttcaaggtgtccggaatcttagatgcacctatagaaccagccccacagaagaagaaaccca
>T24E12.10.exon5-T24E12.10.exon6
agaagaaacccaaccgagttccgaattataagtccaagaggaaaattcagaagaagaaaaagaata
>T24E12.10.exon6-T24E12.10.exon7
agaaaaagaatattccagttccgacttatacgcggtctgctaggcgatctacgaagagccaacgta
>T24E12.10.exon7-T24E12.10.exon8
ctcaaaattgtgatgatgtggtggcccccatcgccgaaccatcatcctcttcagctaaccatgaag
>T24E12.10.exon8-T24E12.10.exon9
agcaattctcagtatcttcggctgttcctatcgccccgtctattggaaaagacgattcccaacatg
>T24E12.10.exon9-T24E12.10.exon10
atgatctgtccgcccaatcagttgcacccgtcgccgaatcgttttcatctgcaacaacctctgagc
>T24E12.10.exon10-T24E12.10.exon11
accaactcccagcagtttccgttgccacctttgccgaaacgtctgataataaagcaactgatgaga
>T24E12.10.exon11-T24E12.10.exon12
actttggtaagcccaaacaaccagctcccaactacggctataattcactcatggatccgctggaaa
>T24E12.10.exon12-T24E12.10.exon13
ctgaagatgctgcaccatcagtttctcctaattatgaagcatctcttgcaagtgacgaagcacttt
>F49H6.2.exon1-F49H6.2.exon2
cgatgacggcaattgtgacaactacaagcactgttccttgcccaacagactggctaggatttgcta
>F49H6.2.exon2-F49H6.2.exon3
tttgctagacccagtggaccgtggtgcattagggtgtttgttgctagtggagatcaaccaaccgca
>F49H6.2.exon3-F49H6.2.exon4
ttcaaagtcaagaagaactcgactatatggcgaattcattcatcgctctgaacggtgccagtagcg
>F49H6.2.exon4-F49H6.2.exon5
tggtattgagccaaacaacggagctggaatgactgaatcttgcgttgttgagaactatatggcatt
>F49H6.2.exon5-F49H6.2.exon6
tgagaactatatggcattattgtctgatcaacaatgcactagagtgtttcccgggtatgcctgcgg
>T01G6.3.exon1-T01G6.3.exon2
gtgtatgccgtttttaacctatttgttggtccggttatccacgcctttggttccacctgcatagta
>T01G6.3.exon2-T01G6.3.exon3
tgtttgatcggcaaataatctatgtttctataataattttctgttcatttttcggggtctctatgg
>T01G6.3.exon3-T01G6.3.exon4
tcaattcgtgtaccgatatggagctgtgaacacaactttcaaacaaaaatacctgtctggaaataa
>T01G6.3.exon4-T01G6.3.exon5
gagtccgtctgtagaaaaggcggattacttacgaatatacatggcggaaactttcggcttgaatat
>T01G6.3.exon5-T01G6.3.exon6
ttcaatggcgtggtaaacatggatcttattttgggtacttcattcggctgcgttgcctactttgga
>ZK180.3b.2.exon1-ZK180.3b.2.exon2
ttattctcgtcacttgttcataatgtacgggggtagctaatcgctcgaataatatcgttcgctata
>ZK180.3b.2.exon2-ZK180.3b.2.exon3
caataacgatgttttaggattagtgaatgtgagattaacccttctctactcgtcaatcctctttct
>ZK180.3b.2.exon3-ZK180.3b.2.exon4
cattgccgaaccgttttctgtgatttctttgagattagaatcaaaatgcggttctctcgcccaaca
>ZK180.3b.2.exon4-ZK180.3b.2.exon5
cattcactgagcttcttagcttgaaggatcaagctgtatacgacgccgttgaacgagtcggaagca
>F48C1.3.exon1-F48C1.3.exon2
taattttaaacactttcaaagcagtttgtattgatatttctatatttggattatatttaacttcta
>F22B5.3.exon1-F22B5.3.exon2
cagaggtcgaatgtggaccaacatctatcacagtaaacttcaacacacgtaatgccttcgagggac
>F22B5.3.exon2-F22B5.3.exon3
tttccatccccaatttgtcaccaaggttgatcgtgcctaccgtgttcaatgcttctacatggaagc
>F22B5.3.exon3-F22B5.3.exon4
gagctcacaactttggaagttttggaaggaaatctcccatcttctctcacacaagctcaagctctc
>F52D10.3a.2.exon1-F52D10.3a.2.exon2
gagctcgtgaaccgcgccaagcttgccgagcaggctgagcgttacgacgacatggccgcatccatg
>F52D10.3a.2.exon2-F52D10.3a.2.exon3
tcgctgaggtcgcctccggagacgacagaaactcggttgtcgagaagtcgcagcaaagctaccaag
>F52D10.3a.2.exon3-F52D10.3a.2.exon4
gccccggacaaggcttgccagcttgccaagcaggctttcgatgacgccatcgctgagctcgacacc
>F52D10.3a.2.exon4-F52D10.3a.2.exon5
ttcatcaatcactccccttttcccatcaaccaagcttttgaatacacata
>Y67D8A.1.2.exon1-Y67D8A.1.2.exon2
gagaaggcttgaaggtcgattcggattgagaagattccaccgtgacggatttcgaacagagctcga
>Y67D8A.1.2.exon2-Y67D8A.1.2.exon3
ttcccatcttcttggcgtgtatatccctaactgcctacattcgagccaatcaagagtacggtgaca
>Y67D8A.1.2.exon3-Y67D8A.1.2.exon4
ccgaagatgttcaatcggcactcggcttttcagggaagtatggaaggtgatccagtggtgcaggtg
>Y67D8A.1.2.exon4-Y67D8A.1.2.exon5
gttcaaatttggccgagttggaggatggttaaggtcttcgaatgtctgggccgagacaagaagctt
>Y67D8A.1.2.exon5-Y67D8A.1.2.exon6
tcggatccggcggttctcattgacgatattaagagagatattgaattcgttgctcggagatggaag
>Y67D8A.1.2.exon6-Y67D8A.1.2.exon7
aacggaattcgtgttcgacttggcagagttcatcaactcctcaactcttgctgcatagaacacatt
>Y67D8A.1.2.exon7-Y67D8A.1.2.exon8
aaagagggttatgatgatgatatgacacatgagaaagatgtgacacctcgaacagatcacgaacta
>Y67D8A.1.2.exon8-Y67D8A.1.2.exon9
cgagaactcacccggatcttcttgtacataatttcacactccgcgaacgtctcgaaaaggtgtacc
>Y67D8A.1.2.exon9-Y67D8A.1.2.exon10
caccaactccaggaacaactggaattcctacagagctggattttatacgaaaactgattcgtacca
>Y67D8A.1.2.exon10-Y67D8A.1.2.exon11
gtaccaaatatcgccgcgaaaaagttatcgaggaattcaagaagagctgcatctacgacctatctc
>Y67D8A.1.2.exon11-Y67D8A.1.2.exon12
tgcgctaatgacaagaactaattggcatttgttatcctctctgcaaacccgccggctcaacggagc
>Y67D8A.1.2.exon12-Y67D8A.1.2.exon13
tcacatcctgagtataggcagttgctcgttgagaatagggccgaaaaattccgattttcttcaaaa
>Y67D8A.1.2.exon13-Y67D8A.1.2.exon14
aattgccgattttttccgcagttgctgaaaatgctcctctcgatcatcgccacaattctggaacgt
>Y67D8A.1.2.exon14-Y67D8A.1.2.exon15
gcgttcactcattcccgaatcgattgtgatagtttgatcaaaaagggattcgccctctttgctgca
>Y67D8A.1.2.exon15-Y67D8A.1.2.exon16
ctctccacttcaacggccacgtttttgacaaaggcagtggttgagttcatcctggccggtcgtcat
>K02B2.4.exon1-K02B2.4.exon2
ggagttttgcgattccaaaaaagactgaaattgaaaaagatagttccacacaagattctgcgtttt
>K02B2.4.exon2-K02B2.4.exon3
caatgtcatcttacaatcgaagttgttgaacaaatacatgctcccacatgatcgtcaacaaaactt
>K02B2.4.exon3-K02B2.4.exon4
caccgagaagattttcgtatttttatgggcctggtacatcttgctcactgccttcaccgttggaaa
>K02B2.4.exon4-K02B2.4.exon5
tgtgtgaaactccatttgataaggatgatttgaaaaatcgtgaacatgtcactcgattcatcactc
>K02B2.4.exon5-K02B2.4.exon6
caaaacttacattgaaatagaagcacagagagcaactctcaaacaaatgaatgcagttctcccgct
>K02B2.4.exon6-K02B2.4.exon7
acagagcaattagagaaaaatgtcaaatctagacaaggatcactatcaacacaacttcgtccgttc
>R06A4.9.2.exon1-R06A4.9.2.exon2
gattatgtttctactgtattgaaccattgcgagaaccgactttggcaatatggcaaacaacggatt
>R06A4.9.2.exon2-R06A4.9.2.exon3
aataaagtcaaatgcccggtttatagtgtttgctggtcgccagagggtaaacgattgatcacagga
>R06A4.9.2.exon3-R06A4.9.2.exon4
ggcacagccttcaatttcgagacgattcttcaggctcatgactctgcgattcgggctctaaaatgg
>R06A4.9.2.exon4-R06A4.9.2.exon5
agcacacaaggatgaagccatcagaggtctggcgtttgctccaaccgatgtaaagttcgcgacagc
>R06A4.9.2.exon5-R06A4.9.2.exon6
ggacgtacagagcgcacaagaaagaagtaatttctctcgcatggcatccgattcatgagggtcttt
>R06A4.9.2.exon6-R06A4.9.2.exon7
ccaagaagagatccgagaatgttaagtggaaggtctgatcaattgagcccatccggtccgccaccg
>T07H6.1b.1.exon1-T07H6.1b.1.exon2
gactacgtgcccaagagtccgattcttgaatcggaacggaaaatctactcgttgtttggaacgaaa
>T07H6.1b.1.exon2-T07H6.1b.1.exon3
ttgagatgaagcgaaccgagaaatctgaaatattggaaaaagctgcatttcatggtctcgatcacg
>T07H6.1b.1.exon3-T07H6.1b.1.exon4
ttttgtaaagaatggagatccttcaacaacaagattctcttggccaatcttctccggcaatagcag
>T07H6.1b.1.exon4-T07H6.1b.1.exon5
cagccaatacgtgtcactggatgttccgctcaaactattggaaggtgaaattcacttccccgacgc
>C37C3.2b.2.exon1-C37C3.2b.2.exon2
tttacaattttatgatcgacaaccctcaagaagggaggttgtccagaaagagaaagaaactgaaga
>C37C3.2b.2.exon2-C37C3.2b.2.exon3
gtgatatttatcatttgtaagtactaacaagaggatctaaacaaaaactatcgaaatggctctcaa
>C37C3.2b.2.exon3-C37C3.2b.2.exon4
agatcgcgaaagctctcgagcgtccgccgatgtaccccacgaagtactttggctgtgagctcgggg
>C37C3.2b.2.exon4-C37C3.2b.2.exon5
tgcaaatcatgtgaaaacccggaaactcagttgtttgtccgtaaaaataacatcaagagcaagtgc
>C37C3.2b.2.exon5-C37C3.2b.2.exon6
tgaagaatcctccaaagattgatgtcgatttttccaaagccgaacaaaagaatggaaagaagacat
>C37C3.2b.2.exon6-C37C3.2b.2.exon7
ttcacacattcttcttgaaagccaaggaagaagatagaatttctgatgccaagggacaaactgctc
>C37C3.2b.2.exon7-C37C3.2b.2.exon8
tctctccttctcgcgaacgtttttcttgatgagcaagtaattcacaaacatgaagcggaacttctg
>C37C3.2b.2.exon8-C37C3.2b.2.exon9
gaagaggattcgcttatttcatggggagagaagccgtcgagtaagtatgtctccaaatcttttgcc
>C37C3.2b.2.exon9-C37C3.2b.2.exon10
gaaaccgaagaagagtccgacgatgagattgcgttcggaggagacgtcaaggagagtgaattcctt
>C55B7.9.1.exon1-C55B7.9.1.exon2
gtggatattgatgaagatggaacacaagaaaagctttctgtgaattcaactccctatcaaacacaa
>C55B7.9.1.exon2-C55B7.9.1.exon3
ctttatggatctattttcgcaaaaaatgtcccagacttggaacgacgtttagccggcctttgtgat
>C55B7.9.1.exon3-C55B7.9.1.exon4
ttcgggtataatggatatcaaaaccgatattaaattgcgaagaagattccgaacagaacatcgaat
>C55B7.9.1.exon4-C55B7.9.1.exon5
ttcaaaattattggcaattaaagtacattggagttccggaaccagatcaaaaatgcccaactattg
>C55B7.9.1.exon5-C55B7.9.1.exon6
atctcattgcccgagtctgcagaatacatgccggctgccaagtctcttcgtgattttgccgatcag
>K04C2.7.exon1-K04C2.7.exon2
caacacatttactcagttgctctttttaataagatattctattgctcattcaacgaaactcgttcc
>K04C2.7.exon2-K04C2.7.exon3
ttcgactttggtcttttccacgaattaattaatgtccaagaatgtatagcaaactatttagacggt
>K04C2.7.exon3-K04C2.7.exon4
tcactcaaatgattgcattgaccttaacaatatggacaacactatgtataccaaaaccacatcctt
>K04C2.7.exon4-K04C2.7.exon5
ttagtaattttaacaatagcaacggcagataagctcctggttgccctgttccatcctgttaatgct
>T05A7.7.exon1-T05A7.7.exon2
ttttcaatttttgacagttacaagctttatcagattaacaaatctacaattcttgggaagttctct
>T05A7.7.exon2-T05A7.7.exon3
ccttggcggatacaacgataatgacatgtgcagatacatatcttgcccattcggtcaatactgttg
>T05A7.7.exon3-T05A7.7.exon4
gatatggtggaggatttggagctgctagtagaggtatctccgtaggcggaaacgttgcaactggag
>T05A7.7.exon4-T05A7.7.exon5
ttcaaggaagtcaagtaatgccatcggaaaccacttgtatgaccggtgccacgtgtccagtgggtc
>T05A7.7.exon5-T05A7.7.exon6
tttgtgtgcaaaatccgatgtctacaacatttgcttgccacaacctaatatcttgtccaatgggaa
>R08E3.3b.exon1-R08E3.3b.exon2
tttcatcagagacgcttgccgacatcttgagtgctcgtttgctgatgaagatgaaatagaattcag
>R08E3.3b.exon2-R08E3.3b.exon3
cagcacacctcagatttttgagtttttagtaagatgtatttggaaaatagataatagtagtaaaca
>R08E3.3b.exon3-R08E3.3b.exon4
caacttggaaacgcaatttctaactatctgcagaaatttcacattcgcggagacaccgcccttcac
>R08E3.3b.exon4-R08E3.3b.exon5
tgccggccgacgcacaagaggccgtttctctagaccagggtcatcagtttctggaaagtgtagtca
>R08E3.3b.exon5-R08E3.3b.exon6
ttgaacagaaatcgggaatggaaattgccaaataatactccggaaaccttcccactttgcaacttc
>R08E3.3b.exon6-R08E3.3b.exon7
gaatatgagcagaaacttgcagagtataaagctttacaagagaaacgctcgcagtttgaagagcaa
>R08E3.3b.exon7-R08E3.3b.exon8
gatgacccagaagcatacgttcagaagttgatgggcaaaattgctgaattaaataagcaaatggaa
>R08E3.3b.exon8-R08E3.3b.exon9
aaactgcaaatgagagaggaactgaaaaacttgggtacggatgatgaagaaataaggcgaattcaa
>R08E3.3b.exon9-R08E3.3b.exon10
attgaaagtaacgtgatgttagctgaaaagcttagaaagaagctgtcaaaaattgatgatgatgtg
>R08E3.3b.exon10-R08E3.3b.exon11
tcgtttgctatcatctacaatattcttcttcagcattgcgatcattatcgtggacgcctggccatg
>R08E3.3b.exon11-R08E3.3b.exon12
ctgaaacaagcagttggaatccttcaatcagagatttatgtcgaggagcagaagcagtacgacaaa
>C10G11.7.3.exon1-C10G11.7.3.exon2
attgctcaacagattccacaggctgttcacaaggccaactaccaggttatcgactgggttcagaag
>C10G11.7.3.exon2-C10G11.7.3.exon3
gatgtcctcgccaagctggccaacgctcttgagccaggagcagttgaagtcgctgccgctgaggaa
>C10G11.7.3.exon3-C10G11.7.3.exon4
ggattgttgaccacaatcctaggattcttcagaagaaatcggcaagctgctgctgctgtagaagag
>C10G11.7.3.exon4-C10G11.7.3.exon5
gatgatagctcaaagaagaaatgtgctctcaaacactatcttcaatcaaagcaatcatcttcattt
>B0547.4.exon1-B0547.4.exon2
ctcactttttggagaacgactttgttttgatatattcggtgcttacctacactttcatactcatgc
>B0547.4.exon2-B0547.4.exon3
aaatctagaaatctacatgcacaattattacggacgctcacattccaagcaactgtcccactgata
>B0547.4.exon3-B0547.4.exon4
ctgcaggctgtaaactctcaaagtattattccattattcagtttgaataaaatcatgaatgtgaag
>DH11.5b.exon1-DH11.5b.exon2
ggaaaggagaaacaagcaggaaaaaacgattcgagccattctgttccccaatggttccacatgtac
>DH11.5b.exon2-DH11.5b.exon3
ttcgagaacgacttgcacgaagaggaacaagcgcggatatgagtgatgacgccagtgcttacacat
>DH11.5b.exon3-DH11.5b.exon4
gacagagaactgacagtgatagcacaaacagagacacgtgctctccaactcagaagatatctcctc
>DH11.5b.exon4-DH11.5b.exon5
aaagacgacaatggcttcacaaatcaaaaacaagatattcgggaaaaagaaggacgccagcgcctc
>DH11.5b.exon5-DH11.5b.exon6
gagaatattcgcaaagttgtgatttgatcaatggacgttctcgtaaatctccatccacaacaaacg
>DH11.5b.exon6-DH11.5b.exon7
gcaaacgatctggtattaatagacatcgtaccagttcttgtccggatatcacttcattgggtctca
>DH11.5b.exon7-DH11.5b.exon8
aacgagtaaaaagaccgtgctctcctatttcagctgctgattgtcttgtcgaacgtcgtcttaatc
>C05E11.7.exon1-C05E11.7.exon2
tgaggcttatactcattttactttttatgagcgaatccagtaaggtcttcgcaagatgtccagatc
>C05E11.7.exon2-C05E11.7.exon3
tggcacggaagcaagacttctgcacacttgcaaagtatattcatctactcttccatgtttccaaga
>C05E11.7.exon3-C05E11.7.exon4
tctatgttctccgttcagtttgaagagacagaacttggtcattgagcatcaaaaatgtatatccgg
>C05E11.7.exon4-C05E11.7.exon5
taatgaatatggaaaacaggttatatcatgcaaaaaagagtgcaattctcgtggtctcatctgcat
>C05E11.7.exon5-C05E11.7.exon6
aacaaaatacttgtacaatgaaagatattgaccaaaaatgtggggcagaagcagcaagtctcttcc
>C05E11.7.exon6-C05E11.7.exon7
cgacttatccagttgtatgtactccatcaaacgaaacaattgccaccgtaagaccgaagatctcaa
>C05E11.7.exon7-C05E11.7.exon8
gagaagaaaattaagacacaatatagaaaaccgattcaaaagtcaaaaacagaaatccaagaacac
>C05E11.7.exon8-C05E11.7.exon9
acaaagaacactggagacaaaaaacttcatcgggtgaattcgtctttacaactcaacatccactgt
>C05E11.7.exon9-C05E11.7.exon10
actgaatacggagcaacaccacgaagacataaggtaatcgacattctgaaaagtttgattccgccg
>C05E11.7.exon10-C05E11.7.exon11
ctccaatgtcgaatatatatgccacatctcaagctgtctatcaacctgaaatagtgacaattgcgc
>ZC449.3b.exon1-ZC449.3b.exon2
tcctaaaattatggatccgccaaaaaaacgaaaggcaagtccgcagaatgtcgtcaagtcgagtgc
>ZC449.3b.exon2-ZC449.3b.exon3
gagtgcatgcaaacagagtggcgtcagacagagtacgtcttctcgaaaacggcagctacaacaacc
>ZC449.3b.exon3-ZC449.3b.exon4
ccggctatgccggacgcaaacgggcatacttatgccttcgcgccgccaagaaatcgacacaatctg
>ZC449.3b.exon4-ZC449.3b.exon5
agatttgacaaatgaagataatatgaatagcttagattatgtgaagaaatatctatcaaacactct
>ZC449.3b.exon5-ZC449.3b.exon6
cacaggccgtctaacgtagaaatggcagttaaacaaatctcccttatcaacaacggcccggacgac
>ZC449.3b.exon6-ZC449.3b.exon7
attgttcgatactacggaatcaccttcaatgagggtgtcgcctggatgtgcatggagctgatggac
>ZC449.3b.exon7-ZC449.3b.exon8
ccagaacagatcctcggagcagtggcagttgcgaccattcgagcactggagcatctgaaaaccaca
>ZC449.3b.exon8-ZC449.3b.exon9
atctgaaaaccacacaccacatcatacatcgagacatcaagccatcgaatattctgctggacagac
>ZC449.3b.exon9-ZC449.3b.exon10
tctgttgatgtcggctgccgtccgtacatggctcctgagcgtcttgcacccaatggcgatggatac
>ZC449.3b.exon10-ZC449.3b.exon11
ttcgatgtcgatgaaacggtttattgcgttgtgcactataaaagatcgcaaccttcgagcaagctt
>Y104H12D.4.exon1-Y104H12D.4.exon2
caatcacaccgcccaagattcgagataagacgggcacctacgagctgaaatgcccatttgcggaag
>Y104H12D.4.exon2-Y104H12D.4.exon3
aggatcttcgaaaagctaaaaaagaggggaaaatgatcatctcaccaacagccaactgatcatctc
>B0348.5.exon1-B0348.5.exon2
ggaagacgaaaattccacagactgagtatccacctgattacgcatctaacgacctgatgaacagtt
>C36E8.5.1.exon1-C36E8.5.1.exon2
agcgcattgacgtctactacaacgaagccaacaacggaaagtatgtgccacgcgccgtgttggtcg
>C36E8.5.1.exon2-C36E8.5.1.exon3
ccaacccaacctacggtgatttgaaccatcttgtatccctcaccatgtccggagttaccacctgtc
>C36E8.5.1.exon3-C36E8.5.1.exon4
agcttttcaagcgtatctcagagcagttcactgctatgttccgccgcaaggctttcctccattggt
>Y56A3A.19.exon1-Y56A3A.19.exon2
ccaagcttccaaatcagacaatactctgcaaaggctccactgaccaaaaagacactcgaggagcga
>F49C5.5.exon1-F49C5.5.exon2
aagaaaccaattggaaaatatgagttgtagcagaacaggcggcggaggagagaagggaatcggaga
>F22D3.1b.exon1-F22D3.1b.exon2
ccatcagtatcgatcggtgtctagtcgcaactaaatcaacatatttctgagcgtcatcgaaaccac
>F22D3.1b.exon2-F22D3.1b.exon3
gtcatcacggaccgccgcaacatccactaatggaactgagaaatcgcgtcgacgaaacactgatta
>F22D3.1b.exon3-F22D3.1b.exon4
atcatcttacgagactataaaaaatgaacctgaattctctggaagcactgctggacttctctctcc
>F22D3.1b.exon4-F22D3.1b.exon5
tcccatgatttcaatacttcaccatatattaaggaagaggaagatctcgatggaagtcatctacta
>F22D3.1b.exon5-F22D3.1b.exon6
gaatggaatatgaaaaagctccatatcaaagaaattctcggaaacaaaaaaagcctctaggtttgc
>F22D3.1b.exon6-F22D3.1b.exon7
accaactccagcacagaatgtgcgcacacatagaagatctacttccgatcatgatggacctgtatc
>F22D3.1b.exon7-F22D3.1b.exon8
ggaaacattgatgaaccgacgcctttccagcaggtgaaaaacatcagtccgccacctgttggggat
>F22D3.1b.exon8-F22D3.1b.exon9
ggggatgaccatgttccactactcaacacggtgatggcggaaatgtataaagaaggtgcaattgca
>Y116A8C.14.exon1-Y116A8C.14.exon2
atggcgtcctcagaaacacagcaggaaaaaactccactaacgggtgaaaaagcacac
>Y116A8C.14.exon2-Y116A8C.14.exon3
cgaagaaccttcagtaaccagggattccagtttaattcaacaaatttcacactttattggtatagc
>Y116A8C.14.exon3-Y116A8C.14.exon4
attagaggagaaaattaactgggatgcaaaaagactccggcacatcgaaaaccggtacaaggtaat
>Y116A8C.14.exon4-Y116A8C.14.exon5
acaaggtaatagtggatgaagtcaacaaatatgccgcccgccatcgatccattgaagctgaaactc
>Y116A8C.14.exon5-Y116A8C.14.exon6
aaaacttctgttggaaactatcagatattatatgataccttgcctcaaccacaacgagaatccatc
>Y116A8C.14.exon6-Y116A8C.14.exon7
tatatttaattcattttcgaatttattgaaaaaaggcacaccagtcagcaaaaaacgcgtgaactt
>Y116A8C.14.exon7-Y116A8C.14.exon8
gcttcactacaaccggaaacagattctatggagtctactgccagtgttcaacattctgccatcgaa
>Y116A8C.14.exon8-Y116A8C.14.exon9
gacttcaaaacagaaggtttatacgaccctatgccaagtcttcgttcacttcgttcacttcgttta
>F56D5.1.exon1-F56D5.1.exon2
aatgaaataattggaaaccaatcggcttttaaggcaaaatctcaagtaatctgggctgaacttatg
>F56D5.1.exon2-F56D5.1.exon3
atgaaaagaaaggagttcttcatcaatgtagtcaatgtacacgacttcattgtccacaaggaccaa
>F56D5.1.exon3-F56D5.1.exon4
ggacaacagggtggaattggaggaactggaaagttcggaaaatacggagagcagggtggaatcggt
>T28A11.16.exon1-T28A11.16.exon2
gttacctttaaaaatttcctcggttgcctttatcgattcggagattttatggcaaagatgtacttt
>T28A11.16.exon2-T28A11.16.exon3
tgtggagaggaggacttgagaaagttgtataatatgttcaagtttgcggaagttttcaaacaatgt
>B0238.3.exon1-B0238.3.exon2
ttcataccgccactgctgataattgtgataaaggtaacatacataaatgacaggagagccccaaat
>B0238.3.exon2-B0238.3.exon3
aagattttaaagggatatgaagtgattgtcagggtaattgggtgcatgattaattcaagctggatt
>B0238.3.exon3-B0238.3.exon4
ttgtcatatcttgccatcgactatattatacgtaagaaaaccggaactagtaattcccagtttcga
>E04A4.8.1.exon1-E04A4.8.1.exon2
aaggccaacggagagatcctttcgatcaagcaggtgttcgagaagaacccaggaaccgtcaagaac
>F53G12.5a.1.exon1-F53G12.5a.1.exon2
cggagcatgtcgccgagattgttggtcgtcaaggctgcaaaattaaggcactgcgcgccaagacca
>F53G12.5a.1.exon2-F53G12.5a.1.exon3
cacagatccgtgcgtcgagaagacatacacaagttgttccaggagcccatgcacctggacagatca
>F53G12.5a.1.exon3-F53G12.5a.1.exon4
acgccgagccgagaaagggagcccgtttttgaggtgaccggcctcccacataacgtcgaggctgcc
>F53G12.5a.1.exon4-F53G12.5a.1.exon5
ccaacaactcgcttaatgatattatggagaacgaaattctcagccgcaagtacgatgccctgtccg
>F53G12.5a.1.exon5-F53G12.5a.1.exon6
attggagaaacgcgaggaatccccaaccaatgggctcatgtcctccctcaaaggaacatccgccgg
>H38K22.5a.exon1-H38K22.5a.exon2
tttgcattagcgttggtgtttttgagtgatatgtatattggagaagatcaaatttcaacgcaaaaa
>H38K22.5a.exon2-H38K22.5a.exon3
gcaatcaagccaatagcaagatctaactatcatgtagtggtcgggcactataacgggaatttgcca
>H38K22.5a.exon3-H38K22.5a.exon4
gaaagccatcgtgtaggaatatgacatatccagacaatctaccaacaacatctgtaataatcgtct
>H38K22.5a.exon4-H38K22.5a.exon5
agatcattcttgtggacgatttttctgacagagaatttcttcgttatcccactttggacacaaccc
>H38K22.5a.exon5-H38K22.5a.exon6
tggggtggagagaatcttgaaatgagcttcaggatctggcagtgcggaggtcgagtcgaaattctc
>H38K22.5a.exon6-H38K22.5a.exon7
actggaaacactatttctacaaaatcgctcctcaagctcatcgaatgcgctcatcgattgacgtat
>H38K22.5a.exon7-H38K22.5a.exon8
tttctgccaactccattggatagattcggaaggatgacgtcatcatcaaattcaagtgtttgtctg
>H38K22.5a.exon8-H38K22.5a.exon9
gcggattgcctcaaaatcttccataaaactcagctgtggctctacactggcgaccgtcgaatacgt
>H38K22.5a.exon9-H38K22.5a.exon10
tttgatacagaatactgggattttaagccaaagatcgggcgattccaaaaccgaaagacaggattg
>H38K22.5a.exon10-H38K22.5a.exon11
gtacagaaatgtagaagctccaacgatagacagaattggacaataaccgaaatgtcatggctcccg
>T21D12.11.exon1-T21D12.11.exon2
atgacaacttatccagcagacactcctattataacgcaacctccatctccagattcaccatcatc
>T21D12.11.exon2-T21D12.11.exon3
atgcgcaaagtgatgaaaacacttatttccaatttgacttcattggagtggacggacatcatgctc
>T21D12.11.exon3-T21D12.11.exon4
aagctgaatcatctgatgaatcgtctttaagtgatgccgttcaaactgtggatcttccgaaaattc
>T21D12.11.exon4-T21D12.11.exon5
gtgtctattcgatagatgcagaagaaatagaagggaagaagtgcatgttggaatgcatcagatcta
>Y38E10A.8.exon1-Y38E10A.8.exon2
gcttagagctgtgaagaggcttgacttggattcagccactctccctcgtgctgcacgtgaagttac
>Y38E10A.8.exon2-Y38E10A.8.exon3
gatgttgatgaaagactggataaagcagctcgcatttgaagccagagatgtattttttgcaagaga
>Y38E10A.8.exon3-Y38E10A.8.exon4
ggcaattgaagggctgaaagattggaagcaaagaacacaatcccaagaggccggtcaaaaccacac
>Y38E10A.8.exon4-Y38E10A.8.exon5
tggccgatcgcgtggcaggattatccggatgcgatcgaattcctttcccaactcacccatatgaac
>C08F11.7.exon1-C08F11.7.exon2
cgtcgtcgagaggccactttttcgtgttccgcagaaacgccaacgacggagatggcatctgggaac
>C08F11.7.exon2-C08F11.7.exon3
acgaattcgaatgaatcagtcattctgggagaggttcaaaccttctgcgcatctgacactcgacaa
>ZC196.8.exon1-ZC196.8.exon2
tatctttattttcaaaagaagtaacgcaatcacagctattttattttttttcttatcttattgatt
>ZC196.8.exon2-ZC196.8.exon3
tctacgtaactggacaaaccaattttttgaatctaaggcaatatatatttggcttgcaagtattta
>ZC196.8.exon3-ZC196.8.exon4
aaaacagtagcaacgccagctggaattcagtttgtggaaactttgctacatatcgttattcctttg
>ZC196.8.exon4-ZC196.8.exon5
aagcaggcaatttttgtatttttaatttttcaggcatcatcgtgtgttttcctatttgctcaatat
>ZC196.8.exon5-ZC196.8.exon6
gcagcctttttagtcaagcgtttcgttaatacgatggaaatacttgccggtgcagccacaccttca
>F18E3.10.exon1-F18E3.10.exon2
tctatatggattccgtccccggctgggttcccgccgcgattttctcatacgttgcactctttgaat
>F18E3.10.exon2-F18E3.10.exon3
actcagaaagaggggaggatgaatgtgaaaaaggatcatccctgcattccactgtcatacgtagaa
>F18E3.10.exon3-F18E3.10.exon4
gtcacagtttttttgatggtatctatgataaattggtacaagaaccgtgtcagtcagcactcgaaa
>F18E3.10.exon4-F18E3.10.exon5
cttcgcgctcccaataatggcttatatgacattgttatttgtccatcaggaatctcgtag
>H20E11.3b.exon1-H20E11.3b.exon2
ttgcattgttatctacaactgcagcagcattgaattgctcacaaattccagattcttatatctatg
>H20E11.3b.exon2-H20E11.3b.exon3
acgattccacctaacttcaattgcaactatattatcaaagccccaattacatcatctgaactttta
>H20E11.3b.exon3-H20E11.3b.exon4
ggatagtttgggagcaaaacagacacttaaatcgagaagtgatagttatctaacttatgatgtatt
>H20E11.3b.exon4-H20E11.3b.exon5
ctcaatttaatttcaaagttgcttattcgaaagtaaaagtcgggccaacaactgcaatgaaaactg
>H20E11.3b.exon5-H20E11.3b.exon6
ccaaacgctgtgatgataaggggaaatgagccaatttcagtcagcttggccacttctcggtacatg
>H20E11.3b.exon6-H20E11.3b.exon7
aaaattattatggattcactcgtctttgatacgaatgttggaccttggtgtattgcaaaagtagtc
>F25B3.2.exon1-F25B3.2.exon2
aattcaacgttcgagattattgaagattttgataatgaaaccgaaatttctttatcaaaatctact
>F25B3.2.exon2-F25B3.2.exon3
gaaatcagtaaagcttccagttcgaatgaaaaaactccgtccatccaccaatgttcaatgtcaaaa
>F25B3.2.exon3-F25B3.2.exon4
ggagatgcggtatttgttgcacattttcagcagaccaatccgtgtgattcaagatgtcaaatgata
>F25B3.2.exon4-F25B3.2.exon5
tgggatgtatttttgacacgttcactgataaagctcatggtcaatgtggcattcagaccctctcat
>F25B3.2.exon5-F25B3.2.exon6
aattgtgaggattggattgttgaacaaatccagctccctgttgcctgtcaatgctcactgagcaaa
>C35D10.7b.1.exon1-C35D10.7b.1.exon2
ctcttgcaacacaaaaatgcggaaaaacttttgaacgatggccgggaagttttcattaaaacgttg
>C35D10.7b.1.exon2-C35D10.7b.1.exon3
ttaaaacgttggaggaacataatcagaaaaaagaaaaggttgaaagaaaggcgaagctcgtagcaa
>C35D10.7b.1.exon3-C35D10.7b.1.exon4
gatagatattgtctcggcgatttttatgacaaggctatcagtatgattccaaaagtgaaagatgtc
>C35D10.7b.1.exon4-C35D10.7b.1.exon5
gtttttgaagaattgcaaaaaatgcttgaaaaggattattttctaccgaaaggtaagatcttctgc
>C35D10.7b.1.exon5-C35D10.7b.1.exon6
tgttttcgggagtcccatttgatcgcgatggaaatctactccccacttctcaaaattcgccgaccg
>F08B4.2b.exon1-F08B4.2b.exon2
tcattacaaattttggtcaatgatgaagatttgcaacccggaatgcctccagccacttaccaatac
>F08B4.2b.exon2-F08B4.2b.exon3
gacccaccaaatccaagtacttatcaattgaatgttgaagcccgagaagtgaatacagttccaacc
>F08B4.2b.exon3-F08B4.2b.exon4
gcttttggacaagttacttacactattgctcaagtgaccaatggaggagaagataaatttcgttac
>F08B4.2b.exon4-F08B4.2b.exon5
caacaactccaggaacaatggtaaccagcgcagaatccgaggagactattcaaacatttgtgacag
>F08B4.2b.exon5-F08B4.2b.exon6
aaatgaggaaggcaaatttgcaatcgatgatgctggaaccattgtaaccgctgaggagcttgatcg
>F08B4.2b.exon6-F08B4.2b.exon7
acttgaattgagaataatgccacctcataataaactttttgcaatttcaaacgatggaattctcag
>F08B4.2b.exon7-F08B4.2b.exon8
actctcatcactatggctactgtggcaccaactaatgaagtattcgagtacacttcaagtgttgaa
>F08B4.2b.exon8-F08B4.2b.exon9
ccaacattccccacactcagtccacatcctcaggagctcccctcactgccaactacaaaaatggct
>F08B4.2b.exon9-F08B4.2b.exon10
aagctcatgccacgtatccagatgggttgtcaggaacgattacctatgttcttcataaaggagatc
>F08B4.2b.exon10-F08B4.2b.exon11
tcgacagttacaattcaaatctccacttcagaagcacaaactttggaagttgatccaaaacttgca
>F08B4.2b.exon11-F08B4.2b.exon12
ggacaagttaatgcattcgatcaggatagagatgaaccaaataaccgaattcgatatcgattgttg
>F08B4.2b.exon12-F08B4.2b.exon13
ccaattgatgcatttgccggggaaaagattacgcttcgtatcgagggagctgacagtggaatgcta
>F08B4.2b.exon13-F08B4.2b.exon14
aggagaactgcaatttagtctgaggaattatactgcatctgtgtctgaagcagtccgtcctccaca
>F08B4.2b.exon14-F08B4.2b.exon15
acagatggaattagatcgagaaactgtagaaagatacttgttgaatataactgtaactgctggtgc
>F08B4.2b.exon15-F08B4.2b.exon16
gcaaatgcattcacaagagtgttaactgtaaaggctgaagatgcagatcttggaaacagcagcttg
>F08B4.2b.exon16-F08B4.2b.exon17
agtagaaatagactccaattcttcgaattcagagtttccgcctgcgattccccaatttctgggcaa
>F08B4.2b.exon17-F08B4.2b.exon18
aaaatgattgagcatactgcaattgagaaccagatccgaactgacatctactggtatgcagtgaat
>F08B4.2b.exon18-F08B4.2b.exon19
ccatggttcagacttgaaagaatttcagaggatgccggtgatgaaggaaatatgtcaagcggtgga
>F08B4.2b.exon19-F08B4.2b.exon20
tgcacatagtacagcgtatgaaggagacttcagcatagaagaatcaatgtatgccataaacccatc
>F08B4.2b.exon20-F08B4.2b.exon21
aaacccatcaggacgattggatcctattacgaaacgtatacagacaatcgtgattccaacaccaga
>Y25C1A.6.1.exon1-Y25C1A.6.1.exon2
ctacgacttgaaaacgtgcgagatcccaatgagacctccaactcaccagaatccggcccagaagga
>F35A5.3.exon1-F35A5.3.exon2
tctgcattttcaatttttgctattgtcgccctggcactttcggcaccaactcttagagaaaagcgt
>F35A5.3.exon2-F35A5.3.exon3
ccagttcaacagcaaccagcctgtgactgccagccacaacaacaaccagcctgtgattgtgctcca
>F35A5.3.exon3-F35A5.3.exon4
gttcagcagaacccatgttgccaacaagctcagccagcctgtgattgcgctccagtccaacagcaa
>F35A5.3.exon4-F35A5.3.exon5
gttcaacagaacccatgctgccaacaagctcagccagcctgcgactgtgccccagtccaacagcaa
>F35A5.3.exon5-F35A5.3.exon6
cagcagaacccatgctgccaacaacaggctcagtcaacttgcgactgtgccccagttcaacagaac
>F35A5.3.exon6-F35A5.3.exon7
cagcaaaacccatgcgcttgccaacaggctcagccatcctgtgattgcgcccaacaagctcagcca
>F20D1.1.2.exon1-F20D1.1.2.exon2
agcggaacacgatccgaatgccgcgtttccatggtgggttcgcttcctggcaaaaggagtcgccat
>F20D1.1.2.exon2-F20D1.1.2.exon3
ggcgacatgcatggtggccattcttcttcaaatgacagctggagcattagtcattgcgctggaggc
>F20D1.1.2.exon3-F20D1.1.2.exon4
tgctctctggcacaaggctgctatctacggagccatgggactcattccaatcttcctgtgcatcga
>C02F5.5.exon1-C02F5.5.exon2
agatgtgccgttcttgcatgctcatcttttgagcttatgatggtgctcttaggttcacttggagat
>C02F5.5.exon2-C02F5.5.exon3
tcaatcggacaactcggtattgaagcttacgaggtgagaaatggattctgtatcaaagctccagaa
>C23H3.4b.2.exon1-C23H3.4b.2.exon2
ccatcctgtactgaatccaaaatatgctgatggaaaaatgacaaaggatgtttcgatcgatggcga
>C23H3.4b.2.exon2-C23H3.4b.2.exon3
tgttcatttggaccttgaaaaagaattggcaaaatttatgggatgtgaggaggctgttctgtacag
>C23H3.4b.2.exon3-C23H3.4b.2.exon4
ggtcatttggagtcattggaaaaaccggaagaggagtcaccgagcacttcaacgttccgatggagg
>C23H3.4b.2.exon4-C23H3.4b.2.exon5
cgacaaggacgaattgttcaaaattcggccaagcattcgagtaatgttccaacacgacttaactga
>F17E5.1a.exon1-F17E5.1a.exon2
tgaacaactgtcgatccgggatgtgatagaacaaggtccattttcaaatgtataccgaatacttca
>F17E5.1a.exon2-F17E5.1a.exon3
tgttcagacagcacaccgggttaggatttgaagaaatcgacgaggaaattagaatatgccaaaatc
>F17E5.1a.exon3-F17E5.1a.exon4
taatggattcgtattttctgaatatgtagtaagtcactatacacggcagctcctagatgctctaga
>F17E5.1a.exon4-F17E5.1a.exon5
agatgtacggcctcacaatttagtattagcgtcaaaagatacttcagctccactgaaactgtgtgg
>F17E5.1a.exon5-F17E5.1a.exon6
atttgtctgaaattggtggttcaatggcttgtggtcgagtaggtgtaccgcaattcatggctccag
>F17E5.1a.exon6-F17E5.1a.exon7
atctatgaaaggatcatgcaaacagatgtagatgttgacggatatatgccaaatatttctgaaagt
>F17E5.1a.exon7-F17E5.1a.exon8
gcggacccttcaaaacgaatcagtgcaaaagaagctctgaaccatgaatggatcagagataaagaa
>F17E5.1a.exon8-F17E5.1a.exon9
atgcgaaggtacaatgaatcaagaaaattgaagagcaatgtgttgtcggccgtcaatagtggcagg
>F17E5.1a.exon9-F17E5.1a.exon10
ctcaaaccgcattcgttgacggatcatcgccaggtggagattgctgtcatcgtggagagtcatcgt
>F17E5.1a.exon10-F17E5.1a.exon11
cccgccgacaaggatctgtcaggagcttataaggttcttggaagtttggacgccatcaacagtctt
>F17E5.1a.exon11-F17E5.1a.exon12
catgacgacgggagtgttcggaatctgttaaggttgtatgacaagatcaaagcgttgccgtgtgag
>F17E5.1a.exon12-F17E5.1a.exon13
acggaggtcgacacgtcaactcttcgaaaagagacacttaaccaaatagacggccttcttggacca
>F17E5.1a.exon13-F17E5.1a.exon14
ctccgacaactactgaattcaccacatttagctagttgtgtccaagcgcttgacgtagtggtttgt
>F17E5.1a.exon14-F17E5.1a.exon15
gaagcaagtggttcaggagacaaggagggcaattgtgtatcaagtgatccagcaccggcatatcta
>F17E5.1a.exon15-F17E5.1a.exon16
agcatttcaatcaatcggctgtccacacatcatacgacgaagaagaagaagaattatacgactgca
>F17E5.1a.exon16-F17E5.1a.exon17
gaattatgcatggaggcatgattcatagacaagcaacccttcatgttggagatgaaatccgtgaaa
>F17E5.1a.exon17-F17E5.1a.exon18
ggaattccttttaaaactggcgatattcttcaggtaatctccaaggatgaccataactggtggcaa
>F17E5.1a.exon18-F17E5.1a.exon19
cttcgttcccgtcaattggaaattcttcaaatgcacaacgaagcaatcaacagcaagtggcaggcc
>F17E5.1a.exon19-F17E5.1a.exon20
tggcgatggaaagatccaaaaacacttgtaatactcactgcatgtggttcaacaagaagaaaaagt
>F17E5.1a.exon20-F17E5.1a.exon21
tttgatcaacttgatctggtgacttatgaagaagtaatgaggctgtcacaatatcggagaaaaacc
>F17E5.1a.exon21-F17E5.1a.exon22
gacacccgaatagatttgcatatccaattccccatacaactcgaccgccacgaaaagatgaagttg
>F17E5.1a.exon22-F17E5.1a.exon23
atgaatatctagagtatggaacgcacgaagaaagtatgtatggaacaaagctagaaaccattcgca
>F17E5.1a.exon23-F17E5.1a.exon24
attgcagcaccaaacttgcaaggaatgcaggatccggatggttctttggaaaagctcttgaatgaa
>F32A5.4a.1.exon1-F32A5.4a.1.exon2
acttaccaaactgaagttgagcaatacaagactcaactccgtaatattctcagccaacgtcgtgaa
>F32A5.4a.1.exon2-F32A5.4a.1.exon3
actcaatactatttcgatggatgcatggttcaaggcaacaaagtctatgttggtggacaatacgct
>F32A5.4a.1.exon3-F32A5.4a.1.exon4
taccaaaatgccgttcaatcacagatgcaaagccaagttcaaggcctcttcggtggatctgacttc
>C07G1.1.exon1-C07G1.1.exon2
atgtcttcagcttctcaatgtggacttcgttacgttgaagtta
>C07G1.1.exon2-C07G1.1.exon3
tttccctggacagctgctttgcggaataaagctaccaaagctcatcattgtggagcatcgattcta
>C07G1.1.exon3-C07G1.1.exon4
gacacatttgatcacagcagcccattgtttcgaagaagacgaaagagtatcctcgtatgaagttgt
>C07G1.1.exon4-C07G1.1.exon5
tgcagagaattcacttttatccattatataaagacatcttctcacatgatattgcaattcttgaaa
>C07G1.1.exon5-C07G1.1.exon6
gtgttgtatctggatggggaagtatgggattgcgttacgcggaacgacttcaagcagctctcattc
>C03G6.8.exon1-C03G6.8.exon2
taaacaacagttgtttcgatttaaaaaataaaaatgagccatatttgcgatgcagagcgtgccgtt
>C03G6.8.exon2-C03G6.8.exon3
acatgccaattaagttccacagagaagtctgaaaatggtcttgaaaaaatttatatcatcgatttt
>C03G6.8.exon3-C03G6.8.exon4
tccaacaggcaatcaatataccaaaacgaataaaaaaatttggaccctatgcaatctattgacaat
>C03G6.8.exon4-C03G6.8.exon5
cttgaacccagacggtacccaagaatcaaaaacagagatgcatcattctttattggctatgtcaat
>C03G6.8.exon5-C03G6.8.exon6
ttcttttgaaggcaatgtgtttttgtaatccagccgtcactggtctctcccagcatgctcaaacta
>C44C11.1b.1.exon1-C44C11.1b.1.exon2
gggaaatcggcgttgaccatacagtttatacagaggtactttgtgcaggactacgacccgacgatc
>C44C11.1b.1.exon2-C44C11.1b.1.exon3
gtttcgtcgacgaggatctttgcaaactggaaatccttgacactgctggacaggaggagttttcca
>C44C11.1b.1.exon3-C44C11.1b.1.exon4
tttaattgtgtttgcagttactgacaggaatagtttcgaagaggtcaaaaagctacacgaattaat
>C05D11.11a.2.exon1-C05D11.11a.2.exon2
gttgatccagaagttttcgatatcatgaaaaatgagaagaagcggcagcgtcgtggacttgagctc
>C05D11.11a.2.exon2-C05D11.11a.2.exon3
cgatcttccagatggaggtcatttgactcatggattcttcaccccagctcgcaaagtctctgcgac
>C05D11.11a.2.exon3-C05D11.11a.2.exon4
atttcgagaaagtcggagatttcattcatgagggtgttcaaatcgcaaagaagtacaatgctgagg
>C01G6.3.exon1-C01G6.3.exon2
tcagatattccacaatctggaactatttatgcgttggcccatggaggagagttcttgcacaatgag
>C01G6.3.exon2-C01G6.3.exon3
atcccaattgagcttgaaaaatgcaaagttttgttcggcacgtacatttactgcttcgaagaattt
>C14B9.10.1.exon1-C14B9.10.1.exon2
ttggaagggctcaccaacttctattgggatactaaaaactccaacaagcaatggaaggacatcaag
>T26A8.3.exon1-T26A8.3.exon2
caattttttgagtgtttatgagagagatcttataaaagacgattatctcggaacaatccaaaactt
>T26A8.3.exon2-T26A8.3.exon3
gatgttaaggacaatggagacggaccattcaatgaagtctatgaaatcttctttgtaattcaacac
>T26A8.3.exon3-T26A8.3.exon4
agtgtcaatgaccggattccaagttatgaatggacaattctatcacacgctggatatcgatttgca
>T26A8.3.exon4-T26A8.3.exon5
gatatcgatttgcagaagagcaaaagacgattgcaagcatttaatcataaaattatcgataaaacg
>T26A8.3.exon5-T26A8.3.exon6
atttaatcataaaattatcgataaaacggaaaaagatacatatatttttaataatggactttacta
>M60.2.2.exon1-M60.2.2.exon2
tttgggtcgagtcagagcaagataaaaggctagggagtaaaaccgaaaatcacaaatgatgatcct
>M60.2.2.exon2-M60.2.2.exon3
tatttttctttgtggcagctgcacttgtatatagcaagccaattcaaaatgttgatctcgccgctg
>M60.2.2.exon3-M60.2.2.exon4
agcaacgcgtacatcacaattgccaatttgatgccattcttcaactacgacagtgataccgcagtg
>M60.2.2.exon4-M60.2.2.exon5
ttcaattatcatggatggttcaccaagcttaacggcattgccattgaccttcaatttgttgctgga
>M60.2.2.exon5-M60.2.2.exon6
gctccaacattgagtgttaacaaagccaccgtgctcgacaaggttgtgatttccttcggatccagc
>M60.2.2.exon6-M60.2.2.exon7
tatcagtggaaagaccggtaccaaaggggccaatttgttcaccactgtcgatgagtccatcttcac
>M60.2.2.exon7-M60.2.2.exon8
acacgcgatgcaaaggtccacttggtagttcgggatgggagcatgtattctccggtgagatcaaga
>M60.2.2.exon8-M60.2.2.exon9
atggtttatgatggttattacactcatgatgagaacttaatcggaacattccaatacaaatggaat
>F35C5.10.exon1-F35C5.10.exon2
atgttcgctaagtgcttcgccgccgtcctcctctgcgccatgatcat
>T23D8.9b.exon1-T23D8.9b.exon2
tatcatcatccgatgccatatcatgttgatcagattccaacaacatctcatccttcatggcatcaa
>T23D8.9b.exon2-T23D8.9b.exon3
acaacagcagcaggttcaacaacaacagcagaggcaactatactcgtcaccgtcaccttcacgagg
>T23D8.9b.exon3-T23D8.9b.exon4
aatataacacaagcggctgaacaagcaattaggttcaatttcagctatggtttaatacaccagatc
>T23D8.9b.exon4-T23D8.9b.exon5
aaatttgcacaagttgatcaggcaaatatgccgaactgcgtacaacaaatccttaacataatttac
>T23D8.9b.exon5-T23D8.9b.exon6
cctcaaccagttcaacttccaatttcatattatgctcaactctggtataatctgttggatattctt
>F21D5.9.exon1-F21D5.9.exon2
actgcacaaattcagtttccccaagtttttcaaaattatcttcaacttgcacccctaatgattcgc
>F21D5.9.exon2-F21D5.9.exon3
aaattgttgtgctgtatgtggagcagttttcagactgactggtgacttagtacaacatatgcgtaa
>Y73C8B.3.exon1-Y73C8B.3.exon2
gggaagaaagtggagctggatgcggtttatgaggactcccttacttccggctcaccatttggtact
>Y73C8B.3.exon2-Y73C8B.3.exon3
gagtcaattatccaggcttcacgtttacaaatgagtaccccgaccaaaaacatatcaacatcgaac
>Y73C8B.3.exon3-Y73C8B.3.exon4
cattattcctcggaaatgccatgatgttgggcgtatataaagcttttggattcaaaatcactactg
>Y73C8B.3.exon4-Y73C8B.3.exon5
cttgagtttattgaaaagacaaacgatatgaatgtcaaaaaactgattgttttcgccggaaaagat
>Y73C8B.3.exon5-Y73C8B.3.exon6
acgctcgagaagcatgaaggattgcagcattttaacattgacaaagagatctcagaagccgagaga
>W02D3.1.1.exon1-W02D3.1.1.exon2
gatcaatcgtgttggattgtcatctccggaaaggtctacgatgtgacaaagttcttgaatgagcat
>ZK892.1a.exon1-ZK892.1a.exon2
cgagagatcatcatggccgagccgaaatccttcaacatcccataccgttccaagctcaccgagcgc
>ZK892.1a.exon2-ZK892.1a.exon3
cattcgtggaaagactatcgatgagtccaagaggttcaacattaatctccacaaggattctccaga
>ZK892.1a.exon3-ZK892.1a.exon4
cttcatctttccatccgtttcgacgagggaaagatcgtctacaacgcatacaccaagggaacatgg
>ZK892.1a.exon4-ZK892.1a.exon5
cacgattccaagttccaagtgtccattaaccacaaagaggtgaagaacttcgagcaccgtatccca
>ZK892.1a.exon5-ZK892.1a.exon6
ctgaaccacgttcaatggggaggaaagtactacccagtcccatatgaatccggaatcgccgccgat
>ZK892.1a.exon6-ZK892.1a.exon7
tgtctatggaactccagagaagaaggccaagaaattcaatattaaccttctcaagaagaacggaga
>ZK892.1a.exon7-ZK892.1a.exon8
gctcttcatttcaatccacgtttcgatgagaaggcaaatggatttatgtgcgctaagccgacccct
>ZK892.1a.exon8-ZK892.1a.exon9
aatggatttatgtgcgctaagccgacccctggaagtgtcgtccgtaactcgcttgtcaatggagaa
>ZK892.1a.exon9-ZK892.1a.exon10
ttggagatcagaaacgaagagtttgctttccagatctttgtcaacggagaacgcttcgcctcatac
>Y56A3A.20.2.exon1-Y56A3A.20.2.exon2
gaggaattcgcgaggattcgaggattcgtcgaggattatccctacgtggcaatggacacagaattt
>Y56A3A.20.2.exon2-Y56A3A.20.2.exon3
cggcaagccggaatagacttcacattgctgcagaacaatggaataccgacagcagtattcggagaa
>C54C6.5.exon1-C54C6.5.exon2
atgatgtgctcacaaatgtgctctccggttttgggagtatgtgatcggtacaacaaatgcgtttgt
>F12A10.8.exon1-F12A10.8.exon2
caacaatctcaagcttcaagagaatagttccaagtaatcgccctgtagctgtagatgtcaatggat
>F12A10.8.exon2-F12A10.8.exon3
cctgtagctgtagatgtcaatggattcccccagagacatcggagacactatgttcaagctggaatg
>F12A10.8.exon3-F12A10.8.exon4
tccctcccatcttctgcaaatgtttcatttcagaattcggacgataatctgagtacatcaagaggg
>F12A10.8.exon4-F12A10.8.exon5
aaggctcttgtcgcagttgctctagcaaagacgaaatctgaagagtatcagaagaatccagttttc
>F12A10.8.exon5-F12A10.8.exon6
agatcctttctattcacatgatattgtgtcgagtgatttcgaagagtacgagcaggaaatagaaga
>F12A10.8.exon6-F12A10.8.exon7
gatcctctgaatctggacagccaggaagacttttttgaaacatcatatttgcccaaaaacgcggat
>F12A10.8.exon7-F12A10.8.exon8
atcaaatcccgactattctccatttaattacgatctcttctcgccaccaagtgtgccaaaaaagcc
>R134.1.exon1-R134.1.exon2
atacccgtttccacaggcacaactcgtccaaagctcaaagttggtatagctgctgctcagaaaact
>R134.1.exon2-R134.1.exon3
acaagctggatatgttactaatttcgattttgagtattacgtagaatacacagagtgtgatcttgc
>R134.1.exon3-R134.1.exon4
atatctaataacagtattgcccacatcacaaacactaggatatgccgcttcaaaattactagaact
>R134.1.exon4-R134.1.exon5
cagtcatatccagcgttaagaccagagctagaattatattatggtgtgctcagttgggatctgaga
>R134.1.exon5-R134.1.exon6
ttggggttcaaacatttgttggaaaaacaactttcaaactatctggcttaactccagtgtgggaat
>R134.1.exon6-R134.1.exon7
gtggctaaacgaggagccactaatgtgcttgtgatcgatcttaacagtgaagtatccgacaaagca
>R134.1.exon7-R134.1.exon8
agttaattcctcaatttgtcacctcgtttaatggaatgaccggattggtggcgatcaatcaaaatt
>R134.1.exon8-R134.1.exon9
aacttatcgtttgccgacggaactacggtagctacaatatccctcgcgtacagcaatgagagcagt
>R134.1.exon9-R134.1.exon10
ttcatgtattgcataatcaaggatgtagcagagggtatgtcatatctccataaaagttttctacga
>R134.1.exon10-R134.1.exon11
gggatctcaaagaaagaaaagaaggatacgatgagataatatacagagtcaagaaaggtggatcat
>R134.1.exon11-R134.1.exon12
tatctgtgaacagctgagagatctcatgccaaaaacgaagtccaatcttatggatcacgttttcaa
>R134.1.exon12-R134.1.exon13
gcttccgacaagaaatggtttcaatcatataaaacaaattgtcgatatgtcactcaagtttatgga
>R134.1.exon13-R134.1.exon14
agcgtgttgaactacgaattggggtgaacagtggaccctgtgttgccggagttgtcggtttatcaa
>T04F8.4.exon1-T04F8.4.exon2
ttttttctttttcttgttgagtttacatattttgtacttggtttttctgctgctattcaagatgat
>T04F8.4.exon2-T04F8.4.exon3
atatgcaatttaggacaagaaagcagttcaatggaaaagtttacgtgaaaggaagttacaataggc
>T04F8.4.exon3-T04F8.4.exon4
cacggtgcttgtaacatggatagacaaagaatgattgcaccagaaggaatgatgttttcaactgtg
>T04F8.4.exon4-T04F8.4.exon5
ggccaggaccgtaactgctgcgatagatgtcagtaatcttcctactgaatcagttcaatctgacct
>T04F8.4.exon5-T04F8.4.exon6
accaagtggttcatagatggcaatgcgattcagaagattacgggctactcgttcatagttgttacg
>T04F8.4.exon6-T04F8.4.exon7
aggagagaaacaaatgataattgacgagagaggatgtcacactgatcgattactactaggagatcc
>T04F8.4.exon7-T04F8.4.exon8
ttgaaagatgatggtggctgtgatggaattacgccaccaatgtgctcattcaaagatgccaacagc
>T04F8.4.exon8-T04F8.4.exon9
ttcaaagatgccaacagcaatgagaaacaaatagtcaaacgtaatgcaagaaccttcaaaccaaaa
>Y18H1A.8.exon1-Y18H1A.8.exon2
ccatgttgtagtttatgaagacgatgaggtgttcgacaacgttatcagtaaacaccattacgtgtt
>Y18H1A.8.exon2-Y18H1A.8.exon3
gataccaatgacggattgccaaagtttttggattcctatttcgagttatacatgatcatcgtccac
>Y18H1A.8.exon3-Y18H1A.8.exon4
agttgacttgggatcttattatatcaaggatgggcagtacgatgaaacacgcaacattgatctgaa
>F38B6.4.exon1-F38B6.4.exon2
cacctggaaatggaggacacagtgaaagaatagatatcaattcaaacgaccttgacgctgtagcgg
>F38B6.4.exon2-F38B6.4.exon3
tttggtccgttaaaggatggcgctcaacttgagacatcaaagtcattctctaagcatttcatgaaa
>F38B6.4.exon3-F38B6.4.exon4
gaatgtcaagagcctcgactgtgtctttgagagattaccgtggaaaaattctgttgtcaaggcaga
>F38B6.4.exon4-F38B6.4.exon5
gaagctgtcgaagcagcaaggtctattcttcacggacaatttggaaacgcgggccgcactgtcata
>F38B6.4.exon5-F38B6.4.exon6
gtttgttagaatccgatttgggaccgaacacaggaatgggagtggtagctccagtttctgtaccaa
>F38B6.4.exon6-F38B6.4.exon7
ttcaactgcagatttggggatccggagacacaagttttgatgagacttctcgaaagtgacttgttt
>F38B6.4.exon7-F38B6.4.exon8
cgaaatctggtgataaaggttccccgatcacagaaataccttctcctgatagcacaaatgttgttt
>F38B6.4.exon8-F38B6.4.exon9
tccacgctggcacatctgtgataaacagtcaaattgtgactaacggagggagaatactttgtgtta
>F38B6.4.exon9-F38B6.4.exon10
gaaacagtttcgaaaggatattggaaaaacgatagacattggcacaccttcactatcttatggttc
>F38B6.4.exon10-F38B6.4.exon11
gtgaagaaaacattactaccaggagcggcacagattgggggttttggtgcagttcttgatttgaaa
>F38B6.4.exon11-F38B6.4.exon12
aagcatgcgtcgaggctgaatgttctttgattggaggtgaaactgccgaaatgcccggcgtctaca
>F38B6.4.exon12-F38B6.4.exon13
gttctggataaaaattcaaaagattcgttagtgattgactgtgcatcgtggaagttccgagaaatc
>F38B6.4.exon13-F38B6.4.exon14
tgacaccaaggagatgattcgaacatttaactgcggaattggcatggttttaatagtatccccaga
>F38B6.4.exon14-F38B6.4.exon15
gagagatcaaaaactccagacagtaattgtgatgttgtgcttgttgtatcaaacaaggaaggcgct
>F38B6.4.exon15-F38B6.4.exon16
gatagagtcacaggagacactgaacttgctcaagttttgaaagattttggtacagagctggtttgc
>F38B6.4.exon16-F38B6.4.exon17
atattcatccatctctactgcctgctttcaaaggagctcatgcactacaagatgctctcaattttg
>F38B6.4.exon17-F38B6.4.exon18
agaatagtcggttgtactgcacattttgtagacgagttggtggaccacggagatattatcgctcaa
>R119.6.exon1-R119.6.exon2
cgatcaacgccaggagtcagcacaccagagccggcccctccgcaaataaagcaggaagtcgactac
>R119.6.exon2-R119.6.exon3
atcaaatggctccggaacccgtggaagcaccccaggctcaaaaccatcaaatgcagccgcctcgtc
>R119.6.exon3-R119.6.exon4
gacaaggccgcccgtgtcaaagagctaattcgaggcgtaatttatctggaaacgacggctgaagag
>R119.6.exon4-R119.6.exon5
ctcttccggcattgaggaatgctgttcgaaatggcactgcatcagttgaaggcgtaaatccaccgc
>R119.6.exon5-R119.6.exon6
cggagttgcagaacatcgggtggagagtttgagaattccggagaactacgtggcaattgatgacgt
>R119.6.exon6-R119.6.exon7
agcactttccagtaataaaactgtcaagaataaatgggaaaacacgggcgccgcaacgacagcacc
>R119.6.exon7-R119.6.exon8
tcttttagtcaatcaggatagccgattcacaggaacattcatccgtgaaaagatgtcatacggtgg
>F52H3.3.exon1-F52H3.3.exon2
cgagaaaatccggatgacgagagagcttttgatagagtcttcgatgcattatcaataagttgtccg
>F52H3.3.exon2-F52H3.3.exon3
atccttcgaacataccaaatagattatttgcaagtccacctacacaaagtgccccggaacaaatcg
>F52H3.3.exon3-F52H3.3.exon4
tacgccttttcaatacatcgggaacttaccttggaggttagcagcgaaaacggagaaaacaaaacg
>F52H3.3.exon4-F52H3.3.exon5
atcaacaaacagaaattgtttgtaaataaggcgtatcttgctctctactcgccagtcttttatgcc
>F52H3.3.exon5-F52H3.3.exon6
tgggctgatcaatacttgttggcaaagcttcaggacagctgccttcgaaacatcaaggaagtatcc
>C10F3.4b.exon1-C10F3.4b.exon2
aatccttgacgaccgtctccctagaaatatgagaagaccccgccccatcgacaagatgccaatgcg
>C10F3.4b.exon2-C10F3.4b.exon3
gctcgtacgcaaagatcagtatcgtctatacagcttcccgccgaatactcaccttctgcgtcttct
>C10F3.4b.exon3-C10F3.4b.exon4
aattctaatcacgagaaagatgaaaagaaagcgctcaaagaacttcttcatgagcgatgggaaaac
>C10F3.4b.exon4-C10F3.4b.exon5
tgtctcgatggaaaatatgatttatcaatgcagctgaacattgagcgaggcgaattgcgacggaag
>C10F3.4b.exon5-C10F3.4b.exon6
agatttaattttgccaagttgcatgatcatgagatactcttctacttgaaatgcgacacggatcct
>C10F3.4b.exon6-C10F3.4b.exon7
tattggccatacgactctgatctcataaatcgaaaatgtgaacctcttcatgatgtacctaatgtg
>C10F3.4b.exon7-C10F3.4b.exon8
cgacagccttgacaactatgagcaattcaaaatgaacatctacaaatgcgtcgaacacttaacaga
>C10F3.4b.exon8-C10F3.4b.exon9
caatttgttccttgccagagcacaaccaataagaacgacaggcgctgaaaaagaagaagatcgacg
>C10F3.4b.exon9-C10F3.4b.exon10
caaacgagcttgctggaaatttgacgtcttacactattcgtttcttcgaatcggctaacgagcaat
>C10F3.4b.exon10-C10F3.4b.exon11
gaggcatcattagatgatgacacttttaggagtctctgcttcgacttggctgacgtattgatagga
>C10F3.4b.exon11-C10F3.4b.exon12
acatcacgacctcaagacctggatacacttgcgggtttgacgtcaccggaaatcgacgaacttcgc
>F13A7.2.exon1-F13A7.2.exon2
cgcgatgacaatggcgtttgcaacacagactagaaacatagacaatacacactccatggcgcttct
>F13A7.2.exon2-F13A7.2.exon3
acattctgcttttattgttataacctttatacggcttttggaatagttgtgaatttgatcaaccta
>F13A7.2.exon3-F13A7.2.exon4
atgtggcattatttgtgtccattgatctacttgatagtaataataacttcaccgcaaaggcaccta
>F13A7.2.exon4-F13A7.2.exon5
gcaacgcgagcgatgcttcagacgttgataaagggcttgaattttcaaatccttctacccatgcta
>F13A7.2.exon5-F13A7.2.exon6
tgacagctatatatttcatgatcaagtacacaggagaacaatttctaatttctcaatacacaataa
>R13F6.8.exon1-R13F6.8.exon2
ttctttcagcgtttgttgtggctctcgttgcagccgactgtgccctgaaatgtccagatggctact
>R13F6.8.exon2-R13F6.8.exon3
aagaactcgatgactggattgtggtgtgtcaaggcaattttgtctgacactcttatctcaccaaat
>R13F6.8.exon3-R13F6.8.exon4
tgatactgaaccaggacaatccatctttgagaaacaaatcgaatcttgcctccaactcgcaatttc
>Y102A5C.24.exon1-Y102A5C.24.exon2
tgtggctccagtcagatacgagtcgattttcagcgcatccaacaccacgaagctcatcatattctc
>Y102A5C.24.exon2-Y102A5C.24.exon3
ccattcttccatcattctacctctacgtctacaacgattgcaagtactcgtggtctccagagttct
>Y102A5C.24.exon3-Y102A5C.24.exon4
accgtatcgaaagttagaagttataaggcaaaggtgttcaatggatcatcccagtccgcaaaaaag
>Y102A5C.24.exon4-Y102A5C.24.exon5
agttgcatgggctttggtacatacgatagatggaataatcacattaagcttcaacaaggacttctc
>Y102A5C.24.exon5-Y102A5C.24.exon6
tctcacgaacgatatatggacggataaagataaaagatagctcaaccgttaacaattgcatcaaca
>Y73B6BL.18.3.exon1-Y73B6BL.18.3.exon2
aatttaagcaaatttgttgaggaaatggcgtcgggaattatagagacaaaattgaagttatccgat
>Y73B6BL.18.3.exon2-Y73B6BL.18.3.exon3
tgcaaatgttgcaaaattgagagtggatattatcttcctcgctgaactttgcctgtgtggagtttt
>Y73B6BL.18.3.exon3-Y73B6BL.18.3.exon4
tggatgatgctgaaacggtcgagattcaagacgaagaactccctgagtcatcagctctctcagttg
>Y73B6BL.18.3.exon4-Y73B6BL.18.3.exon5
cttcagtctgaattggattctctgcggaaaatggctatagagatatcgtctgcaatcggtgtggaa
>Y73B6BL.18.3.exon5-Y73B6BL.18.3.exon6
gacgatgaagaggatgaagctgccaacttggagatgggacgcaaacttgcagaaggagcaatcaag
>Y73B6BL.18.3.exon6-Y73B6BL.18.3.exon7
aaacgagaacgaatgaaagatcaaagacaagcgatgctcatagacaatgcgtatttcacctgcctt
>Y73B6BL.18.3.exon7-Y73B6BL.18.3.exon8
ggctgtaattgattcaacaattgaaactattcgaatatccttggaaaatcctggagtctacaatca
>Y73B6BL.18.3.exon8-Y73B6BL.18.3.exon9
agaaaatcaaaatcctctcgatgttcagacaagtttcccgtatgaagtcgaacttgcgtatactga
>Y73B6BL.18.3.exon9-Y73B6BL.18.3.exon10
gtcacaaaaattgagaagaaattcaagggagagttgaaagagtttgccggagaacacaaagacatt
>Y73B6BL.18.3.exon10-Y73B6BL.18.3.exon11
agaagatgatgaagaagacgaagatgagaatcgagactctgaactggatgaagatgattctgaaga
>Y73B6BL.18.3.exon11-Y73B6BL.18.3.exon12
cgaatgatgggagaaggattcagacaatcagcgatgcctgtagctgctgctcaatacgatgtcact
>Y73B6BL.18.3.exon12-Y73B6BL.18.3.exon13
taaaagatcggttcaatagaagtatcaagtttgctgaaactgtaaaagacgagccagcggcttcaa
>Y73B6BL.18.3.exon13-Y73B6BL.18.3.exon14
gaacagttctcgaaagggaaatgctaagagaggtcaattccgtccacaattcccgaaacctcacct
>Y73B6BL.18.3.exon14-Y73B6BL.18.3.exon15
tttgcttgttgatggatggatcatcgaaagcgttagtctcttcaaccctgcctctgcacacgtcga
>Y48E1B.5.exon1-Y48E1B.5.exon2
gcggcgaaagagcacatggaaaatgagctgaaattcacagaaccaccacagcaacatcctcttcaa
>Y48E1B.5.exon2-Y48E1B.5.exon3
tcggcagcaaaactggagatcgacgaggaaatggtaaaagacgcgattcttcacggagaacgatac
>Y48E1B.5.exon3-Y48E1B.5.exon4
acgccttcacggaacgccggttattaagaaaaacaatataatcctgaataatctcctacgacacgt
>Y48E1B.5.exon4-Y48E1B.5.exon5
tctgagaactcaggcattaaaacagaattttcaattttcaacgaaaattcttcaaaaaaattcaaa
>Y48E1B.5.exon5-Y48E1B.5.exon6
tcagaaaaatctgatttttagcgattttcgacttaaactaaaaaatttttgcagagtaaaccgtga
>Y48E1B.5.exon6-Y48E1B.5.exon7
ttgggctggaccaattgatgttaaagctgtttggcgaatttttactaaaatgttcagtttttcgag
>Y48E1B.5.exon7-Y48E1B.5.exon8
aatggagcaacaacagagctcgagaaaccattgcttgtccgtggagtacaattggtgaacggacgt
>Y48E1B.5.exon8-Y48E1B.5.exon9
atgacgaaaagaatattgtgtggatcgagaagggtctccgtctctacaagccaacgccctactatg
>F55C12.1d.1.exon1-F55C12.1d.1.exon2
atgaccgacgtgtatgagtcgcctgcccgcgaggactcgcctatgcgattacaaggcagctcggcg
>F55C12.1d.1.exon2-F55C12.1d.1.exon3
gatcaggacgctctcaacgatttcagttcacaaatgaaccagctcaactcattcacgaagcgttat
>F55C12.1d.1.exon3-F55C12.1d.1.exon4
tcaattattggctacttctgtagaacggggaagatctctcattgccgatacaccgtcacttgctga
>F55C12.1d.1.exon4-F55C12.1d.1.exon5
ggcatccagaaatccttgagatcggagaagaaggaatcctctccaagttgacggtgcgccggagaa
>T28F12.2d.2.exon1-T28F12.2d.2.exon2
acggaaattcgatggattcgatttcagaagctggcgacgagttctccgtgtgcggatcgaatgatg
>T28F12.2d.2.exon2-T28F12.2d.2.exon3
aaattccgcgcgtggttatttcacaatttgacgcatccctacccatcagaagagcagaagaaacag
>T28F12.2d.2.exon3-T28F12.2d.2.exon4
aacgggtctcacaattcttcaggttaacaactggttcatcaacgctcgacgacgaattgtacagcc
>T28F12.2d.2.exon4-T28F12.2d.2.exon5
gccgtacggtggatttccatcattcacaaatccagcaatgccattcatgaatccaatgatgggctt
>C44B7.2a.2.exon1-C44B7.2a.2.exon2
gacaatgcaaggaagaggcggatatcatcacggattcgacggaccgaagcgctatcgtcgagatga
>C44B7.2a.2.exon2-C44B7.2a.2.exon3
atagtggtccacgttcgaaatcttcatcaaaaagtaaccgaggccgatcttctcgaagctctcagt
>C44B7.2a.2.exon3-C44B7.2a.2.exon4
gccacatcaaaccaaatcaacgtcggtgggcagggtgctctattcaattactcaacatctcaatgt
>C44B7.2a.2.exon4-C44B7.2a.2.exon5
ggttgttgtactcttaaagttgaatttgccaagccggatcgagttcgtgttcaacgtcaggacaaa
>C44B7.2a.2.exon5-C44B7.2a.2.exon6
acaaagatcaacgagacttcactcttccagataacgaatcattccaagataccggacgaaagacat
>C44B7.2a.2.exon6-C44B7.2a.2.exon7
agacattgattcctgcaaaaccggacgatcactatagacgtccatatgaagacgatcggaatcatt
>C44B7.2a.2.exon7-C44B7.2a.2.exon8
agaggatatgctcagccggcgggtggaggtccaggatgtgtgatgatgatctatggtctcgaacac
>C44B7.2a.2.exon8-C44B7.2a.2.exon9
aatattctttgtcaatatggaaacgtcctccggatcagcttcatgcgcacaaaaactgaaactgga
>C44B7.2a.2.exon9-C44B7.2a.2.exon10
aatcatactccagtgaatagtccatatggaagtgctccattcattgtaaaatgggcatacgctact
>C44B7.2a.2.exon10-C44B7.2a.2.exon11
gaaaagaaggattcattcagcctgcacatagaccatctccgtcattccgtggacgtggtcgaggct
>C44B7.2a.2.exon11-C44B7.2a.2.exon12
ttcataatatgccactcattttcctttttttttatttgcctcaccgaacggtagtaaattgtt
>T22B3.2a.exon1-T22B3.2a.exon2
attttgtggataacaacacgctgactagttcaggatctggttcactgtcaccaccaataacatctc
>T22B3.2a.exon2-T22B3.2a.exon3
tcgccacgtgacttgagccctcttcttttatcggaattggcctgtctcaacatgcgcgaggtggtt
>T22B3.2a.exon3-T22B3.2a.exon4
agttcatcatccaggatgtagaaaattggacaaagacgaaatgcgtatcattttttggaaagctgt
>T22B3.2a.exon4-T22B3.2a.exon5
gaacagtcttcaattgccagctgacaagttgatgttccaaggaatcgatgaggaaggacgacaagt
>T22B3.2a.exon5-T22B3.2a.exon6
atgactgaaaaacagaccagtgccatcatcaaggctgcagctgttgacgctactcaacgggaagat
>T22B3.2a.exon6-T22B3.2a.exon7
tagttctccagtccaaaaactcggacatctacatgactgtgaaggaacaatctgacattgttcacg
>T22B3.2a.exon7-T22B3.2a.exon8
gaaatgcgtatgaatatgccatcagttgcagctatcgttgcaaacgttgacttgcttccacaatcg
>T22B3.2a.exon8-T22B3.2a.exon9
tgcaattcgtgagagaatcattactttctacagacataccaagcaaaagccagctcgtatcattgt
>T22B3.2a.exon9-T22B3.2a.exon10
tactcgtgcccgctgtcacatcaagagaaagctcggtcttgccgacaacaatgactgtgacaccaa
>T22B3.2a.exon10-T22B3.2a.exon11
agaagtcacatgctccaagcgtcgatgatgaatcgtattctcttcctgacgctgcatctgatcaaa
>F35C5.2.exon1-F35C5.2.exon2
gtttttcatgatgttgctcatgttttgagtcagtgggcagtgatgtataggagcattttctacgct
>F35C5.2.exon2-F35C5.2.exon3
cattttcatacattcggcgttatcactagatgggcttctcgccacattcacaccttggttctacta
>F35C5.2.exon3-F35C5.2.exon4
cgcatgtgcggaatcattctggcagttttaatgatatccgtcagcattggggttcaattctacctc
>F35C5.2.exon4-F35C5.2.exon5
actgcttttcgttaataaaatgcattcaaagcggacccgattcgacgtcgagtttcaatatcagcg
>F35C5.2.exon5-F35C5.2.exon6
tacttgtatagtaatttgattatatgggtctatgcaatctcctacgctaccgtaaccctcccactt
>Y92C3B.2c.exon1-Y92C3B.2c.exon2
tggtggtggtggtggagaggatgataatgatcgtggagaacgtcgtggtggtggaggtggaggtga
>Y92C3B.2c.exon2-Y92C3B.2c.exon3
gtggatctgtacagtctgcagtgcccgttgttggcccatcagtgacttgtcaatcacgtcgtctct
>Y92C3B.2c.exon3-Y92C3B.2c.exon4
gaaatccgattcttctgtgccaaataaatttggacaaaaatttcgcattcatagaattccgttcaa
>Y92C3B.2c.exon4-Y92C3B.2c.exon5
ggtggtctgcccaactatttgactgaggatcaggtaaaagagcttttgtgctcatttggaccgctt
>Y92C3B.2c.exon5-Y92C3B.2c.exon6
gccgaatatttggacccaactctcactgatcaggccatcgccgggctcaacggtatgcaactcggc
>Y92C3B.2c.exon6-Y92C3B.2c.exon7
tatgaggatcatccggttccaggtgttgggaaggttttcgtcgaattcgcctccacatccgactgt
>K08F4.12.exon1-K08F4.12.exon2
attatagtggatatgctgaatcacatgctgatgagaaaatcgtagaatcatctcctgttcaacgga
>C02E7.7.exon1-C02E7.7.exon2
gttcccatccggaggaggtggtggatgcggatgtgccccaccaccaccaccaccagcctgcggatg
>F08F3.10.exon1-F08F3.10.exon2
gatagttataatatttcatactttatttgcatgcacaaacttgtatctactcgcaaaatttcatcg
>ZK652.1.2.exon1-ZK652.1.2.exon2
tttgcaaactgaagtggggaatggagtacaaaggtgtccttgttgctgtcgactcctacatgaatc
>ZK652.1.2.exon2-ZK652.1.2.exon3
cagtcaaggaaatctcggagagattcttatccgatgcaacaacgttctctacgtgggaggcgtgga
>F55B12.9.exon1-F55B12.9.exon2
tttttcatttttgctatcggatcttgtctgattataagtttatttggttcagcagttaactttttc
>F55B12.9.exon2-F55B12.9.exon3
ggagtcttgctggatcatgggcctatcttttcacaccatatctccaagtcagtttatcatgtaaca
>F55B12.9.exon3-F55B12.9.exon4
ttgtctcatgtgtttgctccgtcggattacaagatacttgtgggtacgtatatgacccaaactttt
>F55B12.9.exon4-F55B12.9.exon5
cgacgaaagaaatggatgattatgttcactcagagtgtgattcaagattgtctgcatttgtttgac
>F55B12.9.exon5-F55B12.9.exon6
gctgtcttttatcataatttatacattagacggagtggttatgttcattttcaacgctgatattca
>T11A5.2.exon1-T11A5.2.exon2
tctttttggatttatacttcatgtaactggaagaactgttctccacggattggatttgttcaatta
>T11A5.2.exon2-T11A5.2.exon3
ggatccatgtcaaatgatacctaacatttacagatgttttgtattccgtctcatgtacaactctgg
>T11A5.2.exon3-T11A5.2.exon4
acgataattggattattgttggcgattgttcattttctaattgctgccttgccactttgcttcttg
>T11A5.2.exon4-T11A5.2.exon5
cgttttgatggagccgtaatgtactattgtgtgacagcaacgccctctgctccatattctgctcaa
>T11A5.2.exon5-T11A5.2.exon6
attgcattcgaattcttgttacgtgaaaacaaaaagcacaaggaattcgatgttcaatcacccctt
>T11A5.2.exon6-T11A5.2.exon7
ttcaaatcgatatcaattggaacaaaacattagttcaattactgctctcaaaacgtttgccaacat
>T11A5.2.exon7-T11A5.2.exon8
tggaaagagctcaatatcttgcaattctcgaattgaatggctcgtggcctctttacggtgtcgtct
>T11A5.2.exon8-T11A5.2.exon9
tccataatgatttttggcaaaacaattagaaagatccacggaaaaatcaaacaaagtcttcatggg
>F40F4.1.exon1-F40F4.1.exon2
atgcacacttcaacactgcgatcttctggaaatattgaatttctcttttgtctcgaaaaagacaaa
>F40F4.1.exon2-F40F4.1.exon3
tgtttcatcaaaagattatgaggcacattgcaatttttgggcaagttgctatcgactcgaatcagt
>T07D4.4b.2.exon1-T07D4.4b.2.exon2
tgtcgatcggaagggcttgaagtgccagaaaagaccgaaaaggtgcaatcaggctcggaaatggat
>T07D4.4b.2.exon2-T07D4.4b.2.exon3
gctcggaaatggatcaaaatgaagagaataaaggatcaaatggatggggaattagccgaggaggca
>T07D4.4b.2.exon3-T07D4.4b.2.exon4
cattcggatcaacttcgggaacccgtgttggtggttcattcggaggccaagcaggggtggatggcc
>T07D4.4b.2.exon4-T07D4.4b.2.exon5
cacttggttcagcagaagaactcattggaggagttccaatcatgccaggacaatcacaaccaatga
>T07D4.4b.2.exon5-T07D4.4b.2.exon6
accaatgagaggaggattccaaggagcgtacagaggaggacgtggatcaggcggagggcaaatgga
>T07D4.4b.2.exon6-T07D4.4b.2.exon7
aaatggatttcggcgcccccggtcaaggacaatctatgggacgtggaagaggacaacaaaatccag
>T07D4.4b.2.exon7-T07D4.4b.2.exon8
ggacaccaagctgcacaacaatttgtgaaaccggattcgaagtacaagttcacgaaaccggcaaca
>T07D4.4b.2.exon8-T07D4.4b.2.exon9
agaaacagctttaccacttcttcttatggagccaccatccaaccttattgctcaagcccaatccgg
>T07D4.4b.2.exon9-T07D4.4b.2.exon10
actgaacaaattgttattggaactccagggatcactcgcgactaccttcaaaagtacaagtgcatt
>T07D4.4b.2.exon10-T07D4.4b.2.exon11
aggattcactgatatctcaactacaatctataatatggtcgaagatgcttcagattctgtccaatc
>T07D4.4b.2.exon11-T07D4.4b.2.exon12
aacaaaaatcatcaagaatgcaattgtagtaatgttgaaacgtgaagaacaagcattgccgaacat
>T07D4.4b.2.exon12-T07D4.4b.2.exon13
gttcaatgcgcctgtagagattcgaaatatgcggctatcgtcaacctttacagtggactcgctgtc
>T07D4.4b.2.exon13-T07D4.4b.2.exon14
tgaacatgattaatgtgctcgaaaatcatttccagatgaagatcgctcgaatggatccatcgaatt
>T07C12.1.exon1-T07C12.1.exon2
tgctattcatgtttcactgtttttgttccagttgatgttcacacgtatcggtattgtttctatatg
>T07C12.1.exon2-T07C12.1.exon3
atgtttatattcttttttgtatattggtacggagttggtattagatttgcatttgctgatgaggaa
>T07C12.1.exon3-T07C12.1.exon4
acaacaaccaacttggtctcgttgttgtacaatgaagcctcacataaaattgtatcacgatcatgg
>T07C12.1.exon4-T07C12.1.exon5
tcgataagtttatatatcgtttttggtactttaacaatgcgtaagctaaacgaaaattcatttcga
>T07C12.1.exon5-T07C12.1.exon6
gtacagtccaattttcaatataaacttgggaagaggattaaactatctcgaagtaattgctctcgc
>ZC513.4.exon1-ZC513.4.exon2
atttgtcgacaccagagaaatcagggaaataaagccgaatggattcctggatttgatcacgcagga
>ZC513.4.exon2-ZC513.4.exon3
gccagatcagctgatgccataaaatccggaaagattgaagtgtttccggaatatcaatcacacaga
>ZC513.4.exon3-ZC513.4.exon4
gggacaccgaattccagcatataatgttcctggtcaatcgaaatggatggtaactacagacgaaga
>ZC513.4.exon4-ZC513.4.exon5
gtcatcaaggatgttgattcagatcgacttgtggacgaatggattatggctagactttcgactaca
>ZC513.4.exon5-ZC513.4.exon6
ttcataacttcggatatttgtgatatttatctggagtccaccaaaaaagctttatggaataatgat
>Y92C3B.2d.exon1-Y92C3B.2d.exon2
tagagatcgcgatacgagaagacgctcgagaagtcgtgatcgtggagaacgtcgtggtggtggagg
>Y92C3B.2d.exon2-Y92C3B.2d.exon3
atcgtggagaacgtcgtggtggtggaggtggaggtgatgatgaagcccgttcgcgccgtgagccgg
>Y92C3B.2d.exon3-Y92C3B.2d.exon4
gtggatctgtacagtctgcagtgcccgttgttggcccatcagtgacttgtcaatcacgtcgtctct
>Y92C3B.2d.exon4-Y92C3B.2d.exon5
gaaatccgattcttctgtgccaaataaatttggacaaaaatttcgcattcatagaattccgttcaa
>Y92C3B.2d.exon5-Y92C3B.2d.exon6
ggtggtctgcccaactatttgactgaggatcaggtaaaagagcttttgtgctcatttggaccgctt
>Y92C3B.2d.exon6-Y92C3B.2d.exon7
gccgaatatttggacccaactctcactgatcaggccatcgccgggctcaacggtatgcaactcggc
>Y92C3B.2d.exon7-Y92C3B.2d.exon8
tatgaggatcatccggttccaggtgttgggaaggttttcgtcgaattcgcctccacatccgactgt
>R03D7.4.exon1-R03D7.4.exon2
agatacacggaatgtcttatgaatggtattgatccgaagcgagctctgaagcgactctatgatctc
>R03D7.4.exon2-R03D7.4.exon3
tgtgccaaactgttctgatgtcgcacattgacatgatcgatcatgtcggaatagtaccatttgatc
>R03D7.4.exon3-R03D7.4.exon4
tcgaactcggcacagagtcagggacgtcaaacgatggtaatcgatatggcgcatacgagagttcgc
>R03D7.4.exon4-R03D7.4.exon5
aactgtcacaggcacggaaaaatgtgaaaattgagggaaaagcccaacttcgaactataacaccac
>F29B9.2a.exon1-F29B9.2a.exon2
tcctctactgagcatcaaacgccattagtttctgaagcaagcgtcgcagctcctcaaaatcatttg
>F29B9.2a.exon2-F29B9.2a.exon3
aattcccatgaatcggtttccgaaatggatagaaattcggttgattttgcgatagaatcagtgctc
>F29B9.2a.exon3-F29B9.2a.exon4
gttgattttgcgatagaatcagtgctcatgaaagcgagagcttacaacaagatgggcgctccaaaa
>F29B9.2a.exon4-F29B9.2a.exon5
tcaaatcagaactacgtcagcaacggatctgagcctccattccgtttcgtttcaatttcgaatttc
>F29B9.2a.exon5-F29B9.2a.exon6
ccaaatgcgttccacataccggacatagcattcgatacaaagtcgtcgccccacatcgttatcgct
>F29B9.2a.exon6-F29B9.2a.exon7
tttcatcaccagagaaaatactgttccctcaccaaccgacgatgaggtttgcattgtcgaagatgg
>F29B9.2a.exon7-F29B9.2a.exon8
ttttctgtcccttgaattctcggacaataatgagatgaaagaaatcgctaagccgccaagatttgt
>F29B9.2a.exon8-F29B9.2a.exon9
ggtggtagtagcgtctactatcacattttgaagggcgagaaaatcttctacatcgccgcgccaacg
>F29B9.2a.exon9-F29B9.2a.exon10
acatgcgaaacgtcttgcttgagaagattacagaagccaatcaggaaggttctgacatgcgtgagc
>F29B9.2a.exon10-F29B9.2a.exon11
agcaaccaaaagagaaaaaggagaaaccaccaccaaagaaaaaggaaatgagttccagagatcgcc
>C04F5.4.exon1-C04F5.4.exon2
tatggcggaagtcgctacgtcgtcgtttttaagaacctccctgggtatgaccaccctcctctgcat
>C04F5.4.exon2-C04F5.4.exon3
aaatggtgtggagttttattgaacatttttcatatttcccttgctctatttctttttacaattcag
>C04F5.4.exon3-C04F5.4.exon4
aaggtcggcggcgatataatctattattgttggatgtcatctaccggaaatcgatatatgctaaac
>C04F5.4.exon4-C04F5.4.exon5
cccgcgttattatatcttctcagaaagaatgagaaatttcgcgaagcttccttgcaaaaacgatcg
>C04F5.4.exon5-C04F5.4.exon6
tgtcatcagcggggcaatttgcaattatagaaatcgttcactgccttcctctctactatttgatac
>E02C12.6.exon1-E02C12.6.exon2
aataagaccgcaagcaacatcagtgatttgaaaggttttatgtcaagaattgcttgcgtcgaaccc
>E02C12.6.exon2-E02C12.6.exon3
ggaaagaagcttccagtaaggtttgctctcaagattagctcacaattggctcttgtagctctatca
>E02C12.6.exon3-E02C12.6.exon4
aaattcaatcatcctgatattccgtacacaaaagtttactctttgaaacctttcaatggtgaagat
>E02C12.6.exon4-E02C12.6.exon5
tcgagaataatgttgggatgtttatctgcacaggaacgtcgtgaaagaggaacagaactattgaaa
>E02C12.6.exon5-E02C12.6.exon6
gtttttgggaaagaactatttacgttccaagagcttcaagactcctataacctatatgctccaatg
>Y39C12A.1.exon1-Y39C12A.1.exon2
atgaagcataaaactcgtactcgcgaatcacctgttgtggatactctattggcagccggatgtgac
>Y39C12A.1.exon2-Y39C12A.1.exon3
caaggaactgcaatgtctaccaaaggaagttctacccgcgaaagcagtgaaaaaacaacagcaact
>Y39C12A.1.exon3-Y39C12A.1.exon4
agctctggagagcttaggatccggtcaggataaagttcgtgctcaattgatcagcattctgaacaa
>C18D1.1.2.exon1-C18D1.1.2.exon2
gatatgcagcagttgcttatgtcgatggatccgtcaagcgccaaccaattcaatatgatgaataaa
>C18D1.1.2.exon2-C18D1.1.2.exon3
ttcgcaacacaatttgctcaacaagctaaatcggttgatcaggagccagaagaacaacgagaatcc
>C18D1.1.2.exon3-C18D1.1.2.exon4
caagactttgagccattgtcagctttgtccacaccaaacaagggaagtggagtcaaacgtcaatac
>C18D1.1.2.exon4-C18D1.1.2.exon5
gcaactggaaatcatgagagaaactctcatacgagtggaagcatttctccctcaggatcaattcca
>C18D1.1.2.exon5-C18D1.1.2.exon6
agagctttttgatcaagtgcaatgatgacagtggtgaattcctcaccgagttccttgctcaactgc
>Y37H2A.4.exon1-Y37H2A.4.exon2
taatttggatgaaaaaatgaaatcgttgaaaatctccaaagctccgtcgatgtcgaatttgccatt
>Y37H2A.4.exon2-Y37H2A.4.exon3
taaagttgtggaaaaagtagaaccaatcgatcggctttctcttcgaaaagtctgccgcaactttcg
>Y37H2A.4.exon3-Y37H2A.4.exon4
tttacggtcgctgatgctattaaaatccgcgatgttctcctgaaatcggccaattttaacagcgga
>ZK455.8b.exon1-ZK455.8b.exon2
cggatgttttgttggaggatttatcagcgatagatatggtcgtaaaactgccatcaccggatttgg
>ZK455.8b.exon2-ZK455.8b.exon3
gcatacttgaccaaatcctggactatgattcatctcatatgcgtactcctacatataatcagttta
>ZK455.8b.exon3-ZK455.8b.exon4
cgttttagaaatgttgttttgtttattgtttggatagcaactgctctggtctactacggaatggtt
>ZK455.8b.exon4-ZK455.8b.exon5
tattgcattgtcagatcagtcatcaccaggaaggagggttttcgatggtaattttttcttgaacaa
>ZK455.8b.exon5-ZK455.8b.exon6
ctgtgtatttttgctcagaatgggtagaaagagatcacagatgcttgttctcttcgggtccggtct
>ZK455.8b.exon6-ZK455.8b.exon7
tcagtagtaatggtatacagaaaacaatctactttggcactcattttcatgttactcagcaaagct
>R10E12.1d.exon1-R10E12.1d.exon2
caagcatcaaagtgctctcgatgttttgactagatattatgatcaactcgttgccattgaaaacaa
>R10E12.1d.exon2-R10E12.1d.exon3
catgctgctgctaagaaggataacgattttatataccatgaaaaagtttccgatttccgtacactt
>R10E12.1d.exon3-R10E12.1d.exon4
caatgcagactccaatgactccaagcttcagaggaaccaacgcagctcaatcaccagcaaatgctc
>R10E12.1d.exon4-R10E12.1d.exon5
ttccaccaccaagaactcaacaatcaatgcaagccactcctggtgcaccaccacagtataatccgt
>R10E12.1d.exon5-R10E12.1d.exon6
atcctggatattatcaacagccaatgccatacggccaaccgcaaccaatgttccaaccacagtacc
>Y71A12B.6.exon1-Y71A12B.6.exon2
tacttgatcatgttgatcttgattttccttgagacatctatcccatacaaaatggtactgatatat
>Y71A12B.6.exon2-Y71A12B.6.exon3
gtggagtattgttacgggttgagtgcttgtatgatggtctcccacgccatcggtacccaaaactgc
>Y71A12B.6.exon3-Y71A12B.6.exon4
gatagtggtgggagcaacaaagtcgccattaagatgaatggcacggagactgcacagtgtccactg
>Y71A12B.6.exon4-Y71A12B.6.exon5
tgtccactgacagctgaggagaattctatgaagttcggcgccgaaaccgccaactacacctatcga
>Y71A12B.6.exon5-Y71A12B.6.exon6
gttacgagacctaaagggcagtggtgtataggggtcgtccccgcaaaagcctgcataactcaaaaa
>Y71A12B.6.exon6-Y71A12B.6.exon7
tagagaattttgaggagtatggcttgattcaagatcttgcccaaccccacctcacggatcttccca
>Y71A12B.6.exon7-Y71A12B.6.exon8
gttaataaaaccgctagctgtaacggcacaaatgaattcaccttctcggaccccacactctctctt
>Y71A12B.6.exon8-Y71A12B.6.exon9
tacaaaacaaagtataggggtggatgattattcgtgtacagtgagttcgactaatggaacgtgctt
>T21D12.5.exon1-T21D12.5.exon2
ctcaaatttattttggaatgactattgcagcattttgtgcaatatccacagttcagttattcgaga
>T21D12.5.exon2-T21D12.5.exon3
caacgggatttcgtgaaatccataaaattacagattttaataccactactattcgtagttctacct
>Y48G8AR.3.exon1-Y48G8AR.3.exon2
tcaaatttatcgaattggctaatattcgactgtacagtattgacgaggaggacgagattcccgaat
>W04C9.1.exon1-W04C9.1.exon2
ttcgcaatttggcgatttttcgttttttacgagcacaatcgacctattcttgctgcaatttttccg
>W04C9.1.exon2-W04C9.1.exon3
aacaaggcggacacgttgacaatgtggaaagagccaattttctgctcggcactgctcatctgcgcg
>W04C9.1.exon3-W04C9.1.exon4
ccgtcttcatatataattctggaggatgaggatctcgaggtggctccaaaacaaacgtttgagctt
>W04C9.1.exon4-W04C9.1.exon5
ccggattctcgtggctctttatttattcgatcacccgtatcttcgttccctattacacgggacaag
>W04C9.1.exon5-W04C9.1.exon6
tacagttgcgttgaatgttaacgttttcctcagaaactgcgttatgctccttggatcgatgatctt
>W04C9.1.exon6-W04C9.1.exon7
gtcgcctccaaaatcttcggaacatattatgatctcctctccgaaagaacacaggacacaattgcc
>W04C9.1.exon7-W04C9.1.exon8
gaagaattcgagcatcattatattcataagaagatcgcccttgtcggccaggagcccgtcctgttc
>W04C9.1.exon8-W04C9.1.exon9
aatgtcagatacggtgtcgaagtggcggatacggaaatcattcgctcttgtgaaatggcgaatgct
>W04C9.1.exon9-W04C9.1.exon10
gagaaggctgataagattgtggttattaataagggaagagtcgaacaaatcggaaatcacgaaacc
>R12A1.2.2.exon1-R12A1.2.2.exon2
ttcgacagatcaaaaggaaagtcaaatattcagaagtaccaacgtcggtgcccgagatcaaagtca
>R12A1.2.2.exon2-R12A1.2.2.exon3
tgccgcagagtgcatccaccctgtccatcagcaaaatgaatggatcgtaccgggcgagggtgctca
>R12A1.2.2.exon3-R12A1.2.2.exon4
ctcgccgtgcacgtctccagccatcgcctcaacatctgacagctgtgaacttttgggtgatgatcc
>R12A1.2.2.exon4-R12A1.2.2.exon5
aatgtcgatggaaaccccgaggttatagatgagatggaggatatcgacgaacgatctgtgatgcat
>R12A1.2.2.exon5-R12A1.2.2.exon6
cacttttgcgcttagatatgattttattcatagggtactaatgttacatgtaattcgcgccaacaa
>R12A1.2.2.exon6-R12A1.2.2.exon7
tcttttaataatttggcaaataggatgcttcaattcacggtctacgatttcgatcggttcacccgc
>R12A1.2.2.exon7-R12A1.2.2.exon8
atttaaggccaatggatataacgggtgcttcagatccatatgtgaaaatcgagcaaacttttaacg
>R12A1.2.2.exon8-R12A1.2.2.exon9
caatattttaattcaggttatggactgggatagaataggaaaagatgatcttcttggttgctgtat
>R12A1.2.2.exon9-R12A1.2.2.exon10
tgtcttaatgcggtgcccgaagaggggcagctgaaaaacaaaccagttggtcaatggcacagccta
>F18E9.5a.exon1-F18E9.5a.exon2
aagaaatcatttcgggcgatgtgattatgaatgacagcaatgtagtttcaaaaccaaaaaatttgg
>F18E9.5a.exon2-F18E9.5a.exon3
cggagaaaactgagaaatcactcagtgacaatgaaacgacgttgaaacctgtgcctgtgcagcata
>F18E9.5a.exon3-F18E9.5a.exon4
acgaaaagagcatatactaaaaacccaaatacgatccgaaaacgccgcatgaaaaagaaccaatct
>F18E9.5a.exon4-F18E9.5a.exon5
gacagagttgacaaattcattcttcaatttcaaaaaacccaagattctcactacatgcgtgctgcc
>F18E9.5a.exon5-F18E9.5a.exon6
acatgcagaaggaggagtctgaagcaatgcaagctttcgaaacgatttcaaactgcacagcaaaag
>F18E9.5a.exon6-F18E9.5a.exon7
ttgctttccgaaaatttcaagaagcagatgaatgaaatcgaaaagctgccgacgttcctgctacca
>F18E9.5a.exon7-F18E9.5a.exon8
gatgtataaagccatgcgcggtgtcatgatcagatcacttgcccattcaaagtggtactttgatct
>F18E9.5a.exon8-F18E9.5a.exon9
ttcgtaccccttctgctctcattgtcatgtagcaaacgaatacaaaaaggacaggttcctcaagta
>T21D12.3.2.exon1-T21D12.3.2.exon2
tgatcattggggcgatggaactccggaatatcggttgcccgagagatatgtgcagaacaaaaacag
>T21D12.3.2.exon2-T21D12.3.2.exon3
aagtattatttctggaataaaacaacagatgaggtttgttggtactcgcctcgtcatccacgagct
>T21D12.3.2.exon3-T21D12.3.2.exon4
acagtgctttttggagattctcacgcatctgaggaggacaatgccgcccgccgcagaaatttccac
>T21D12.3.2.exon4-T21D12.3.2.exon5
aatggatccagcagcttatggagatgctccagttggaaaatggtcggatggtcttcgagttgatca
>K03B4.2.exon1-K03B4.2.exon2
ccggcacgatcgcaaccgtcccccgttccaagtcgcaagacgagattgtaaagaagcaaaagactg
>C37H5.13a.exon1-C37H5.13a.exon2
ggatgcaggacagctcgtcattttgtaaaatcgactgcacgtcggttcatcgaacagaaacgtttg
>C37H5.13a.exon2-C37H5.13a.exon3
cacagaccacagcacgtcagctcggccccctcgcgctcaatggaaattgacgatcagaacggtgtt
>C37H5.13a.exon3-C37H5.13a.exon4
gaatctggaaagagtggacaagaacttgtatttggctcgtcacttgctcaaaggccgaaactcttt
>C37H5.13a.exon4-C37H5.13a.exon5
gccatcttcacagtacaaatctcgtttcatagaccagaagcggattccattgtccaccagttgcca
>C37H5.13a.exon5-C37H5.13a.exon6
gaaattccacccgcattcttcagaatcttttcgttccgcccagtcgacattgactcatacctttgt
>C37H5.13a.exon6-C37H5.13a.exon7
gatgattgaaactgcattgagacctcattcgaaacgcggcttcatcccatcaatggctctcactct
>ZC302.1.2.exon1-ZC302.1.2.exon2
caagagccagcatcttcgcgtacccgaaatcaggatcatctcgacgatgacgaggttccctgctca
>ZC302.1.2.exon2-ZC302.1.2.exon3
gccagatgctgccaacgacactatggttgaagatctcgacgagggagacgagccagctcatgacga
>ZC302.1.2.exon3-ZC302.1.2.exon4
tcattgcggttatggagaaaataaagccaacattcatatggatgccgtcaacacttttgaagaagt
>ZC302.1.2.exon4-ZC302.1.2.exon5
gaagccctgcagaaaaatgcattcctaataaagattaaaggaagaaagtttgcttcaaagcctatt
>ZC302.1.2.exon5-ZC302.1.2.exon6
ggacaagtttctgcaaccaatttgcaaactatcattaacgactatttcataaaccagcctctagtg
>ZC302.1.2.exon6-ZC302.1.2.exon7
tctgcgaatcgtaactttgatagttgtttgatgcatcaaattgacgttgttcgtaaaacattgaaa
>ZC302.1.2.exon7-ZC302.1.2.exon8
gatttatacgatatgaaaaaagccgatagcgaaagattcaagaatcctgttgccgatgttgaaatg
>F28A10.3.exon1-F28A10.3.exon2
tgttgtcctcaagattatttttggtcttgctcaatctttgaccaccaagtcaggcttctcgttttt
>F28A10.3.exon2-F28A10.3.exon3
aacgcaaaattcaacaacataagtattttaaagttgggctggtctgcttggatgtgtgttgcgtct
>C45E5.4.exon1-C45E5.4.exon2
agatcatctcggttcacgaggcaggccgatgagactctcaccgactccgaaggatctggtcttcaa
>C45E5.4.exon2-C45E5.4.exon3
caaaagttttcaatcaatcaattaatatcaccgatagtgacgtggaaaccctggtgatcaaagtgc
>C45E5.4.exon3-C45E5.4.exon4
ctcgacgatctcaaagacgatactgctcagcagacgaacccaatcaacacattggacacagccgtc
>C47E8.1.exon1-C47E8.1.exon2
caccaacttcttctaccgactttgcattcggagcaaaaaaaacagactcggccgacacatttcagg
>C47E8.1.exon2-C47E8.1.exon3
ctgtgctttgtatgctaacttttggattcggagcaatcttactttccactgccccaatgtttatta
>C47E8.1.exon3-C47E8.1.exon4
aatcttcatggtccaaaaatgactagaaatgaggtgatcttcttcgaggccagcaaccttctcgag
>C47E8.1.exon4-C47E8.1.exon5
ggagttcatgcacatgccacaaagatgtttatggaatacgagatggaaaaggcaaaggaagattcg
>R08C7.2a.exon1-R08C7.2a.exon2
aaacggaaaaagtgctgaaaaatcggccgaaggcaagcgcccttcgacagcaaaaactccccgcat
>R08C7.2a.exon2-R08C7.2a.exon3
cggaatgatcagcaatatcttggagatttgacgaacgtgaaggactgtgctccattcgacattgac
>R08C7.2a.exon3-R08C7.2a.exon4
catgcggtgcgattgccaattcgatattcaacgacactttcacgctggctcatcgtgccgacacag
>R08C7.2a.exon4-R08C7.2a.exon5
ttgaatgatggcaacctctgtgacgcattcaacaataccacgaaaccaccgaattggagcaaaaat
>R08C7.2a.exon5-R08C7.2a.exon6
cccagggaacttatattttgacagtcgagaataactacccagttcaatcattcggcggaaagaaag
>F21C3.5.exon1-F21C3.5.exon2
aagaagttaacaagctcagaactcttgaaaaagaccgcgaaaagtacttcacgagtcgccaagaga
>F21C3.5.exon2-F21C3.5.exon3
atgagattaactgagagtaaaaatgtgaaagcggagcttgatctgatggaatccgactcgaaagtc
>F21C3.5.exon3-F21C3.5.exon4
ggagaaacggcttgagtttatcgactctgagaccaaacgagtggaagccagcatctcagacatttc
>C43E11.4.exon1-C43E11.4.exon2
catcagcaatcacaagagttcaggctaaaaaaggttttgcgaagcatattaaatttgacgaaatcg
>C43E11.4.exon2-C43E11.4.exon3
caattgcatcgaaaactgctatcactgggcgaggaacagtcatcgtcggtacactggaaagaggtg
>T27E9.3.exon1-T27E9.3.exon2
ttaactatgataaaatggaaaaaattggagaaggaacctacggaaccgttttcaaagccagaaaca
>T27E9.3.exon2-T27E9.3.exon3
ttgaaaagagtaaggttggacgatgatgatgagggtgttccaagctctgctctccgtgaaatttgt
>T27E9.3.exon3-T27E9.3.exon4
ttgatatgtggtctgccgggtgtatttttgcagagatctcaaatgccggtcgtccattattccccg
>T27E9.3.exon4-T27E9.3.exon5
tggccatcaattacacaacttccagattataagccctacccaatctaccatccaacgcttacatgg
>T27E9.3.exon5-T27E9.3.exon6
aatttgaattcacgtggccgtgatcttttacagaaacttcttgtttgcaatccagcaggaagaatc
>K02E11.2.exon1-K02E11.2.exon2
actaaaatttgaaattgcagttttagcttttagctggctcgaattcctgtacgtgttctatctgct
>K02E11.2.exon2-K02E11.2.exon3
gtgtgattatttatatgcagctatacccagacaaaaatctggaatacataatcccgttggctaact
>K02E11.2.exon3-K02E11.2.exon4
tggtttttgcatcagcatttgcgtatattcaatgctggctacccgtggtatttcatgtcatttctt
>K02E11.2.exon4-K02E11.2.exon5
gatttgttttctgtacaatacaaaacgatacaagctattctcccaaaagcccagaatgacaacata
>K02E11.2.exon5-K02E11.2.exon6
tttcaacttgctgaaaatattaaaatgtgtaaggttctaaaaaaagtgcaaggctcaattcttctc
>K02E11.2.exon6-K02E11.2.exon7
ttacctgaatggcagaaggagtcacggagattgattcacacctgtttctgtcgatcgaaaaatgcg
>F42A9.3.exon1-F42A9.3.exon2
taaagttggtgaaactagtgaggtcacaacacaaatgtttcaagcttcgacatatggtgctgtcaa
>F42A9.3.exon2-F42A9.3.exon3
aatagaagttcagaaacacttgaaaataaaatggtacacgatttcatgtgtggattgggtggagtc
>K10C9.1.exon1-K10C9.1.exon2
tttatgtgttgagaagtagtggcagtcaaggagccgccatagtacaaattttaaatgatttttttg
>K10C9.1.exon2-K10C9.1.exon3
caaattttaaatgatttttttgaaattttcgtggtgctaaaattcttaaatatcaccaattttcaa
>F26H11.5.exon1-F26H11.5.exon2
ctaataatgtacacccgtgcggtgatccgtatgctcaccacctattcatgcgttgtctgtaccacg
>F26H11.5.exon2-F26H11.5.exon3
agattcgtgaaggatgtcgagcatagggatacggctttcaacacggaactccttcgtctcgacaag
>F58B4.3.exon1-F58B4.3.exon2
aacctctccgttccagatacctcccagcgtcaggagtgtggtatcggatcattgacatgcgtcaaa
>F58B4.3.exon2-F58B4.3.exon3
tataccaagcaatgccaaaccatgaactgcacattgaacggaatgcaaaatgccgcagccaactgc
>F58B4.3.exon3-F58B4.3.exon4
caatggggccacttgctgctgctacggagatggatgtaactcttccccgaaaactggaattgtgtc
>Y55D9A.2b.exon1-Y55D9A.2b.exon2
atataattttagacgattttaactggaaaaatgacatcaatggaggaaatgttgcgcgaggcggca
>Y55D9A.2b.exon2-Y55D9A.2b.exon3
tggtctcacgagcacggaatgttctataatccggacactgaacaattttaccgaccggaagacaaa
>Y55D9A.2b.exon3-Y55D9A.2b.exon4
cagaatatgttctcgtggaacggagaaagcctacatactgggcaagccgaagctaccgtaagcgag
>Y55D9A.2b.exon4-Y55D9A.2b.exon5
aaaggaaatcgcaggaggaaaaatccacatagacaatacgttgcaaatgtggacgaatcaagtggc
>Y55D9A.2b.exon5-Y55D9A.2b.exon6
gtgaaaaagatgagcaagctgttctgatgcaccaagaaggattcgatcaaccgccatgtatgcgtg
>Y55D9A.2b.exon6-Y55D9A.2b.exon7
tgtatacttcaagttaatggaaataatgttaagacttcctcgcccgtagatctctgtcaaggcgat
>Y50D7A.4.1.exon1-Y50D7A.4.1.exon2
gccaaagagctcggttatttcaagaaaatcgtgaaaagctacgagcagaagcagtacaaagcgggt
>Y50D7A.4.1.exon2-Y50D7A.4.1.exon3
ttttgacgagtcccggctttgccgagcatggagaaacgctcgcaatgaagggtttaatcctaaatt
>Y50D7A.4.1.exon3-Y50D7A.4.1.exon4
cagattcatattcgtgattatgacggatatttgtcatcaaaatacgaacttctacaattgcgtcaa
>Y50D7A.4.1.exon4-Y50D7A.4.1.exon5
ggaattatggctgaatatatcaagaataatacgccatccggatacgatttcgagttctccgagctg
>Y50D7A.4.1.exon5-Y50D7A.4.1.exon6
acgatatgttggagaagtgtatgggcattaaggattctccaaaagcccaactcgcaatgctcgacg
>Y50D7A.4.1.exon6-Y50D7A.4.1.exon7
gagaattatatgttgaaagcgcgtatttataagcacgccggagactatgatgaagcagctcgttgg
>Y50D7A.4.1.exon7-Y50D7A.4.1.exon8
gaagcacttcgaaaagcacatcatatcgattttcacttcaacacatggatcgaggatcaatatgat
>Y50D7A.4.1.exon8-Y50D7A.4.1.exon9
ggtcttcagaggggaccacagattgatgcggaggctcttctaaaaaccgaagatccacttggcgag
>Y50D7A.4.1.exon9-Y50D7A.4.1.exon10
ttcatgttcaaaaagtcaaatttctggcttattggccaaaatgcgagctgagcggtttggtgaagg
>Y50D7A.4.1.exon10-Y50D7A.4.1.exon11
agcatcaacacgattttgctcaccgtttggcttacgctgaagctcaatattcaatcgattcttcga
>Y50D7A.4.1.exon11-Y50D7A.4.1.exon12
tatggaaaatatggaaaatggtcaaaagatgatatggaaaagctccgtaaacaagtgcatagcctg
>Y53G8AR.8.exon1-Y53G8AR.8.exon2
gactgtatattacaccggaaagacccgatgatttaaatcccaaaaaagcgccagcagacatgacac
>Y53G8AR.8.exon2-Y53G8AR.8.exon3
taaaaagtttcagcatatgcaatatgatcagagagtaatccccgaaagactacttttcctcgggcc
>Y53G8AR.8.exon3-Y53G8AR.8.exon4
gatgataattggtataagaaggataagtggaatagatacagtctgccgggccgaaaagtcgacaat
>Y53G8AR.8.exon4-Y53G8AR.8.exon5
tgataacccgattatgaccagtactgtgaggagagaaattcccaaaatggacgacgccgaattcga
>Y53G8AR.8.exon5-Y53G8AR.8.exon6
ggatcgccaagtggatatgaatggactgaaactaccgagcgaattctggagcacgaagccgagctt
>W05G11.4.exon1-W05G11.4.exon2
cgtgatctacgatgagataatttatttcagcacgttattcaattctcctttcattgacccttgctt
>W05G11.4.exon2-W05G11.4.exon3
gcagtactcgaagcatggagtttatcaggtcaaagtatgtgtggaaggaaaatgggaagtaataat
>W05G11.4.exon3-W05G11.4.exon4
tgacacattttgggctcaattggtcagctcacaagaatctggatttctgacgtgttgccattgtgg
>W05G11.4.exon4-W05G11.4.exon5
caaaaaggatccttcagcaaagaagataatctgactgatctcatggtctgtgtgcacaaaatatct
>W05G11.4.exon5-W05G11.4.exon6
taattatatggaacaaaagtacttacatgtcaaagttgacaattctaaatcaatgaatgttcaatc
>W05G11.4.exon6-W05G11.4.exon7
tgcgcagaatataagactgccaattcttactggctccgtaccaataaatcaacaagtcttttgcca
>H37A05.2.exon1-H37A05.2.exon2
aacagacaaatttgtgatattggagacatgaaggggttcatgtccaaaatagcaatgatccaagct
>H37A05.2.exon2-H37A05.2.exon3
gaagaagctgttaaatactttttcgatgatcagagcccggataacatgaggaaaaatttgattatg
>H37A05.2.exon3-H37A05.2.exon4
agaagaattattcaagagtttcagcatttttaggccatagtccagtcctaatgcattctgacattt
>H37A05.2.exon4-H37A05.2.exon5
ggatgcctaacggtcacatgtctgtcgaaaaaggaccgtcgaactgttcaatctgaaattctcgat
>H37A05.2.exon5-H37A05.2.exon6
atattgtcattttctgtgaaactcggtgaaaatatcaacgaggaatccgtagagaagatggcagga
>R07A4.1.exon1-R07A4.1.exon2
cgcggcgaggaagtgactattttggggacaaaggtatttctatggatgagaggattgtgttgaacg
>R07A4.1.exon2-R07A4.1.exon3
actgaaaaagattcccgccacacgactcagcagattaactccgtcacttgctaacttcgatcctct
>R07A4.1.exon3-R07A4.1.exon4
ttttttgacagacatccggctgttttcgcaatgatattaaattactatcgtactggaaaattgcat
>R07A4.1.exon4-R07A4.1.exon5
accatgctgttggatgcaactacttcatgctaaagacacacaagagacccttgctgttttggatcg
>R07A4.1.exon5-R07A4.1.exon6
aagaagtttggctgggaagaagattactttcaggggaaacgaactcgttggatgaaactcaaacct
>R07A4.1.exon6-R07A4.1.exon7
tccggttctcattggacaaaacattactatgccaggaggtgttgtccaaccgtcaattgaacgtgt
>R07A4.1.exon7-R07A4.1.exon8
atgggagtactcacaattgctttgccagttcctgttatcgtgtccaatttcgcaatgttctactct
>R07A4.1.exon8-R07A4.1.exon9
aaacgtcgtagaagagtgctacccgtagaacagatccgattacaagctcgacgtcatgcggctgta
>R07A4.1.exon9-R07A4.1.exon10
caattcgtcggaggaatatgcccatactcatagatcagaattgttgtgatgaggagaatcataatc
>R07A4.1.exon10-R07A4.1.exon11
atcacaagcatagagaaaagtctgaaaattcagatgaaggtacaaatagctctagcacaactggag
>T24H10.7b.exon1-T24H10.7b.exon2
tgaatgtgacacaacataccaactcttcaccatatcggcgacaggatatggaagtagatgatggcg
>T24H10.7b.exon2-T24H10.7b.exon3
aaagcacagcacagtactgtaaaggattttatgatgcccttcgtgttatgcaaaccaccaataaat
>T24H10.7b.exon3-T24H10.7b.exon4
agcattcagtccaatcacaccggcatctgcaagcgacatgcacacaattgtaatgtctttattggg
>T24H10.7b.exon4-T24H10.7b.exon5
tttattgccactggtcacctcaggagatctggacgatctatcgatgaagattctggcctcgtctgc
>T24H10.7b.exon5-T24H10.7b.exon6
tccacttcacgtcctgataaactcaatttaactccaccacaacaatccgcagaaatttacgctttc
>T24H10.7b.exon6-T24H10.7b.exon7
tggattagattctcgaagtgcttcacgatgcgggatggcactcgatgaccaagaaaagaagaagct
>T24H10.7b.exon7-T24H10.7b.exon8
aaaatggatcgcatcaaggagctggaagaacaggttctccacgagaagcaccgcggtcaacgcctt
>T10F2.3.exon1-T10F2.3.exon2
gtaggtctgatttatcagacaaagactctcaatcaagaaaacgacattggttaaccgatcaagctg
>T10F2.3.exon2-T10F2.3.exon3
gaaccagaaaaacgaaatctcaaggattgggtgggcttttcaataccttcttcggaatgttcgtaa
>T10F2.3.exon3-T10F2.3.exon4
atagtggaaggaacgacgaggagagttgctgagaacaagaaatatatgatttttctgaacgaagat
>T10F2.3.exon4-T10F2.3.exon5
caattgcaagaagcaagacgatttcagaatgagttgatctttctcaacgacaatccagacacacca
>T10F2.3.exon5-T10F2.3.exon6
cggaaaatgaacacgattattgatttaaagaagataaaaaatcacctgtcatctcgcgatcgactt
>T10F2.3.exon6-T10F2.3.exon7
tcatcaactgacatattagccagagcgaagaataaaatcgcagaattgggaggatcccgaagcaac
>T10F2.3.exon7-T10F2.3.exon8
catcattgatagcgaagagtccacttcttcaagttaccgccaacacgcccgatcaaattcgtcgga
>T10F2.3.exon8-T10F2.3.exon9
tgatggaaatacagccgttttgccagcattgcgaggttacttggaagctgaatcattggataagaa
>T10F2.3.exon9-T10F2.3.exon10
aacttttctggatggacaattcaacagatgacggacattcctcgtcaacaaaatggcagtgactgt
>M04G7.3b.1.exon1-M04G7.3b.1.exon2
gcaattgccaaacgacaaatgcaaactagtgaggtggagaacatcttcaatcgctgcaagtcaatt
>M04G7.3b.1.exon2-M04G7.3b.1.exon3
caatcgctgcaagtcaattgaatgcgtgtatagagaagttatggagacagattacgaaggtggcat
>M04G7.3b.1.exon3-M04G7.3b.1.exon4
gacacaatatccgcctacgcattgctaattgatggtccttgcacatgtgtagccgcgttgctctca
>M04G7.3b.1.exon4-M04G7.3b.1.exon5
gccgcgctggcctcaacaaagaactcactgccgctctattcgccctttgtgccatcgactcgttgc
>M04G7.3b.1.exon5-M04G7.3b.1.exon6
cacgggatcgcgagctcactgaccaccgcctcgacagcactagtgatctacatcacttttctaagg
>M04G7.3b.1.exon6-M04G7.3b.1.exon7
ttcgagagctaattcgccctttttatattccatttctcctaattctcatcagcttctccgtcaaca
>M04G7.3b.1.exon7-M04G7.3b.1.exon8
accaatcccgagccaacagtctttcgatcttcgtttgccaagtacaaggcagtgctgatgacgttg
>M04G7.3b.1.exon8-M04G7.3b.1.exon9
caaagtgcatgtcagtctgaaggctagaagaaagttattcgagagccagcaaagaagtcggtcggt
>M04G7.3b.1.exon9-M04G7.3b.1.exon10
agtgtttattgcagtcaagtttttgatttttagaaccatgccgatcttcttcgacgtatacgagaa
>M04G7.3b.1.exon10-M04G7.3b.1.exon11
cacaaactcgttggcatattttggaaagaaaagatggatcgaaaaacgtcttcgcctccgattgat
>C03A7.12.exon1-C03A7.12.exon2
gagcaattttctcagtatcgatcaattttccagtctatcctcgatatgcagttcggaattttgtga
>C03A7.12.exon2-C03A7.12.exon3
tgttggattggttgccacagacagatttgttatacgatccacgtgtcattggttttatttcacacg
>C03A7.12.exon3-C03A7.12.exon4
tatttgctgatcaaccttataacgcaagaaatgttgaaaagcctacaaatccaaagaaacgatttg
>H19N07.2b.exon1-H19N07.2b.exon2
tggcatcccttggcgtattctagccatttgcagaaatcaacaaggaagtcggcattcgatgaactc
>H19N07.2b.exon2-H19N07.2b.exon3
cactgctgatgttccgactggagccaactatatgtgggatagcaaacggcacactggttgcatcgg
>H19N07.2b.exon3-H19N07.2b.exon4
acgtacagctcaatgtacttgggatggatagcttggaacgtgcattcgaagcttacacaacatcag
>H19N07.2b.exon4-H19N07.2b.exon5
cagaaattgacttcaagactgagaccatcggagttcatcgattgcaaaactgatacacgccttgat
>H19N07.2b.exon5-H19N07.2b.exon6
ttgaacgcccgctttgcgaatatgacacagcaagggaccttctatttttcgtaaaatattacgaca
>H19N07.2b.exon6-H19N07.2b.exon7
tccattcgtagaaggaggatcaggaaaattcaggcttctacaaattggggctcccccactcagtaa
>H19N07.2b.exon7-H19N07.2b.exon8
agtgatcttgatcaacgaacaatgtacaaattgcaggctctacattgccgccttgaggaggttccg
>H19N07.2b.exon8-H19N07.2b.exon9
aaatacaagtttgcattgcttagcagagataaactctgtcgtaccatcgaattcaacaacggcgag
>H19N07.2b.exon9-H19N07.2b.exon10
acctggcagatatggcaaatcaaacaactggagttccacaagtgtacattggtctagatcacaaat
>F28C6.7a.2.exon1-F28C6.7a.2.exon2
caccaagcacggaatccgtgctattccaatcagaaccgatgatgaggtcgtcgttatgcgcggacg
>F28C6.7a.2.exon2-F28C6.7a.2.exon3
tccactgtgcacatcggaatccacccttcgaaggtcgctatcaccaagctgaagctcgataaggat
>C01G5.4.exon1-C01G5.4.exon2
gcaggatgcgagttgtctcgataattgccgtttcactcttgctgggcctcaatgctcaaaagtcca
>C01G5.4.exon2-C01G5.4.exon3
ccataccacatgactctactcacttcggaaaaggattctcggacccctttggagttcctcagaaca
>C01G5.4.exon3-C01G5.4.exon4
cagcttctcaggattaccaattgattggacaagaatcctcttctgatcattcagtcagtcttgcca
>C01G5.4.exon4-C01G5.4.exon5
cttcattcctgaaaaggagtgcttctggccacgaatccccattcagtcatcccaacgccgacgtct
>C01G5.4.exon5-C01G5.4.exon6
ccacgacttctaccaatgtcacgaatgcaaagagcactaccaacttcgatggctacctcaaacata
>C01G5.4.exon6-C01G5.4.exon7
tggaagcagttccaaagaatgcaaatttccttttatacacgtcatcgtttcaatggtgataacgct
>C01G5.4.exon7-C01G5.4.exon8
gactccagctgctacatcgttgaaagtaattggaaataaaaatgcattggatggtcaggaacaaga
>B0310.2.2.exon1-B0310.2.2.exon2
cgctcgggattcactactcgaggagattcaaagatccaagatctccgaagatgtcacccaaactgt
>B0310.2.2.exon2-B0310.2.2.exon3
ctactaagcagagtggacgaactgctggaagagacccgaaacttcgcaccaatctccccactctcc
>B0310.2.2.exon3-B0310.2.2.exon4
ccaattttttcctcagatgattccgtgaaagggatgccatctcgtaagcgagccaagcgaagtttg
>B0310.2.2.exon4-B0310.2.2.exon5
gtcagaagagcaatttgctgctttaatgaaaataaccatgcacgccgccaactttatgaaaaccgt
>B0310.2.2.exon5-B0310.2.2.exon6
tgatatcaccgaactgtggagatggagactgtgccctggagaaaccgttcatatgcatgcacaaca
>B0310.2.2.exon6-B0310.2.2.exon7
ccgtccacacacatgtccacactgccacaaaaaattcaacaggaaagacaacctgctacgtcataa
>ZK337.1a.2.exon1-ZK337.1a.2.exon2
agctgtggtgtcaacaaccgcggcgccagttaaaccagccacttatatgcttgtcgccccagcagt
>ZK337.1a.2.exon2-ZK337.1a.2.exon3
gctcaatcactaactcctaggcaaagctataagctctacatccgcggggagactcttaacgcagaa
>ZK337.1a.2.exon3-ZK337.1a.2.exon4
tttcacagacgattggtgtaactttggatagaggagtatacagcggcgagctccaacttgccgaag
>ZK337.1a.2.exon4-ZK337.1a.2.exon5
taacgatgatttgtcagtgttcgtcgatgcaaagtacacatatggaaaaggcgttgctggaaaggc
>ZK337.1a.2.exon5-ZK337.1a.2.exon6
aatgatgagctcaagaggcacaagttgctacatgaatggggaggaggttcaattcgaattgttgcc
>ZK337.1a.2.exon6-ZK337.1a.2.exon7
cccgtgaaggcaactttgccaaagagagttcaggtatcaacattctacaactatccatacaatcat
>ZK337.1a.2.exon7-ZK337.1a.2.exon8
gctacccagccgctgtcgacaattacctatcaggtcatgtctcgttcgaacattgtggtgtctcaa
>ZK337.1a.2.exon8-ZK337.1a.2.exon9
catgcgaccattagcttcccagcaacggctaacatggccccaaagtcacggttgatcgtctatgcc
>ZK337.1a.2.exon9-ZK337.1a.2.exon10
attggagggagtgatgctcaatcaatcttttctaatgctgggcttgtagttttgaccgacgccctc
>ZK337.1a.2.exon10-ZK337.1a.2.exon11
tgtaccgcgagcctcaacgtgaatttatgtcagtaatgatgatggatggtgctccaggaatggctg
>ZK337.1a.2.exon11-ZK337.1a.2.exon12
cacctggatttggtcggatctcaactctactagtggagaagttgagatggaaattgaagctccgga
>ZK337.1a.2.exon12-ZK337.1a.2.exon13
cttgttttcaattatatggaaaaggagcaagatgtaacagtgactctgaagtatgataaagactct
>ZK337.1a.2.exon13-ZK337.1a.2.exon14
tgagcagggaattcagagggagttgacgtacaaacgtgctgacaactctttctcagcttttggcga
>ZK337.1a.2.exon14-ZK337.1a.2.exon15
tggaaatcgactgcaattggatttgtgttgcaactatacccgtcctggaaagtctaacatggctct
>ZK337.1a.2.exon15-ZK337.1a.2.exon16
gacgacactaagatgaacgtatatttcaacccgctcggtggccgtccggtatgtctctcgttatac
>ZK337.1a.2.exon16-ZK337.1a.2.exon17
cgattagtggattactacgatccggaggagcagctcaaaatgacatacgccgccaagcaaacacga
>C09E8.2a.exon1-C09E8.2a.exon2
cacgggatcactaataaggcgtcgaggtttgggggcaccgtggcctacctgaaatccaaaggctat
>C09E8.2a.exon2-C09E8.2a.exon3
ggatatgaaatgcaactatgttaagcagatacgagcaatgataattgcagtccgacagtacactgg
>C09E8.2a.exon3-C09E8.2a.exon4
gaggacaatgtgtggatacccgggagattttgggtgctccgctgactgagctcgtggacaccttcc
>C09E8.2a.exon4-C09E8.2a.exon5
cattctgccggtgcctgttggaacatgtaataaaaaaaacggactgcactgtgactcggaattcct
>R03A10.6.exon1-R03A10.6.exon2
tttacgtgccgaccggtgttcattggcatcatggttccggttgactgggccgttccaatgtatggg
>R03A10.6.exon2-R03A10.6.exon3
tgccatggttcacgtactattatactttatcaggatacaaaaacgatttacaaaccgggttgccca
>R03A10.6.exon3-R03A10.6.exon4
cgcaagttttgcaccattcatagaagtaaacaagttatatttttcataatatcagttgctacaatt
>R03A10.6.exon4-R03A10.6.exon5
aaagccacgatgtgtttgacagcaagagaaatcgaactatgaagctttgctatcgacatcgtgctc
>R03A10.6.exon5-R03A10.6.exon6
aacgaacctcgtcgagctcatggattgaagcagaatacgcggatgctggtggtggtgatcctgcta
>T04B2.7.exon1-T04B2.7.exon2
tcgctcaatctcaaaatggaagaagttcttctcaaatggtggtggtaatgagaaaaccgcggtaac
>T04B2.7.exon2-T04B2.7.exon3
ttttctggaaattcaagatctaagagtttgattaagcgccgaggaattcgcgaagagcagaaaaca
>T04B2.7.exon3-T04B2.7.exon4
aagaaggaagaacaggaagcgagtgtttttgaggaagtcgctggacccgcagcacctgcacaatcc
>T04B2.7.exon4-T04B2.7.exon5
gagaaggcgggagctgttgaggacgatgaatcgtgtgaggatataatcatcaacagtgctcgtgtc
>T04B2.7.exon5-T04B2.7.exon6
ttgaaaccaaatcgagatgttgagaatactttggatggcacctggtcgggaatggcgatgaaaaag
>F28F9.4.exon1-F28F9.4.exon2
attattggaagtggtatatttattgctccaaaaggaatagttgaacatgctggatcagtgggctta
>F28F9.4.exon2-F28F9.4.exon3
ttttgtgccttattgaacatgataactgcaattaactacatagaactcggcacaagtatccccgaa
>F28F9.4.exon3-F28F9.4.exon4
attgtgctaaactttttgggtttgggttactattatttctcaccttgaccaatatgttttctctga
>F28F9.4.exon4-F28F9.4.exon5
aacagaggagattcaaattgagaattttcggaaaaccctcccgcgagcctgtctcggtgggcttct
>F28F9.4.exon5-F28F9.4.exon6
caagagattatcgactcgtccgccgtcgcaacgacatttattcaaagaaccgtgggaaatggtcca
>F28F9.4.exon6-F28F9.4.exon7
tacgcttaatggagacgtttttggttggagcaggtatatggtcgccggatcacgtcggaagatgat
>F28F9.4.exon7-F28F9.4.exon8
aacgacagtccgcgggtttctgtcttttttcatacccttacctcaataatctttgcatttatggga
>F28F9.4.exon8-F28F9.4.exon9
ttattggattttccatgtttttaggcggtgttgttgtctacttcattatcaagtttgtagtatccc
>F28F9.4.exon9-F28F9.4.exon10
tatcccatacagaatttctaggggttattgatgaaaagctcacacatctgtgccaaattctaacat
>C12D12.2b.1.exon1-C12D12.2b.1.exon2
ttcctgctccgcgggcttcagctttctcctcagaacattatgtacattagtttccccggagaactt
>C12D12.2b.1.exon2-C12D12.2b.1.exon3
tactacatgttcactactgccgtggctgttgttactggtatattcttggtgttggtaatccatccg
>C12D12.2b.1.exon3-C12D12.2b.1.exon4
cagttgaatacacctcgggaatgaatgttcttggagttattgtgttctgcatcgctattggaatca
>C12D12.2b.1.exon4-C12D12.2b.1.exon5
agcctggattacggccctcggaactgcttccagctctgccaccctaccaatcactttcaactgcct
>C12D12.2b.1.exon5-C12D12.2b.1.exon6
tcacctttctttcggacaggtcgtcactgtcagtttgaccgccaccttggcctcaatcggagctgc
>C12D12.2b.1.exon6-C12D12.2b.1.exon7
tgtttcccttatcgttgccgtcgattggcttcttgacagaatcagaacttccatcaatgtgctcgg
>C12D12.2b.1.exon7-C12D12.2b.1.exon8
gtcttgccgcgactaccagatctcactcaatcgccatgaacgatgagaagagacaattggcggtgt
>F14D2.6.exon1-F14D2.6.exon2
taataaaaagtgacaacgagtttccgtcatgtgacgaaaattgcttcttctacggcaaatcggtaa
>F14D2.6.exon2-F14D2.6.exon3
attttatgccaagtcgtttgaagttttcgacaggctccctcattattgctcacaacccattattaa
>F14D2.6.exon3-F14D2.6.exon4
gattttaacgcgtatggaaatagaaaagttgtggctgccgattcatacaaatcaactacaactcag
>F14D2.6.exon4-F14D2.6.exon5
tcagtttcctactattcaaactgcacttcaatacttaagctccttgagcctgctgaaaaagctaaa
>F14D2.6.exon5-F14D2.6.exon6
aatttgagacgactcgggttggattctttgaagcagcttggtcctgctggaaaattcaccatccac
>F14D2.6.exon6-F14D2.6.exon7
ttggagcaagttgttactttggagagaggtacggtgacatacccctcatccgattttcctccaaca
>F14D2.6.exon7-F14D2.6.exon8
ttgctccggaatgtgaccctacctcaaatgaagaatcctccattttcccccaccaataatcctgtc
>F14D2.6.exon8-F14D2.6.exon9
aatcaattataaagattaatggagacgggtgtagtaaactgccacttgaagctgaaattgccacta
>F14D2.6.exon9-F14D2.6.exon10
ttccaattttctgtctgatttttgcattttttgataaaaactgttattttaaccggacctacgtca
>F14D2.6.exon10-F14D2.6.exon11
cctttttgagtcgttacttgcaattttcttcagccggaatactcattgctcacaacccgaagctga
>F14D2.6.exon11-F14D2.6.exon12
atttgaatgcttacgggaatttggatgattgtggttgcaaatcaattcgaatagatcaaaattcaa
>F14D2.6.exon12-F14D2.6.exon13
aaattgaagaagcttgggctggaatctttgaagaatttcacaccgttggacactaaacttggagtc
>F14D2.6.exon13-F14D2.6.exon14
agaatttggagcaaatagtctccttggagaatagtacctccccaatcatccaactttcctctaaca
>F14D2.6.exon14-F14D2.6.exon15
ctcctccaaaatgtgaatttccctaaaattaagacccccctattctccccgaaaaataaccactac
>F14D2.6.exon15-F14D2.6.exon16
attcagtggttatttataataaacaaccatgcaagtcactaccagatgtgcctgaaaccactacga
>F58D5.6.exon1-F58D5.6.exon2
tgttccgaggaaatggtgcagttaaggaaaaagccacaaacttggacttacccatcgaaaaactat
>F58D5.6.exon2-F58D5.6.exon3
tgctgctcagttgaaagcacaccttgtgaccattgttaacttcaaccgttttgacttactcaggaa
>F58D5.6.exon3-F58D5.6.exon4
ggagaaggttggggtaattggtataggtatgagctcatcctataaatggtatcgtttcgtggtttc
>F58D5.6.exon4-F58D5.6.exon5
gtcggaatatggctatttgatcgcagagagaaccagaagaacattccatttatatttgcacccagt
>Y41D4B.10.exon1-Y41D4B.10.exon2
gtgatattcgccttatttctggcttttcagcagattacctgctcgggctacctggagctttacttc
>Y41D4B.10.exon2-Y41D4B.10.exon3
ttacgatttttgttattaatcaggatcgactagacattgacaacgccaccatcaccacatcatttg
>Y41D4B.10.exon3-Y41D4B.10.exon4
tacaggcatcagaatgcgtgtaggatgcgatgaacaatggcacggcgagaaatgtgacgtgttctg
>M01D1.8.exon1-M01D1.8.exon2
aactgtaatactgaatatgggagctatcgaacaagtgtgtatctccctgctttccaacaaaactaa
>E02C12.8a.exon1-E02C12.8a.exon2
aataagagagcgacaaatatcagcgatttgaaaggtttcatgtcaagaatcgcctgccttgaacct
>E02C12.8a.exon2-E02C12.8a.exon3
ggaaaggaacttccatcaaaatttgcgttgaagataagctctcagctggctcttgttgctttatcg
>E02C12.8a.exon3-E02C12.8a.exon4
aaattcaatcatcccgatattccatacaccaagggatatatgattattgattttgttccaaatatt
>E02C12.8a.exon4-E02C12.8a.exon5
gctagattattgttaggatgtctatccggacaggagcgccgtgaacgaggaactgaacttttgaag
>F17C11.6.exon1-F17C11.6.exon2
acatgaatcgtgaaaagcaaatggaagcgttgaaagatttaacatttcgtttaatattcgtcgttt
>F17C11.6.exon2-F17C11.6.exon3
ttcaactatggcatgttcatttggagtgtcagtcggtcttggaatcctaatcaatgaggctatggc
>F17C11.6.exon3-F17C11.6.exon4
atgaggctatggcaaaactattcagctcgtatgaatcattcaaagtactccgccgtggaatagttc
>Y73B6BL.44.exon1-Y73B6BL.44.exon2
tacacaacaacttccaactcgaattcgatcaaaaatcgaattaatttggcaaaacgtggaaagagg
>Y73B6BL.44.exon2-Y73B6BL.44.exon3
gaaagactgttgggatcaacaaaagaaaacgagacttctacttctcaaccttccaatgggagtgaa
>Y73B6BL.44.exon3-Y73B6BL.44.exon4
cacttctataatcgactggagcagagtttacaggaaaaactgagagaaatttggaagggatacaaa
>Y73B6BL.44.exon4-Y73B6BL.44.exon5
gaagcaaatgatatttcattgaaatcatttcagatgcctcctccatcaatgtttagaaaacaacga
>F49E8.1.exon1-F49E8.1.exon2
ttctctgatataattgcaaccgctgtacttgctacagctctaacggccgtctctgctctgcctgcc
>F49E8.1.exon2-F49E8.1.exon3
gttcatccattggattgggatcgttggtggcagcgataccctcttccttccctcgtcggttgcttt
>F49E8.1.exon3-F49E8.1.exon4
ataaagttgaggcaacttttcacttcacaaaaggcttgatcattccaaaaccatccatgttccgta
>F49E8.1.exon4-F49E8.1.exon5
tggagagaatgttcaatgatctgtcgaataaaggcgaaagtgtgattgaagtcagtcttgaagatg
>F49E8.1.exon5-F49E8.1.exon6
gatgtgttccgactttatttgagcatgaaagtgtgcggcaacaatctagcagaatgggccgatctg
>F49E8.1.exon6-F49E8.1.exon7
tcctatttgtgttgcaaacccaggcaacaacactctcctgaaacggtgtaatggaaaaacttcaat
>M02D8.4b.1.exon1-M02D8.4b.1.exon2
gtacgacctagatgaggctcgcaagttgtccagaagacaacaccatcgtggaccggacttcagtgg
>M02D8.4b.1.exon2-M02D8.4b.1.exon3
caaccacttcaaggaacagccccaaaccgtcaggttatacacaacggtgaaatctacaaccatcaa
>M02D8.4b.1.exon3-M02D8.4b.1.exon4
aaatacaatttgaaaacccattgcgattcagaggttattattttcttgtacgagaaataccgtgac
>M02D8.4b.1.exon4-M02D8.4b.1.exon5
cggaattgatgacgatggaagatacttcttcagtaacgagatgaagtgcttggaagatagttgcgg
>M02D8.4b.1.exon5-M02D8.4b.1.exon6
actactcatcatgagttctatttcagcattgaggtatcaagaacctgcgtaagcttatttggcatc
>M02D8.4b.1.exon6-M02D8.4b.1.exon7
ttccaaaatggcaaaagaaccaagatccatcaggaagagcatcattggtccatgagaactctgctc
>T06A1.5.exon1-T06A1.5.exon2
acagttttgatgatcaggatcaatatgagaaagtttacatacaactcccgtttcccgaagcctcca
>T06A1.5.exon2-T06A1.5.exon3
tccggttctgtaaatggattttctagcgcagggggtttaaaatttcaaataatggctgcctactcg
>T06A1.5.exon3-T06A1.5.exon4
ttcggcaactatttcagttccgaaacaaattggatctgtagcttattgtcgatatattggtgtcga
>T06A1.5.exon4-T06A1.5.exon5
actcggcgaaattgattcaccggaagtttaaggaatatcagcacaatgtctctttctgcctcgccc
>T06A1.5.exon5-T06A1.5.exon6
gatgttattgctcaacagatgatggctgtggcggactgcttattgagaagccgaacatattcgaaa
>T06A1.5.exon6-T06A1.5.exon7
tgatgatcgaatgactattaatgggtttttgagaaacgtcaccgacgaatccattggctccattgc
>T06A1.5.exon7-T06A1.5.exon8
tgctgggctaaggatattgtgcacaatgagaaagcaatcagaatgctggtccacgaagttgtaaag
>T06A1.5.exon8-T06A1.5.exon9
atggttcttagactcgtcgataggatacatacgacactatcgcgatgttgatatgcagtcttggga
>C14C6.10.exon1-C14C6.10.exon2
gacagtttcaaatattatcttttggtttttcagctagcttgcacattgacagacatttatctaacg
>C14C6.10.exon2-C14C6.10.exon3
acgtggtttgacgtttcgtcaagcacctgcgtagtgacaaccgctttcatagcattaatccaactg
>C14C6.10.exon3-C14C6.10.exon4
gatagagaacaaagcttggtgttcatcaagcagaactacccagaacactacataaacttttcgaaa
>C14C6.10.exon4-C14C6.10.exon5
ttaccgaaaattatttgtaacgtttttgaaaaggaaatcggcatgagtatctgttataatttcttc
>B0244.9.exon1-B0244.9.exon2
tccgtggatttggaatacgtgcatgtggaggatgaaaatccgaatgagaatgagccggcacgtttg
>B0244.9.exon2-B0244.9.exon3
gccagcacccattattcttactttatctggctcgtgtttgccacgttgtacatgggtcttatcgtg
>B0244.9.exon3-B0244.9.exon4
ataatcagttttgctctgaactttatttactggatcgcttactgtattttcacttttattggaatt
>T08G2.2.exon1-T08G2.2.exon2
gatgtagctgtcacatatagccctgattttcatcaagcagtacatgaaattcgtgaagctccacaa
>T08G2.2.exon2-T08G2.2.exon3
aatgttaaaagatccgacattgtttcatccggggcctcgctcgaagtacccggctcgccagcacat
>T08G2.2.exon3-T08G2.2.exon4
ttttgttgcattcgtgaaaagtagtatggaaactcattataaagttgcccaagagtcattgcaatg
>T08G2.2.exon4-T08G2.2.exon5
cgagtgaaagcggaatgcggaaaaaacaaacagttgttcttcaaaaagcactgcgctgcggctgcc
>T08G2.2.exon5-T08G2.2.exon6
ccgactggatgcttgttttggatgcggacacaggaattgctaatccaaatcattgcgttgaagaat
>T08G2.2.exon6-T08G2.2.exon7
ttcaattgggaaattgcaagcggaaattatatcgtacggaataccatgttcgctagaaatttcttg
>T08G2.2.exon7-T08G2.2.exon8
aactggaacggagctgacaatggtgttcttcagattcacattttaaaaaccgtcctcccatatgca
>T08G2.2.exon8-T08G2.2.exon9
tggcatacgtcacttgttgcaagctggctctaggtgcaacacggttatggcctggaaaagtacgga
>T08G2.2.exon9-T08G2.2.exon10
gttggattcaaaggatgggagagtccgtttccgaaaaacttgaacgtaagtctctgcggaaacggt
>T07C4.1.2.exon1-T07C4.1.2.exon2
cttcgcgaatgctttgggcatccggggcttttgatgcttatctcagaagcgatatcgaagcaggtg
>T07C4.1.2.exon2-T07C4.1.2.exon3
atcggtgacgagcagtggcacggaattgttcaggctctcaaccttccgtacacctccccaacaaag
>T07C4.1.2.exon3-T07C4.1.2.exon4
gtcgtccagtgagcccgttcagcagctcaagagatatcgacaaatcgcctgggatgcgctcacgag
>F01D4.5a.exon1-F01D4.5a.exon2
agaagaagaaaagaaatgaggaagatgaagagtacgaagagaacaaaaatatggccactcaaataa
>F01D4.5a.exon2-F01D4.5a.exon3
actttggattttcacatgacaaagctttttcagtgggaagagcagtcagacgccattgaatcttcc
>F01D4.5a.exon3-F01D4.5a.exon4
aaatattggccatctttcctggctaagaaacctactgccaaaaaacctacaaaaatcgaattatgg
>F01D4.5a.exon4-F01D4.5a.exon5
cgttcattcattacccatgtgccaaaaacaaagttttttacaggctataaactcgacgagcacgct
>B0034.3a.exon1-B0034.3a.exon2
tctcctacgccaaacatcaccatgctgctcgagcgccaataatcaatctgcaaggagccgaagagc
>B0034.3a.exon2-B0034.3a.exon3
ccgtgccggattttgcaatcctctctgaaaccgggccagtatgcaactacctccttacatcacaga
>B0034.3a.exon3-B0034.3a.exon4
aagtacactggagcagctgtacttcgagttaaggatgctgccacactagactgcaagaagccagaa
>B0034.3a.exon4-B0034.3a.exon5
agcagaacattctttgcgaaagtgatgatttcaacatgaaccgtcatcacttctctgtctacattc
>B0034.3a.exon5-B0034.3a.exon6
atctcaccataaccatcagccaaaacaatgctgacggagaactcgaagatgtcacccaatcccaca
>B0034.3a.exon6-B0034.3a.exon7
gctcttaacattgagtttgagcatgacaaagacggcatccttcttcgcggagaggaaagcgctcaa
>B0034.3a.exon7-B0034.3a.exon8
ggccgagtactcagcaatcagttgtttgtcacgatgaccatcgacggagtcaccactaccacatcc
>B0034.3a.exon8-B0034.3a.exon9
gctttcgatcaacttggaagctctagacttcagaacattctggaaatggacctcccgcgtccgaaa
>B0034.3a.exon9-B0034.3a.exon10
acggatacgatgtcggacaaggcgcgatcgctggtggcgccgtcgccgtcgtcgtcgttgtttgcg
>B0034.3a.exon10-B0034.3a.exon11
ccaatgccacgacgacgaaggcagaagagacagagtgacggaggaatgcattgggacgatagtggc
>B0034.3a.exon11-B0034.3a.exon12
tgaggaagaagaagaggaaaccgatggagaaagtgaatgctcgtatcgagacgaagaagatgatgt
>B0228.4b.exon1-B0228.4b.exon2
caatcgaccgcccaagcacttttagttgcacagatcggttggatggtttgtgtatgttgtcgttgt
>B0228.4b.exon2-B0228.4b.exon3
accgctgagaggatcgggatcaccgccaccacctgacccatcaacttcgacgaaagtcgctgttac
>B0228.4b.exon3-B0228.4b.exon4
gagttattgcaacgatctgaaagaagatccgggggaagaacacactcccatgaggagtatcgtcgt
>B0228.4b.exon4-B0228.4b.exon5
ttgatcgagttcgcagatccaataatcgagaaatgtcaatgccagcctctccaagaaatgtacact
>B0228.4b.exon5-B0228.4b.exon6
tctctccacaatctgaaagaaaaaatgagagacaaattcaaattcgacaacaaagtagtggaccta
>B0228.4b.exon6-B0228.4b.exon7
gagtacgaagaaaaacgacaaggacctccagttgttcgtacgacggtcgaaggaaagcttaaaatg
>B0228.4b.exon7-B0228.4b.exon8
tggacagtacgagatactgtcacaaattataagatcaaatccacaataggaaaaaagagtttgatc
>B0228.4b.exon8-B0228.4b.exon9
gaagaaattaaagacggccaatcaaaatacaagataactcttatcgaaaatggagaaacaaaaatg
>B0228.4b.exon9-B0228.4b.exon10
cgagaagctagtttggatgttcctgattttgttaacaagaaagattaccttgctgaagtgagcaaa
>B0228.4b.exon10-B0228.4b.exon11
tctaatttgagtggagcagaaactaagatgaagcatatacaacgccaatcatctgaagctcgtttc
>B0228.4b.exon11-B0228.4b.exon12
cgacatcttcaactgtcgcagaagcggcaactgatcttcgaattcgtcgcaaggatgctaaaggcg
>B0228.4b.exon12-B0228.4b.exon13
agcattattcacaatcatcgttctatcatcaagagagtgatgagcacggcttagagccggaccagc
>T02E1.2.exon1-T02E1.2.exon2
ctcgagttttcctcagctcagcatcgtcaaaagctgtacatagccggctcacgatcaaggcaaggt
>T02E1.2.exon2-T02E1.2.exon3
caaggtgatttgaaaggatttttagatcttcgattagtcaatcaacagtttaatgaaggagtttgc
>T02E1.2.exon3-T02E1.2.exon4
agagtttaaacatattcaaattgatattgacgacaattttgttcgttgcaattatttcacaatagg
>T02E1.2.exon4-T02E1.2.exon5
agaagatgtcagatttttagtaaaatttttgagatggctagcaggcacattcgatccaattgtaga
>T02E1.2.exon5-T02E1.2.exon6
ggagcttcaaaccatgctcattacctccatcttgggcagatcgtctgacagtattcatcagtatgc
>T02E1.2.exon6-T02E1.2.exon7
tatttcatatggagctcttacatttacggatgcatttctagccgatatcgcaatcgcttatacaat
>T02E1.2.exon7-T02E1.2.exon8
ggaagttttgcaattaattttgagattatgggaagcgaaaaccgtggaatttgaaattgtaaaatt
>T02E1.2.exon8-T02E1.2.exon9
tgttccatacaaattctcagggactttagatagagatctacgaaacgaaattatgccaatttttga
>T02E1.2.exon9-T02E1.2.exon10
ggaattgtcgaatttcgtggaatgctcggaacggcaaactggctcaaattcacgattcgtgacatg
>T02E1.2.exon10-T02E1.2.exon11
aacgactcaaaacggcccgatgttcagaaaaagccgatcaacacattctactgcacattttacgat
>K12B6.3.exon1-K12B6.3.exon2
attgactacagattttcagaattggctgaaaattaatggttatgacagctatgatttcgttcgaag
>K12B6.3.exon2-K12B6.3.exon3
aagcctcttacattttcagtacttggagtaaagccgacgatctcattggtaacagtgatattgtat
>C55A6.3.exon1-C55A6.3.exon2
attgcaactgcaagagacgttgaaaaggctactgatttgaaatctatcaatgatccacgtctgcat
>W04E12.1.exon1-W04E12.1.exon2
tttacagttgaggacgcagttactgttagagagaagcttctcaaaaccgctgccaacactatggaa
>E04A4.7.3.exon1-E04A4.7.3.exon2
ggattcgactattccgctgctaacaagaacaagggagtcgtctggacccgcgagaccctcttcgag
>K07C5.4.exon1-K07C5.4.exon2
gagtttgatgatgctggtcttatcctccaagaggtcgatgccgctcatgctgatggatacaagttc
>K07C5.4.exon2-K07C5.4.exon3
ctgcattggaaaactgcaactccatctctgaaggtctcgcccaccctgatctcactaattttcttc
>K07C5.4.exon3-K07C5.4.exon4
ctgaagcttgtcttcggaggtgttatcaccgagattctgcgtggtactcgtgttcatttcgagcgt
>K07C5.4.exon4-K07C5.4.exon5
ctttctctcggtcatagttactctcgttcgaaggtcaaattcgatgtgcatcgtgtggacaacatg
>K07C5.4.exon5-K07C5.4.exon6
ctgaaaatgagaacctcgagaatgagattcttgaaattcttgacaatgattccgagaaaaccgctc
>K07C5.4.exon6-K07C5.4.exon7
agaaggctcttttccgtgccttgaagaccagatccaacactccaaagtatggacttctcttccact
>K07C5.4.exon7-K07C5.4.exon8
gccgaggaagctgccgttgaggttaaggagaaggtcatcaaaaagaagaagaaggctgccaagaaa
>F58A3.1b.exon1-F58A3.1b.exon2
cataccgtattcaagatttattgttcattattgagccatccacatcatgatgtttcaccggccgcc
>F58A3.1b.exon2-F58A3.1b.exon3
atcactccaggcaaccgccttgggaaagccagggatgagatctcaagcgactgaaccacaaccaat
>F58A3.1b.exon3-F58A3.1b.exon4
aatagaaggctatatatctttagttcaacaggggtatctgaaaatgatcaacagcaatggtgggat
>F58A3.1b.exon4-F58A3.1b.exon5
aacccgttgcatttgcaagtcgggaaagatatattattaaccgtcaattcattcccaaattcttcc
>F58A3.1b.exon5-F58A3.1b.exon6
tccaatgaatttgtgtacaatcaaaatacagctgattaccgagttgaagcacaaaacccggaacaa
>F58A3.1b.exon6-F58A3.1b.exon7
cagtctatcatgagctcagcaaaatctgcaccggctattacaccccgggaagtcatgaaacggaca
>F58A3.1b.exon7-F58A3.1b.exon8
tacggcagcaaaatatgcgacagcaacaactaaatcaacaaatgatgataccagcgccagaacctg
>F58A3.1b.exon8-F58A3.1b.exon9
caacaattcccaccaaatcccatgacttctcagtttcaacaaatgtcctacccggatgtgatggta
>E02H1.6.exon1-E02H1.6.exon2
gttgctgagaagcttggatttgtatttattgaggtcagcaaagaagttcgagaaaacaatttgcaa
>E02H1.6.exon2-E02H1.6.exon3
cgattatcacggatgtgacctttttccagaaagatggttcgacgtggtcgtagttcttcgatgccc
>E02H1.6.exon3-E02H1.6.exon4
aactctcttggaagaagccagagagtcgtatagtgaagacatcgtccatgaacttcaatcagaaac
>C01G5.9.exon1-C01G5.9.exon2
ctcatggagaagattatttcgatgaggagtacgaagttctgaaaccggtaaatcttgaaaacttgg
>C01G5.9.exon2-C01G5.9.exon3
tacagtaatcttatcgtcctatgggtatttaaaccgacgtgtctactgtcgtttattcgatgaaaa
>C01G5.9.exon3-C01G5.9.exon4
ttgatggaatttattgaatattataagttgcagggcgctgaccattttctaatttactcattcaac
>C01G5.9.exon4-C01G5.9.exon5
cgtcatagatgcagacatgagatgcagttacaggactgtgtattccgaactcaaaagtactcaagc
>C01G5.9.exon5-C01G5.9.exon6
tgatgagaaatctactcttttagattatatcagaaattgcaatgatcataaaatctctgaactacg
>F54E4.4.exon1-F54E4.4.exon2
aaagtgcagcagagtgtgacgaagtgcagcaatgttcgcccgtacagctgccagatggatcactgg
>F54E4.4.exon2-F54E4.4.exon3
gaaaaaggagtgaagtgtgcagaatgcaatcatgcttcgctcggatttggaaatgcctgtgggata
>F54E4.4.exon3-F54E4.4.exon4
ggaatcggacagacgaaatatcctgctttgaagtacctcctttgtgcattgaagcgttcgaattgc
>F54E4.4.exon4-F54E4.4.exon5
aagattatcatttgtgaattcgcaggaagaaagaattttggcaaaaagtttaaattttctcccaac
>F54E4.4.exon5-F54E4.4.exon6
aaaaaatctcgttttgcacaagcggaaaatatgagtcgagtatctgacgatcgaactggaggaatt
>F54E4.4.exon6-F54E4.4.exon7
ccaacgccaaaagtctgcgaggataaacacagtctctgttgtttttgggcaacgacgggagaatgc
>F54E4.4.exon7-F54E4.4.exon8
gtgcaaaaacctgcgggacgtgtgattgtgcatccacaactacgacagctgataaatgtaaagatt
>F54E4.4.exon8-F54E4.4.exon9
ttaacacagtttatgcgcccacaccaagaccaggttgcgacaacggccacaacttatgcaattact
>F26E4.9.3.exon1-F26E4.9.3.exon2
aagatgcttctcgctcgtcttgctggagatgatcgttacgagccaaaagtctactatcgcgctgag
>F26E4.9.3.exon2-F26E4.9.3.exon3
ctcactacgacttcagaatcattggatgcatgtgtgagcaagattccggacatgtcaatttcatga
>ZK899.1.exon1-ZK899.1.exon2
acatcgcttttcaaacgggccattagtcttcaatttctcgcgagaaaaacggatagcttagtggac
>ZK899.1.exon2-ZK899.1.exon3
atatgcagacttccggataaaatagagcatccaaaacatgctccgctagtcccgactccgcacgat
>ZK899.1.exon3-ZK899.1.exon4
gagtgatgcggaacaagtgctcgagatgacacgtacaatttgtgtattttacagttgctcttcaac
>F49H6.1.exon1-F49H6.1.exon2
ttaattcttgcattccaactcaacaagtagaaataccgtgcccgactgactgggaagaatttgtga
>F49H6.1.exon2-F49H6.1.exon3
tttgtgagacctagtggaacatggtgcatcagagtatttatgggtattggagatcagccaactgcg
>F49H6.1.exon3-F49H6.1.exon4
ttcagagtcaggaagagctggactttatgagaagctcgtataataccgtggtcggtacacttggat
>F49H6.1.exon4-F49H6.1.exon5
aggacaacccgacaacggaggggctatgcttaacgaaccttgcgtcactgtgaactaccttggtgt
>F49H6.1.exon5-F49H6.1.exon6
tgtgaactaccttggtgtcttatccgatgacgcttgtgatagatatgacggttttggatatgcttg
>C56A3.5.exon1-C56A3.5.exon2
aaaatgcctctaaatttggcgaaaatctttatggattcaaagatcagcctggagaattggtagaag
>C56A3.5.exon2-C56A3.5.exon3
aaagtgattgaaaaaaattataataatgaacagatcagccatttcttcgagaaagtaaaagcccta
>C56A3.5.exon3-C56A3.5.exon4
cgctgagcaacttctcgaagttctgccccaatcatttccacgtcttgaaacactcatctgggattg
>C56A3.5.exon4-C56A3.5.exon5
tatggtagatcgatctactatgcctccaatgggaaaattgctccgactttgcgaggaagatattgt
>R13F6.4a.exon1-R13F6.4a.exon2
cccactcgcagccggaactaatcagaatagaagaaggcagcaagttggcactatgaacaatggtga
>R13F6.4a.exon2-R13F6.4a.exon3
ttgttgcactttttgttatttgtattttgcttttccgtgctccaaactacgtgtacacccaacctg
>R13F6.4a.exon3-R13F6.4a.exon4
cgtggaattttttccaaagtctatggcaacaacagagctcaccgttactaagccttcacggatccg
>R13F6.4a.exon4-R13F6.4a.exon5
cttctggttggaatggagaaaactgcgccattgatggatgtccaaatcagtgttccggaaaaggcg
>R13F6.4a.exon5-R13F6.4a.exon6
ttgatatacatcatcatttggatattgttaataatgtcgtcgagatgggaaatggtggataccgtt
>R13F6.4a.exon6-R13F6.4a.exon7
gaatttcttttgataaaatgggaaatttatacttggctgatagtcgtcgcattcgagtcatcgaca
>R13F6.4a.exon7-R13F6.4a.exon8
gatagggaatattggagactcggagaggaaacgatttctatgggatcagtgaacactgaagtactt
>R13F6.4a.exon8-R13F6.4a.exon9
gatggcagtttgggaagacgaaaagtggcggagattaacggtgtgaacatgttctcaatggaatat
>R13F6.4a.exon9-R13F6.4a.exon10
gacaaccattccgcgttgagaatgttccagaagatttcgaaacatggttttcacttgccggactat
>R13F6.4a.exon10-R13F6.4a.exon11
aacgtggagacaatggagtgatcgtgagacacgcgaactaacttcgaaaggttctgtctctggata
>B0213.2.exon1-B0213.2.exon2
tggctgccagcgcccagtggggatacggtggaatgccatatggtggatacggtggaatgggaggct
>Y59A8A.3.1.exon1-Y59A8A.3.1.exon2
ttcatgaatcgacaagaggataattttgacaaggcttacaaccgcgacgcattggctcttttgact
>Y59A8A.3.1.exon2-Y59A8A.3.1.exon3
gatggctgtggaacaacgcgagaaacacgagcaagctcaacgccaacaactcttgcaaaaagtggc
>Y59A8A.3.1.exon3-Y59A8A.3.1.exon4
gctcaatcgagatatttcagagtttcacgaatacaaaaagcaacaagaagtgattgtgaatgagct
>Y59A8A.3.1.exon4-Y59A8A.3.1.exon5
gctgaaaatgcccagttgcacgagaaaaatgaggagctccgccgccgtaatatgacaattctggaa
>Y59A8A.3.1.exon5-Y59A8A.3.1.exon6
aagaaacaattcaagacatttgacgatcaatcgcgttactacgaatggttgaacgaatcggtaagc
>Y59A8A.3.1.exon6-Y59A8A.3.1.exon7
gaaggagaatgctggaaggctcttaaagctatgaaagaccatctcgagctgatcgaccaactgaat
>R06F6.6.exon1-R06F6.6.exon2
cactcatttcttgactcgatttggcagagaaagatggttcatccctcgtcagcatttcacccgtac
>R06F6.6.exon2-R06F6.6.exon3
cggtcatgatttgccagttgatgatagtctcaggttactgctctctgctgaagccctcatagcatt
>R06F6.6.exon3-R06F6.6.exon4
ttctcaccagaacaagcaactcgtcttgaagcggaatacattggtgacagttacatggcccgggag
>R06F6.6.exon4-R06F6.6.exon5
agcaaaggataaacgagatagaaaatcggagaatgcatcaaaccacacttccaactcaagacggtc
>R06F6.6.exon5-R06F6.6.exon6
tcaactcctccattattcgacccaaatatgcttcagctttatcatgtcatttttgaattctcgcaa
>R06F6.6.exon6-R06F6.6.exon7
tcgtcttttttgcaaccatttttgccgttgatgctcaatacgattcggccgactcatctcaatcgg
>R06F6.6.exon7-R06F6.6.exon8
ccagaatccgtgtcttcagaagaaataattgaggtggatgtaaacattgagggctccggatctgga
>F58A4.2.exon1-F58A4.2.exon2
atgaatgtcactagtattacgcttccaacagttagcggccgcgatgactcaattcagtctacttct
>F58A4.2.exon2-F58A4.2.exon3
tcgatttctgtttatcggataaacctcagagtgatgtcgttgtccatcgccgaagcctccaaccat
>F58A4.2.exon3-F58A4.2.exon4
cgctgagagttcattcattgaaaatattttcgattcccctggccaacggaaccgccttcattcgat
>C02F5.1.exon1-C02F5.1.exon2
acgagtcagctttcataacgtgaagcatgtcaagcagtatgacagggaccatggtaaaattcttga
>C02F5.1.exon2-C02F5.1.exon3
tactgacactattggatcagatggtattttgacaccacgtggcggaaacatggatatttccgaatc
>C02F5.1.exon3-C02F5.1.exon4
tcaaaagcagcgggcggccagtgcgatgaaacgatgaatgtgttcaatttcacaaacttggaagcc
>C02F5.1.exon4-C02F5.1.exon5
ttccagagtcctgccagagtaaagatcggagcgaacaactcgatcattgattcgcagaaatctatc
>C02F5.1.exon5-C02F5.1.exon6
agcaattcggagatgagactttgcagaaaaatgatacctcgaatactggcgcgaatttcacattcc
>C02F5.1.exon6-C02F5.1.exon7
ttgaacgattcgggaagagatattctcgcgatgaatacatcagtccgctctcctcatctgaattct
>D1046.5.exon1-D1046.5.exon2
cgtttttgtatacagattacctggcggatttcgagttcgctactgggatgctgtaatacttgtacc
>D1046.5.exon2-D1046.5.exon3
caagttatcatcgagatgaaaattattgataattcctggcttccactaacctatttcgatatccaa
>D1046.5.exon3-D1046.5.exon4
tcttattcttttcaagtcttctgatggactttgctttgtcggagtttcaacatatgtatattttgt
>D1046.5.exon4-D1046.5.exon5
tatttacttcactttcttaaggaaaaaattaaaaactcctccaaacaatacatctggactgtttat
>D1046.5.exon5-D1046.5.exon6
cattatgatatctcaagaaacgaatatgttcagaatcctcactacaacacatattcaactccactt
>Y60A3A.13.1.exon1-Y60A3A.13.1.exon2
tcacgaaaaatagtgaaagaagaggtttttgagttagatggtcgaaaatacactccagacgcatta
>Y60A3A.13.1.exon2-Y60A3A.13.1.exon3
tcgattatgtacatcaaacatacagaaaaccaggaaatcgctcgccactcttcacaatttgtgaat
>Y60A3A.13.1.exon3-Y60A3A.13.1.exon4
ctctttactgacaccggaggatcatgtgtcaagacgtccctcagatacgtactacgtgaaccatga
>Y60A3A.13.1.exon4-Y60A3A.13.1.exon5
gtcgatcggacacattatccatgcttccatcagatcgaaggtgttcggctctactcgaaagacgaa
>Y60A3A.13.1.exon5-Y60A3A.13.1.exon6
ttcccgtttacacatccctcgtgggagttggaggttttctacaacgggcaatggcttgaagtgctc
>Y60A3A.13.1.exon6-Y60A3A.13.1.exon7
tgcaatggtgctctatggaattccggatattagactgttctggtcaaaagacactggattcttgtc
>Y60A3A.13.1.exon7-Y60A3A.13.1.exon8
gttaagtataagcagattagtgctcatccgcaggtaatcttcgacatatcgttctttttgccgagc
>Y60A3A.13.1.exon8-Y60A3A.13.1.exon9
agaagtcatgaaagagcacttaccaaggaggaggtgaacgtcatccataaacaaatcgaacaatca
>C29A12.4.exon1-C29A12.4.exon2
tattctcactggagctccagactcttatgcgaggtatccaaaatgggcgcactcattcgaaaattc
>C29A12.4.exon2-C29A12.4.exon3
aattgtagaaggtcatattcagttagactttaggttaggtgacaattcaaatgaatttggccaacg
>C29A12.4.exon3-C29A12.4.exon4
cgacgaccagtgaatacaattcgaatagaagaagttagaatagatgacgacaaatggcatacgttg
>C29A12.4.exon4-C29A12.4.exon5
aattcagatgttttcattggaggattaccaccaaatatgcacatgcttcccgtaatgagttctcct
>C29A12.4.exon5-C29A12.4.exon6
tgcgcaatttgatgtaccgccagtatccccaaggtgtcacatctcctcagcttctggaatcagttg
>C29A12.4.exon6-C29A12.4.exon7
accaacgaagacgaccattgcaagtcaaaatcgatgtcttcacgcgaacaatttgtgtgcctcaac
>C29A12.4.exon7-C29A12.4.exon8
tctctgatcatgacggaaggaattgtgaaattgaaaaaaacgacggagaattaacatttggaggtg
>C29A12.4.exon8-C29A12.4.exon9
acatctatgttgttttatgcgggagatgaaaagagttatcttcacgtaatgctccaagatggggct
>C29A12.4.exon9-C29A12.4.exon10
catacaataattttggagagatctcttcaaatgatgactttgatagttgatggccggagggatgaa
>C29A12.4.exon10-C29A12.4.exon11
cacgttggaatagtttgtcaagtggaagtttgtcgtttcattttcgaaccacgtcttcagatggct
>C29A12.4.exon11-C29A12.4.exon12
atacaaattttgaaggaaaacaatgtgaactcgaacaaactgcagttgaagttaatggagaagaat
>C29A12.4.exon12-C29A12.4.exon13
tcacaggttgagcatatcaaaattagattccgaactacatcatcaagaggtgtattgtttgatacg
>C29A12.4.exon13-C29A12.4.exon14
aatttgtttcttcaagactcatctacaaataatacattttcttggggtaaatcgttatctgataat
>C29A12.4.exon14-C29A12.4.exon15
tgctttatttggatggattttggagtcatagcatatatcttcaaaatccgatttctgtcgaaattg
>C29A12.4.exon15-C29A12.4.exon16
gtctagccgagagagcaaaggacaaagaaatgtaaaaacaagaattgcatcaatatctttcacaaa
>C29A12.4.exon16-C29A12.4.exon17
tcaatcatttcgattgcaaatgctcaacgggagattgaaatacacttatcgaacatctggccaaga
>C29A12.4.exon17-C29A12.4.exon18
atagtcgaatgaaagtgaatagaggatgtagtgttttaacactttttgagttgtttcagtttgaat
>C29A12.4.exon18-C29A12.4.exon19
tgactgctcattcaggagatcggtgccagaatccctccacaacagtccgatttgatggaagtcctt
>C29A12.4.exon19-C29A12.4.exon20
agcattcaatactaggcatttggatcaaaaaagactgttacgtcatcgtcgaaatacggagatttt
>C29A12.4.exon20-C29A12.4.exon21
atggattgatgattttggatctttatgaaaatggttctaaccgcatccacaccattggcgcacccc
>C29A12.4.exon21-C29A12.4.exon22
gcggaaatgatgatggcacattccatcgatgagaatccaaacgaagcactcatcgagtcattggct
>C29A12.4.exon22-C29A12.4.exon23
agtcgtgcttcattgatactgacgattcaacaggattcttctcgccagtccttccaactgttgcca
>C29A12.4.exon23-C29A12.4.exon24
ttgccaactttccaactacaagacagactgaacatattgataacgaagttactgctctaataacaa
>C29A12.4.exon24-C29A12.4.exon25
cctatgggagatacgatcacaacaacaatgcaggccgccacagtaaccgatttcccacgaactcca
>C29A12.4.exon25-C29A12.4.exon26
caaaatccgccaaactctgaacactacaccatggctatgaaatctcaatcaggctatacagcaatt
>C29A12.4.exon26-C29A12.4.exon27
tcatgtacacaaccattacttgcaaaaccacacatcaacggaaacggttatgaaccgctgaaaggc
>D1053.4.exon1-D1053.4.exon2
tcgccaatgcacaatcgtcccgacagcgaaacaatgggatggtcagatgtaataaggaaattggga
>D1053.4.exon2-D1053.4.exon3
aaggaaaatattgctacaaaatgcacacacccgatgatacgacagtcgatggaattgtgaaaaaag
>D1053.4.exon3-D1053.4.exon4
gggtgcatgaacgcagctgatgcccaaactgaagttggaaaatgcacacgtcgaccgcttgaagaa
>F28C12.7.exon1-F28C12.7.exon2
gtggtccaccagacaacgatgatggagacgcgggtgcgtcaaatttaccgaagcttcctttttgca
>F28C12.7.exon2-F28C12.7.exon3
cacctattcagttttttctctcacttctgacagattggtatcacactacaaatcaaaattctacca
>F28C12.7.exon3-F28C12.7.exon4
tacatattatctaagcgtgaagtcagagaaacaaatccaaaaaatcagttattctcctggagagcg
>F28C12.7.exon4-F28C12.7.exon5
ggaacattcaccacgattgcattgttcctaccgggcataacctacgctaacttatgtcttccactt
>M199.5.exon1-M199.5.exon2
gttcttatgaacgggatagtcgttcccatgaaaaagaaatagtgtaccttcctggaccaccgggac
>F56F11.4a.exon1-F56F11.4a.exon2
ccgtattttaagacgaaagttgaacaagcggagcaaaccgtcgccgaaaagtcgatcaacgttcgc
>F56F11.4a.exon2-F56F11.4a.exon3
gatcctcttgtgtcgcttatgatggttgaaaaggttcccgattcaacatatgaaatggttggaggc
>F56F11.4a.exon3-F56F11.4a.exon4
gttcagaaattcattggagaaggcgccagaatggttcgtgaactatttgtaatggctcgtgaacat
>F56F11.4a.exon4-F56F11.4a.exon5
ttggatggatttgaggccactaaaaatattaaggtaatcatggcaaccaatcgtattgatattctc
>F48G7.4.exon1-F48G7.4.exon2
ttcaaggaatcagaattgaggaaaattgtagagagctatcggtcgagagatctaccacgaggatca
>F48G7.4.exon2-F48G7.4.exon3
tgttttatcgcttgagaatgttggctctaaaagattctacactcaaaaactacaaatcggcaccgg
>Y47G7B.2.exon1-Y47G7B.2.exon2
gactacggaggagatctttgagctgttcaaagcacagcaacgcgatgccttcaacccgaagttccg
>Y47G7B.2.exon2-Y47G7B.2.exon3
agcatcgtggctccggagaatttctcgtatacgatggttgccctggcgaacaatacacgtgaagga
>Y47G7B.2.exon3-Y47G7B.2.exon4
agattcagaaattgtccgaatcggagtatcgagatctgctcaagctcttggaaaagttccaaacct
>Y48A6C.3.exon1-Y48A6C.3.exon2
tggagattgtggacttttttcgctttccaaactggacgatcatctcactgcggatcatcatctgga
>Y48A6C.3.exon2-Y48A6C.3.exon3
aacattcgatgatccaaaaattagaaatactagaattgtagattccataattgcagcagtgagagt
>Y48A6C.3.exon3-Y48A6C.3.exon4
cgtcattggggaaacacgagcacggaaaagctgattgctgtcgttgattctccaatgattactcgt
>Y48A6C.3.exon4-Y48A6C.3.exon5
ttctatatcgactgttttgaagctttaaagatgagatacgattctggagagaagtccatcgatctt
>T20D4.11.exon1-T20D4.11.exon2
gtcacttttaaaagaatggccggttgcgtttgggaatttggaggatttttgaaaaaagtacttttt
>T20D4.11.exon2-T20D4.11.exon3
tgtggaggagccatgtcgcaagagttggtcgatcgttttgaagaaacatccgttttcaaacaatgc
>F08B12.5.exon1-F08B12.5.exon2
caatgtcaaatatgagtgatcaggatgtagatgacattgcccgtactgattcggaggcagaaggca
>C16A3.2.exon1-C16A3.2.exon2
aacagcgaacttttgaaggagaaaaatattacgacagtgatcaatgtatcagatcgggaagttgtt
>C16A3.2.exon2-C16A3.2.exon3
ttcgaataattcacgattcaagatctaaagaagaaggtgttctcgttcattgcttcctcggtgtct
>C16A3.2.exon3-C16A3.2.exon4
tttttacatcagttgaaagtctactcaacaacgaaagctaaagaatttcgaaatcaactaatcagc
>R06A4.4a.exon1-R06A4.4a.exon2
gctttccaaccagaccaacacgaattagagcaggtaattcaactcttacaacacgctcactccaca
>R06A4.4a.exon2-R06A4.4a.exon3
aggcaacagtttttcaaggatgtgctcgccaatcttctccgctgttcgctcgacggaaacaagaaa
>R06A4.4a.exon3-R06A4.4a.exon4
cacttttggaatgtatttctgcaattgtttcagcaatgggacaatccttccttccatacattcaac
>R06A4.4a.exon4-R06A4.4a.exon5
aagcgtgtccagaacgagtgctcccacagagtagcaatttcatattttttctcgcccaaaacctgg
>R06A4.4a.exon5-R06A4.4a.exon6
agaatatgcagcggacgttgttggagaatactgccatcacaatcggccgtctcggacaatgttgcg
>R06A4.4a.exon6-R06A4.4a.exon7
ccgaccgactcacttcgggttctttttgccgggattcttcaatcattcaaacaacaagtcggcgat
>Y71H2B.2.exon1-Y71H2B.2.exon2
atcaataaagatgaagatgaggatctgaaagctgaaccggcaaaaaagtcgaaaaacatgtggtca
>Y71H2B.2.exon2-Y71H2B.2.exon3
gctaatcaaaagaaaaagaatgaggtgttcgataagcccgtagtccttgtcaccccagcaagcgat
>Y71H2B.2.exon3-Y71H2B.2.exon4
ggagagaaacagtttacgagacagcttgaagatatgaagaaaacgatggaactcgccgctcaagcc
>T14G10.7.1.exon1-T14G10.7.1.exon2
ttcgatgtttttgttgctcttgttccagaaaaagaatggacgcactattcggcaaccagaattcaa
>T14G10.7.1.exon2-T14G10.7.1.exon3
tggcaaattgctgctcttcctttgtctcaccagaaacgattggtatgggattctgctcctctagca
>T14G10.7.1.exon3-T14G10.7.1.exon4
ggcaactgaatctagagcgattgctgctattcgaattcaaatgggaatggatgctgaactttcaca
>F52B10.2.exon1-F52B10.2.exon2
taaaaatttcaacaaaggactggaatggtacagggaacaaatgccggaaaccaaatttggagaggt
>F52B10.2.exon2-F52B10.2.exon3
tggttcgagacccagtgacaagagcaatatctgactacacacaatcatcgagtaagcgaaagcgag
>F52B10.2.exon3-F52B10.2.exon4
gtgcaaccgagaaatttttaggcttaaagccagtagccaaacctgaaaaattcggagtggatccaa
>F54F3.1.exon1-F54F3.1.exon2
ttctacccgtatggacaaccggctggagataatagacttgactattctatggaacaaagtgcaatt
>F54F3.1.exon2-F54F3.1.exon3
aatgctgagaaagatgggcctgctagtttccagctggcaattgtgtcagacggaatttcaacgtat
>F54F3.1.exon3-F54F3.1.exon4
ttccggaggaccggatgttaaggaacttgtaaatttgtccaataatcagttcggtaactttttcat
>F54F3.1.exon4-F54F3.1.exon5
acaattacgatcaggaatacgagggcgaacatccagccgattgcccaaaagacaaatttgttgaca
>F54F3.1.exon5-F54F3.1.exon6
agccgcaacgcagtcaggaaggatcattaccgaaaatgtcgtgctctcaaagagatgacaagagct
>F54F3.1.exon6-F54F3.1.exon7
actgatggaaatgttcacacagctgtttcaaagattccatcggatcttggacatccacttcgtttc
>F54F3.1.exon7-F54F3.1.exon8
attatgaagaagaatacgttagagaaagacgaggatacttaacatcaaaagcagctttcgatgtaa
>F54F3.1.exon8-F54F3.1.exon9
aatgctgagtgtatgccagaaccaagtggaggatctgaatgtgtatgcaaggccggattctcagga
>F54F3.1.exon9-F54F3.1.exon10
gacatgaacaacaacaacaaactggatctcttggaaaagtgtgccgctctcacgatgaatgctctg
>F54F3.1.exon10-F54F3.1.exon11
tcgaatgtacacttccaggatcttctgcttcagctcctgaactcggatgtgatgttactcgagact
>F54F3.1.exon11-F54F3.1.exon12
ctcagcttgccatatccgcaatttccccctctgttcctcagctgccaagtgagccggccgttttat
>F54F3.1.exon12-F54F3.1.exon13
tgatgctcaatgtgtttatgatgaccataatagacaatatcgatgtgaatgttatgctgcattcat
>F54F3.1.exon13-F54F3.1.exon14
ctggagacggttacactaaatgtgatgtcatcgaaactcctcgttgcaccaactgctcaatccatg
>F54F3.1.exon14-F54F3.1.exon15
atggataccatggagatggtagatcatgttccccagaatcctctactaggagcgacaagttgctag
>F54F3.1.exon15-F54F3.1.exon16
agaacaaaaattctattggactgattggaaagacaaccgcattcattcagttggtgtctatggaga
>D2030.11.exon1-D2030.11.exon2
tcacacaatgaagagtttcacgaaaaattaagcgtaaaaatggacgaagcggttcaacgaaaaatg
>D2030.11.exon2-D2030.11.exon3
gactcagaattggtgtctcagcatttgtcagcgctaaaagcgtttctaagatctgatcgaagtaca
>DY3.5.exon1-DY3.5.exon2
gctcctggagcaaccaccagacggtatatgtgtttttattgattaatttgataatattctatttta
>DY3.5.exon2-DY3.5.exon3
catccatacttctccacgtggcatctacattggaaattaaaaaaaaaatttttaattgtttttttc
>DY3.5.exon3-DY3.5.exon4
agcaacaacaaccacaatattctcagagttatggtgaatctccatcatccttcccaacttcgttta
>DY3.5.exon4-DY3.5.exon5
gctggaggatatcaaacttctcaacaacaacaggtagccaaccaagtaccacaaacgtatgggcaa
>DY3.5.exon5-DY3.5.exon6
tacccacaaaatgttgctcaaccacagcctcaacaaattgctcagcagcaacagctgcagcaacaa
>DY3.5.exon6-DY3.5.exon7
gagcagcaaaagcaacaacagcaacaacaacagattgcccaacagcaacaactcgccgaacaaatc
>DY3.5.exon7-DY3.5.exon8
aagtctcaaccgagaccatcaccaactactcggccaccaactcgtgctacaattcgtccaacacct
>DY3.5.exon8-DY3.5.exon9
actccatctccaagtcaatctttaactcagcagattcggaaattgccagcagttttgtacattgac
>DY3.5.exon9-DY3.5.exon10
ggattaccattagtcacattctacgtggataagacagacaaaccagctgcaattcaacgtcaactt
>DY3.5.exon10-DY3.5.exon11
cgtatctttttatctgcggaactttcattggaagtgaatctcacattgaaaattatcatacgaatg
>F25H5.5.exon1-F25H5.5.exon2
ctagttgccgaacacaccatgtccgattcccaggagcagctgatatctagtgaaaacacggaagtc
>F25H5.5.exon2-F25H5.5.exon3
ctcgaaaaatatcgaagaacgcacccaagagccttctgaccagcgagactttaaaaaagaagcttc
>F25H5.5.exon3-F25H5.5.exon4
ttcaagcttcgatgtcagcgaagcgacggaaagaacaagagcaacgtcggaaaatgtatgaagagg
>F25H5.5.exon4-F25H5.5.exon5
aggacctggatcaactgtttcaaatttcgactcgcgttccgaagcagatgttgttgaaaaaaatgg
>F25H5.5.exon5-F25H5.5.exon6
gttgatagaagaagacacgactgaaagaaaaataaatctgccacaaaactcgacgtccgtgtcgtc
>F25H5.5.exon6-F25H5.5.exon7
gttgctgaaacaggaaaacgataaggaacaaagagagcttgcaaaacttcaagaccgtctacttgc
>F25H5.5.exon7-F25H5.5.exon8
cgagccgaaatgatcaagttcaaatatgaacatgcggaagaattgatgttgctcgatgagccgaaa
>T01E8.1.2.exon1-T01E8.1.2.exon2
aaattattagaatttttctgtagtcatgaccagctttcggcatcagattgctcgacactcgtgtgc
>T01E8.1.2.exon2-T01E8.1.2.exon3
ttgtactcggttgatttatctggatgtggaaagattacgagccaaggaattcgaactcttctcatc
>T01E8.1.2.exon3-T01E8.1.2.exon4
gacattgctcactatgttggagatcggcttcatgttctcgagctcgacttcccaacatccttggct
>T01E8.1.2.exon4-T01E8.1.2.exon5
tcacagctgtccttggctcgatttttccacgagaaccttgaggatgttgaaaacaatgttcagttt
>T01E8.1.2.exon5-T01E8.1.2.exon6
aatttaattgtatcagttagagaagctaatattcaagccgttgacaatgcaaatcaccttctctgt
>T01E8.1.2.exon6-T01E8.1.2.exon7
ggtcagcgataaaggactggcggttttggcaaaacgttgccctctccgtgaagtccgaatccgtgg
>T01E8.1.2.exon7-T01E8.1.2.exon8
cttcaatgtcttcgtgattcttgtattcagaaaaagttcttgaattttctacatgttcctataaaa
>ZK39.3.exon1-ZK39.3.exon2
tgttcttcattccttcgaaggtatcctgtgacgataagaacggaggaggcgaaacaaat
>ZK39.3.exon2-ZK39.3.exon3
ataagaacggaggaggcgaaacaaatggtggctgtggagctggatggcgtcgtctcaac
>ZK39.3.exon3-ZK39.3.exon4
tgaaaaatgcggaagaagcacgtattatagctgacatggctttacctgtgctcaaccgagatagcg
>M02A10.3a.exon1-M02A10.3a.exon2
catcggtttgtcaatggcacaggcaataatgcgcgatttgttcccagcacaaacaactcgacggaa
>M02A10.3a.exon2-M02A10.3a.exon3
ctcagtccgagagctgttcccagcacagtttcactattcgaaatcccatcagcttcggagatgccc
>M02A10.3a.exon3-M02A10.3a.exon4
gcttcggagatgcccggtttctgcagtgaagaggatcgtcgatttttgctcaaagcatgcaagttt
>M02A10.3a.exon4-M02A10.3a.exon5
attttggacattctacctgatacttatacgcatttaatgctgatattcacacaaaacaatgacata
>M02A10.3a.exon5-M02A10.3a.exon6
cgaaagcttttggagtcatcattttacaaaaaaaaacattgtaccctggtcaacattttttactgc
>M02A10.3a.exon6-M02A10.3a.exon7
tatttcgaattttgagtttgatgtgtttacaaggttattctaccctttcaaaacactgatcaaaaa
>M02A10.3a.exon7-M02A10.3a.exon8
tcaagcactacatgaaggccataaagaaggattttatatttacccgaacggtagagatcaagatat
>M02A10.3a.exon8-M02A10.3a.exon9
ttgctctgcgcaaaatgtttggctaactggcaggattcggatggtggtggcaacacatgtccattc
>M02A10.3a.exon9-M02A10.3a.exon10
atctcattagttcccgacgtgcctcccagaacgtatgtgtcccaatgttctcaaagtttgctgcat
>M02A10.3a.exon10-M02A10.3a.exon11
ccgaaagcattgggtaccctggacactttgaattcgtcacaaacatcctcttcatacgtgaacatc
>K08G2.12.exon1-K08G2.12.exon2
tgcaaaattacatgggtgtttgttcacttgaagttatgatttcaacaattgttatattcctcgaag
>K08G2.12.exon2-K08G2.12.exon3
aaccaagaggatggaaaacttgtgtcacaaaatagtaatcagtgtgttccgagcgacgttttcaac
>K08G2.12.exon3-K08G2.12.exon4
gtttctcggtttacttcaattattataaccaaggcgcaaataatctcacattcattttaatttcca
>F11A3.2a.exon1-F11A3.2a.exon2
actgacaaaaagcatcctgctgataaattaaaggaaactttcgaaaagctgaacaacgaagtaaag
>F11A3.2a.exon2-F11A3.2a.exon3
ccagctcaaggtgaagacaaaaatcagtatcacaaagacgtgactgctgaagataaaaaagcgaga
>F11A3.2a.exon3-F11A3.2a.exon4
aagcagccaaggcagctgagaaaaaagcgagagctgaaaaatctgtagccaataaagccgccgccg
>F11A3.2a.exon4-F11A3.2a.exon5
ataacgttataatgccttctgtggtcacatttgatcttccaaaaaatcaaacgaaaacgttgccgt
>F11A3.2a.exon5-F11A3.2a.exon6
gtttgtattcaatttattgctgctttcaaagagtttctgcgagattggacagtagaacgagaaaag
>F11A3.2a.exon6-F11A3.2a.exon7
acaatgaaaggagcttcatgggcgtccctggcaagtggagttctcattctcggatgttctgctatt
>F11A3.2a.exon7-F11A3.2a.exon8
gtagttgctgaacatttcaaattcatcgataaggggcaagtctatcagcgagtcgctcttcttggc
>Y73B6BL.9b.exon1-Y73B6BL.9b.exon2
gctgctcatccaccattcatcaacatggttaccgctgccgccaccaagaaaccagtagcaaagaag
>Y6E2A.2.exon1-Y6E2A.2.exon2
cccagtaaatcagaaagaatacaatttcagaataaggttatcaaaacgaaaaacaatgatgaatgt
>K01A2.4.exon1-K01A2.4.exon2
cacacaagcttcgggaaccgacccaaaaaatgagaaacatgatgagcaagaagtggcaga
>K01A2.4.exon2-K01A2.4.exon3
gaaacatgatgagcaagaagtggcagatgccaccgatccgagtaaaacacccacagatgg
>K01A2.4.exon3-K01A2.4.exon4
tccgagtaaaacacccacagatggtaacaaagatgcaaccgaccaaaagaaaacatcttcaaatga
>K01A2.4.exon4-K01A2.4.exon5
ccaaaagaaaacatcttcaaatgaaaacaaagatgcaaccgacccaaaacagacaccaacagatca
>K01A2.4.exon5-K01A2.4.exon6
cgacccaaaacagacaccaacagatcacaaagatgaacatatcccgcagaacattgcctctgtttt
>K01A2.4.exon6-K01A2.4.exon7
aatgcagtataaccttcctcccgatgtgaaagacaaaaaaaagaaactcctcattggacacggtat
>K01A2.4.exon7-K01A2.4.exon8
atgcaatcgatccaaaaattactgtagttggagcgattattctgatggttttcgtcttgtgtttat
>K01A2.4.exon8-K01A2.4.exon9
aaacgaaaaggcagagacggagtttttcatttcactccccctgttcaacatcgcgtgtgcaacaat
>K01A2.4.exon9-K01A2.4.exon10
gttcaacttttggcatctcaattgtcaataaaagtaccaaatctggcgtcctcaattgcggcctct
>K01A2.4.exon10-K01A2.4.exon11
caatggcataacaacataacatttgaataaattattctatcgggaggctgggagacggacacccgt
>F18A1.2.2.exon1-F18A1.2.2.exon2
tgggttactgttcgatgacgacgagttgagaggcgggtgatgaagattacggtcacgagcatcatt
>F18A1.2.2.exon2-F18A1.2.2.exon3
atatttcactcaatcactgccttgtgcgatcatatgctttctaaatttgtggtagtcgaagtaagc
>F18A1.2.2.exon3-F18A1.2.2.exon4
tcaaataacacaatgacactggtggaatacttggtaacgcatggattcgacaagtttgcagttgta
>F18A1.2.2.exon4-F18A1.2.2.exon5
atcatgatccattcggattgtaagccatataagtgttgggattgtgacttcaccggaataaaatcc
>F18A1.2.2.exon5-F18A1.2.2.exon6
tcgtcacaacgccgaagatgcccatgacattactaccgacgagatgcgtgccgaatggaatctccg
>F38B7.3.exon1-F38B7.3.exon2
tgttctgcacctctgaggctgctgtcgatatggatagtggaagaggagacattcgtcgtctgaaag
>F38B7.3.exon2-F38B7.3.exon3
agcgattcgcgtcttgtttggtttgaaaatagaggtgatagaaaaccaaaaggaagtgttcttctg
>F38B7.3.exon3-F38B7.3.exon4
ttggattttgttttcctcagattcagatattgaatcttggttcacagaaatcacaaaaacattacc
>F38B7.3.exon4-F38B7.3.exon5
aaccaccacagcaacaaaacaatggaggatatgttcccccaacagtatatccaagtgctcctcctc
>F38B7.3.exon5-F38B7.3.exon6
agtagctcgaatgctattacagatgctcctggaaatgccggtgatcaatctcaacagcagtcggat
>F25D1.1a.exon1-F25D1.1a.exon2
cgctatctattttcggaactccctcggaccaagagtgccagcccattccggtggtgcctcgaagca
>F25D1.1a.exon2-F25D1.1a.exon3
accgacaaaactaacgtccatggagaaggaaatggaatcagatatggaatgtcgtctatgcagggc
>F25D1.1a.exon3-F25D1.1a.exon4
agaatatgtatggaagattcacacattgctgaggctataatgtctcaatcctccccctacaaggat
>F25D1.1a.exon4-F25D1.1a.exon5
tttgatgaaatcagtaaaacgagcaatgatatcagtaaaagcggatgtacagcagtgtgtgccatt
>F25D1.1a.exon5-F25D1.1a.exon6
tcactccaactcatttcattatcggaaatctcggagactcccgtgcggttgttgctggaaaaaatg
>F25D1.1a.exon6-F25D1.1a.exon7
gatcgcctttcagttcactctgatttgagagaggtgtgcgacgatgttctcgacgaatgccttgtg
>H14A12.5.exon1-H14A12.5.exon2
tgatcgatattggagagaaattttcagaaggcaaaatgattcccatcatcctgatcatattaatgt
>H14A12.5.exon2-H14A12.5.exon3
ctcaaggagctattcaggaactcaccataactggtctaataccaaaaccattttcctctcgacggt
>T20G5.7.exon1-T20G5.7.exon2
tttacacttccgctgcttgcgctgatgctgaagatggtcactgtgccgtcttcgccgagctctgcg
>Y43F8A.3.exon1-Y43F8A.3.exon2
gagcccatacttcgtgcattttattattatccggccaactacattttcacgactccagctaaccaa
>Y43F8A.3.exon2-Y43F8A.3.exon3
gtatgatagcttgacaaggagaatggcaaaatccatgaacacatttgtagtatctattgactaccg
>Y43F8A.3.exon3-Y43F8A.3.exon4
ttcataaaaggctgactggaattgcgtttgtagaccccgcctcagttgcattttactacatgctgt
>Y43F8A.3.exon4-Y43F8A.3.exon5
gtgaagccggattacagagagaaaatcgataagcttctcacctaccgtaccaccatcgaatccacc
>Y43F8A.3.exon5-Y43F8A.3.exon6
gacgagggcttgatctactccgagaggcttatggcttctggagtgcctacaaagcttataaactac
>M01B12.4a.2.exon1-M01B12.4a.2.exon2
agactagaacgacagaaaatggattcggatgaggttcgtaaacgtaaggagtatgccgagagaaaa
>M01B12.4a.2.exon2-M01B12.4a.2.exon3
aaaaagaaaacatactgttgagcatcgggaaagagttcaatcagtattgaaacgtgaacaaattgc
>M01B12.4a.2.exon3-M01B12.4a.2.exon4
cctagtcagacgactagtcccacttctactactagcaacacaacaaaaatggggcgactctcaatg
>M01B12.4a.2.exon4-M01B12.4a.2.exon5
gtggagcatctacatcggctgcccggccaaataccgcaacaccatcaagctcgaataatcgtcgtt
>M01B12.4a.2.exon5-M01B12.4a.2.exon6
attttgccgtcgaagccggagatacttgagttgcattacccccttgtggaagaacaaaacgctgtt
>M01B12.4a.2.exon6-M01B12.4a.2.exon7
acacgttgccaccgacggctgatgatattaaggagtctggaagagcaaatgatgtgctcgcccgtg
>M01B12.4a.2.exon7-M01B12.4a.2.exon8
cagcgcaagcagggcagcaatccgtcacttcagacatctgaatcgacgggcggtgaaatctactaa
>K11E8.1l.1.exon1-K11E8.1l.1.exon2
agcgcaagtgggcatccgaggaatgttatataggtgagaagcgtcaacgggcaacacaaatccagt
>K11E8.1l.1.exon2-K11E8.1l.1.exon3
tgacaattacgatgtgaaggaggaacttggaaaaggtgccttctcagttgttcgtcgttgtgttca
>K11E8.1l.1.exon3-K11E8.1l.1.exon4
agaggaatcattccattatctggtttttgatctcgttaccggaggagaactgtttgaggacattgt
>K11E8.1l.1.exon4-K11E8.1l.1.exon5
tgctcgcgagttttattcagaagcggatgcaagtcattgcattcaacaaattctcgaatcgattgc
>K11E8.1l.1.exon5-K11E8.1l.1.exon6
cactctaacggtattgttcacagagacttgaagccagaaaacttgcttctcgcatctaaagcgaag
>K11E8.1l.1.exon6-K11E8.1l.1.exon7
catactcaaagccagttgatatctgggcttgtggtgtcattctgtacatccttcttgttggatacc
>K11E8.1l.1.exon7-K11E8.1l.1.exon8
ttatacgcacaaatcaaggctggagcctatgattacccgagccccgaatgggatacggtgaccccg
>K11E8.1l.1.exon8-K11E8.1l.1.exon9
gctgatcaggccttgaaagtcccatggatttgcaatcgcgaacgcgttgcatcagctatccacaga
>K11E8.1l.1.exon9-K11E8.1l.1.exon10
ttgaagaaattcaatgcaaggcggaagttgaaggtcgcaatctgctaaacaaaaaagagcaaggac
>K11E8.1l.1.exon10-K11E8.1l.1.exon11
cacaaacaatcgacgacaacgattcggaaaaagctcaaaaacaggatattgtacgggtgactcaga
>K11E8.1l.1.exon11-K11E8.1l.1.exon12
tgcaatttcatgcaaggatttcgaaacatacacaagattatgcgacacttcgatgacatgctttga
>K11E8.1l.1.exon12-K11E8.1l.1.exon13
aaggcatcgaatttcacagattttactttgatggaaatcggaaaaaccaagtgcacacaacaatgc
>K11E8.1l.1.exon13-K11E8.1l.1.exon14
tgcttacgtgaaattgacacagttcttggatagaaacggagaagctcatacccgtcagtcacaaga
>Y92C3B.2b.2.exon1-Y92C3B.2b.2.exon2
ctggaagcccaaataatcttgcaaaattcaggtaaaagagcttttgtgctcatttg
>Y92C3B.2b.2.exon2-Y92C3B.2b.2.exon3
gtaaaagagcttttgtgctcatttggacccaactctcactgatcag
>Y92C3B.2b.2.exon3-Y92C3B.2b.2.exon4
gacccaactctcactgatcaggccatcgccgggctcaacggtatgcaactcggc
>Y92C3B.2b.2.exon4-Y92C3B.2b.2.exon5
tatgaggatcatccggttccaggtgttgggaaggttttcgtcgaattcgcctccacatccgactgt
>ZK524.4.exon1-ZK524.4.exon2
aagctggcaaaacatgttttcactggagaaatggtcgccgtaaaaatcattgataaaacaaagatg
>ZK524.4.exon2-ZK524.4.exon3
gtacaacatgcaaacattgttcggttatatgaggtgctggacacccaaacaaaaatatttctgatt
>ZK524.4.exon3-ZK524.4.exon4
catcagcttcacgttgttcatcgcgatttaaagccggaaaatgtggttttcttcgagaagcttggg
>ZK524.4.exon4-ZK524.4.exon5
ttttaggagactcttatgatgcaccagctgttgatgtatggtcattaggtgttattttgtatatgc
>ZK524.4.exon5-ZK524.4.exon6
gattccagatgttttatccgatgaatgtagaaatttaattcaatcaatgcttgttcgtgagccaca
>ZK524.4.exon6-ZK524.4.exon7
tgggttcaagctggcgatcgaggtttatcaacggcgatccctttaatagttcgacaccatcttcca
>ZK524.4.exon7-ZK524.4.exon8
ttatctgagatccgctagtcggcaaagcagcagattctacccgttgcacgattttgtgtcgtcacc
>ZK524.4.exon8-ZK524.4.exon9
gcgttcggcatccgccaaaagacttctcagaagaaactcatcaccctccgtctcaatgttctctgg
>ZK524.4.exon9-ZK524.4.exon10
ctgtgcaggaacttcttgatttaaatcgacttggaggtgttcgtggacgagctgccagtccagaga
>ZK524.4.exon10-ZK524.4.exon11
cgcctgcttcgagtagtggaagaacatcaccagcaatgtccacaatttcatcaatgtcacgtctga
>ZK524.4.exon11-ZK524.4.exon12
agttctccacatttacttggaatttgtgaagagactgaagatggaagcgaagttttacaatcaacg
>ZK524.4.exon12-ZK524.4.exon13
aactttggacgatcgtgggggtcgagccaatcgttacagatcagcttcaactgggcttgtgcatct
>ZK524.4.exon13-ZK524.4.exon14
gtctggaatagctccacaatcaaatgagaaaagatcaacactcaatgattcggtacttccacttcg
>ZK524.4.exon14-ZK524.4.exon15
ttcatggtacggtacaccaccaagagattacgaagatcgaactcacttacacgagaagaccccatg
>C24A3.2b.1.exon1-C24A3.2b.1.exon2
tcgaaagacgacgatccaactgtgtttgccaagtacggattcggaccacagccacgcattccatct
>C24A3.2b.1.exon2-C24A3.2b.1.exon3
attcggaccacagccacgcattccatctcagagatcaaagttggaggtggataaagatttctagat
>F26A1.1.exon1-F26A1.1.exon2
tgtcactcaattaacctataacaatcctggatggacgttggaattgcgagtacatctaacacaaac
>F26A1.1.exon2-F26A1.1.exon3
catctaacacaaacgatgtggagtttgacgatgatttcatccgacatgctcgtcacatgccgatca
>F26A1.1.exon3-F26A1.1.exon4
aattaattgaagagctggcaatgttggaacacgacaatcatccacttttacatactgctcgccgga
>F26A1.1.exon4-F26A1.1.exon5
ttgagtgccatcgcgcgagagccgaactaaaagcaaaaaatgatttcaatacaagaagtgccgcag
>F26A1.1.exon5-F26A1.1.exon6
accgataaaatgattaacttgaaaggggctaatggttgggattctcggcaaatatcagcgacagtg
>C41C4.8.3.exon1-C41C4.8.3.exon2
aagaatgatgagctggctacggctatcttgaaagacaaaaaacgcccaaacagactcattatcgat
>C41C4.8.3.exon2-C41C4.8.3.exon3
tccaattgatgacacaatcgagggattgactggaaatctatttgatgtcttccttcggccatactt
>C41C4.8.3.exon3-C41C4.8.3.exon4
aattctttggcggtcactatggagaactttagattcgcaatgggaaaatcatccccatctgctctt
>C41C4.8.3.exon4-C41C4.8.3.exon5
ttcgggagccgacttaaccgaaatttgccaaagagcatgcaagcttgccattcgtgaatcaattga
>R05F9.1c.2.exon1-R05F9.1c.2.exon2
cgtcatctggacacacgagtccgtcaccttctgaatccccagcacgtaacgcaggctgctcctctt
>R05F9.1c.2.exon2-R05F9.1c.2.exon3
ccacttgctccagcactgaaacattctgccaaggacggtcattatcgtggacaaagatcaatgtca
>R05F9.1c.2.exon3-R05F9.1c.2.exon4
cgacatgtggattttgcgtgccctattgtgaagtcaaaatcaaatccatcgttggcagctgccgca
>R05F9.1c.2.exon4-R05F9.1c.2.exon5
gcaatgttgggagttaatgtacaacagcaacagcacaaccatccactccactctccaccagtcaat
>Y41C4A.4e.exon1-Y41C4A.4e.exon2
attcaatttctgaataatatgatgttcctcagggcattacaagaaggtggggatagtgaggatgaa
>Y41C4A.4e.exon2-Y41C4A.4e.exon3
acgggaacaacttaataggaggccctcatatcgcatgatcctcaaagatctagaaacggcggataa
>Y41C4A.4e.exon3-Y41C4A.4e.exon4
ccgccgtccagtgtagatgcttcaccattacagtcagtaatgcggcctccgccaacagcgccacct
>Y41C4A.4e.exon4-Y41C4A.4e.exon5
gcgcggcgatcgctgccgcttcacagcccaaagtatttccaggaggaccacaacaaaacggactcg
>Y41C4A.4e.exon5-Y41C4A.4e.exon6
caatgttgggaattgatgctgtcagctttccagaattcggcacaacggactggcagtcaccgatgc
>Y41C4A.4e.exon6-Y41C4A.4e.exon7
gaggcagcgaaagagtgccgcagaaaaaagaaggaatacgtaaaatgtctggaaaatcgcgtttcg
>F10E9.4.exon1-F10E9.4.exon2
tgctcaaaatactgtcggaaagtatagaaaagaatacaaaggaatcgtcgtagccgttggaagtgt
>F10E9.4.exon2-F10E9.4.exon3
taccgatgttgcaattaatcaaattgttttcatcccaaaaatcggagatcaatacgaagcaaaagt
>F10E9.4.exon3-F10E9.4.exon4
caattcacattaagcagaatgacaagacttcagaagatcaagttgcaattgatgacaagattctag
>F10E9.4.exon4-F10E9.4.exon5
cttgaaaggagaatatgtgaaaatgattgaaaaagccgaaataaaagaagaagaagaagtagaaga
>C09G4.2b.1.exon1-C09G4.2b.1.exon2
cgatttggacgatgagatacgaccccgggcaagtagtacgatagaagaagccgatgttgaattgga
>C09G4.2b.1.exon2-C09G4.2b.1.exon3
attaatgcaatgtgataatgattatattgttagaggccgtttcgacaatgatctgacccgatttta
>C09G4.2b.1.exon3-C09G4.2b.1.exon4
tggaattttcatgtgtgaattgttgactggatcacctccattctcaagtaccgacccaatggttac
>C09G4.2b.1.exon4-C09G4.2b.1.exon5
tttgaagggactggaaaagtgggcgtggccaagattcgtcacaaaagaagccatcgatatgatgct
>F21A3.8.exon1-F21A3.8.exon2
agctacggaggcggcagagtcatcaggttgaagacgatcctccagcctcctaccacaccgaacatc
>F22H10.1.exon1-F22H10.1.exon2
cgacactgtacgacaactttgctaatattcttgttatgagcatggaaggctgcaatcttcgtgaca
>F22H10.1.exon2-F22H10.1.exon3
gcagacaatgttgtcgtgactttttcaaatgaggtgtgtactctgaagctgattgattttggaaaa
>F22H10.1.exon3-F22H10.1.exon4
gcggaggagatgctggatctcaaagtacaatttgagaatgatccaaaggatatgattgctcaggac
>K12F2.1.exon1-K12F2.1.exon2
agaagaactgctggattccggatccagaagatggattcgtcgccgccgagatccaatccaccaccg
>K12F2.1.exon2-K12F2.1.exon3
ctcaaggatcgttacaaggatttgatgatttacacatactccggacttttctgtgttgtaatcaat
>K12F2.1.exon3-K12F2.1.exon4
tctctgatgaagcttaccgtaacatggttcaagacaaggagaaccagtctatgctcatcaccggag
>K12F2.1.exon4-K12F2.1.exon5
ctggaaagttggctggaggagatattgaacactatcttctcgaaaaatctcgtgtcgtccgtcagg
>K12F2.1.exon5-K12F2.1.exon6
ctatgcccgtatgttcaagtggatcatcaccagatgtaacaagacccttgacgcaaaggagattga
>K12F2.1.exon6-K12F2.1.exon7
cttaagatcttcaagagacaggttgaggaggctgaggaagttgccgccagcaacttgaacaagtac
>F46C8.3.exon1-F46C8.3.exon2
atgatcttcaaaggaatcccaaaaatgattcaggtcgcagatgacatgcacagaatgacagattat
>F46C8.3.exon2-F46C8.3.exon3
tcaaggcgaaagcgccgctcgatacaacgacagatagaagaaggatatccaccagctgccccgaga
>F46C8.3.exon3-F46C8.3.exon4
agaaccatgggaccgaccaaaacacacatacagtccatccattgaagagaagaaacaactggaatg
>F46C8.3.exon4-F46C8.3.exon5
gagttcaaaggaaacggttctgtcaattacaagccatacacgaatgagtcaacggagatgtcaccg
>F46C8.3.exon5-F46C8.3.exon6
catcggggagctacaaccgccagtgtaccaaagaggtcactagatccagtcaagttagtggtcggt
>F53F4.14.2.exon1-F53F4.14.2.exon2
ggaaacgcgacgcaagtcaggcttgtcttccagaacgttctccatcgctacgctcggaacctcgcc
>F53F4.14.2.exon2-F53F4.14.2.exon3
gagaaacaagcgagaaaagagcaggaattaaaggagaaacgcaaagcaaaacttgaaaaattaacc
>F53F4.14.2.exon3-F53F4.14.2.exon4
gaaatagaaccagcaaagcgtccaagacttgatagcgcttctaacattgacgatcttccaaaaatc
>Y65B4BR.1.exon1-Y65B4BR.1.exon2
cggatggcagtgcgatgcatcgctttatcagaagagcaaaaataccccgacttctgcccactccgt
>Y65B4BR.1.exon2-Y65B4BR.1.exon3
accactctctcgacgagcatgtcactgttgcaaatgtgctgaaaaagttcagccctaacctaatgg
>Y65B4BR.1.exon3-Y65B4BR.1.exon4
gctctggtgcaaattatccaaagccacaaggagattgattacaaaactgattggaagcttatcaac
>Y65B4BR.1.exon4-Y65B4BR.1.exon5
gacatgtgcgcctattgcaacgaccgagaaaatggcccacactcaaaagcaatctggaagcaaaat
>Y65B4BR.1.exon5-Y65B4BR.1.exon6
tgccattcaaattttaaaggataacttaccaagaaccatcgtatccatgaccggaatgttcgacat
>Y61A9LA.11.exon1-Y61A9LA.11.exon2
ctttcaaggctgccgaagtgatgagtgtgataggtggtcttgttgcacatcctctctatcgttggt
>Y61A9LA.11.exon2-Y61A9LA.11.exon3
aaaatcatcaaaaatgcttgcaggaaattgcagggtcgcttcctcatcgccgggctcatcactgct
>Y61A9LA.11.exon3-Y61A9LA.11.exon4
tcgatcagatgtaacgctgagactctttcactagatcgcgccgtcctcgtgtgcggattcatcgga
>T02C5.5b.exon1-T02C5.5b.exon2
ggttcagatggctgtttggccagccttaccaagactagctgcagaagaggcccgaagagagcaaaa
>T02C5.5b.exon2-T02C5.5b.exon3
acactttcatccaatgcacctgtcaaagaaaagggtccgtcgtccctattcatcttcgccgaggac
>T02C5.5b.exon3-T02C5.5b.exon4
gaatatcatggattttattgtagtagtttccggtgtcgtcaccatgttaccattctctccggcaac
>T02C5.5b.exon4-T02C5.5b.exon5
ttcgaccgctgaaactggtttctggaattccaagtttgcaagttgtcctcaagtcgatcttgtgtg
>T02C5.5b.exon5-T02C5.5b.exon6
cttgtttgcaaaaatggataggtcctaattatggaattacttctttcgacaatatcggatttgcta
>T02C5.5b.exon6-T02C5.5b.exon7
catgctcaatctcgttctcggagtattgtctggagagttcgccaaggaaagagaacgtgttgaaaa
>T02C5.5b.exon7-T02C5.5b.exon8
aaggcaacaacaaattgaacgagagcttaacggatatctagaatggattttaacagccgaagaggt
>T02C5.5b.exon8-T02C5.5b.exon9
tcgacgaaggtggaacagtagaagacgaattcgcagaacgtaagaaacgaggatgttgccattcag
>T02C5.5b.exon9-T02C5.5b.exon10
ccattcagttggaaaattcatcaaacaactgagaattcaaatccgtatcatggtgaaaacccaaat
>T02C5.5b.exon10-T02C5.5b.exon11
atggccaaccacaatggttcacggactttctgaaatacgccgaattcgtgttcctcggaattttcg
>T02C5.5b.exon11-T02C5.5b.exon12
acttttccagttgctctcattacagtattccaaatccttactggagaagattggaacgaagtcatg
>T02C5.5b.exon12-T02C5.5b.exon13
tctactttattgttttagtacttttcggtaactacactttgttgaatgtattcttggctatcgccg
>T02C5.5b.exon13-T02C5.5b.exon14
gagacatgtgtgcggttgcaagagctatggatgatttggacgaagaatgcgaagaagaagagtcac
>T02C5.5b.exon14-T02C5.5b.exon15
actggagtttttgcatgtgaaatgcttctaaagttgattgatcaaggtattcttctacatcccgga
>T02C5.5b.exon15-T02C5.5b.exon16
tgtaacatgcgcacttttcgcatttggttttgcaggtaccgaaggaagtgctggtaaaaatttgaa
>T02C5.5b.exon16-T02C5.5b.exon17
ctcaaaacaatcaaaagaattccaaagctcaaggctgtattcgattgtgttgttaattcattgaag
>T02C5.5b.exon17-T02C5.5b.exon18
agtatattgaagattttggcattcggtgttagaaattactttcgtgatggttggaatcgtttcgat
>T02C5.5b.exon18-T02C5.5b.exon19
cagagtctgggcagattacgatccagcagcaacgggccgaattcactattccgaaatgtatgagat
>T02C5.5b.exon19-T02C5.5b.exon20
acatggttgacttggttgttccaccgaatcacgaactttgcttccaaaagctcacagtgggaaaaa
>T02C5.5b.exon20-T02C5.5b.exon21
gaaaactatcgagctcgaaaaagcgggacggaggtcggtggacaaggattgtttggcggaggctta
>T02C5.5b.exon21-T02C5.5b.exon22
caaatgcagggaacgagtagtggcggtggtcaacgtccctattcactcttcaatagcttcgtcgac
>T02C5.5b.exon22-T02C5.5b.exon23
agatgtgcaatatcaaagtgttgatcagcagcacgaaaagatgaactcgactggcaggcgtttgtc
>T02C5.5b.exon23-T02C5.5b.exon24
cgaggcacatcagccgaccacaatccgcatcagaccgaacatttgttggctcaagataatcgatct
>T02C5.5b.exon24-T02C5.5b.exon25
aacgatacggtcatccacccagatatcgcaccgaatcgcctccatcttcgagatcggagtaccaga
>T02C5.5b.exon25-T02C5.5b.exon26
atcgaagagagcgagaattccgaagatatcaagactccactccacaagatgtcagcgaggacgacg
>T02C5.5b.exon26-T02C5.5b.exon27
catcatataaccagcatctcaatgattcatatggtttaggaaccgggtaccaacgagattatcaca
>T02C5.5b.exon27-T02C5.5b.exon28
caatactatgaaataccatcgccgagtccagatatttatccatcgtatcgtggatcggcatcacct
>C34H3.2.exon1-C34H3.2.exon2
cgttcgaccatttgttccttacgatcaaccatggttcatgatccctggacgtggaaggactactgg
>F37A8.4.exon1-F37A8.4.exon2
ccgtcatcgccacctcggtcacagcacagaaagcagacgacgagccaatcgtcttcctggttcgag
>F37A8.4.exon2-F37A8.4.exon3
caagtcttctcgagtcatactatcatccaagagatatattatcaaaacgagcgattccattcaacg
>F37A8.4.exon3-F37A8.4.exon4
ctcaacgaagagccgctattccattttctgggggaatgtatggaaagcgttcgttggtgccacaaa
>F14D7.10.exon1-F14D7.10.exon2
cagctctttctgctccagtcgaatatccaactgaagaacaagcaagagccgaactcaaagcagctg
>M151.1.exon1-M151.1.exon2
ctttcagtggagattttggctatcacgacggagatcatttccagtatcccaactttaccactgacc
>M151.1.exon2-M151.1.exon3
aatcaatggaattccagattcaatcagcaggagatgtgccaaatcttctgttcaaccctctgggcg
>M151.1.exon3-M151.1.exon4
tggtttttggtgccaaggatcagctcaaacacgataaagcatggaataatcgatcacttccacaaa
>M151.1.exon4-M151.1.exon5
ccaaacgtcggggacagacccggaactcttttggtgtcaatcggcagtgggatttgtcaattgaag
>M151.1.exon5-M151.1.exon6
gctacaaaacatcaagccatggacaactgaccgagccagcttctctcgagagctactggaaaactc
>M151.1.exon6-M151.1.exon7
actggaaaactcgttgtcttcagctagagcaagaaatggagaaactgagcaacaacatcagcagtc
>M151.1.exon7-M151.1.exon8
aaaaagataaggagatcaagctcatcgtcaatgagaaccggcagctgagaagccaactgaaacaaa
>M151.1.exon8-M151.1.exon9
agctgagaagccaactgaaacaaaaagacatagaaatcattggaatcaaaagctgcgttaacttcc
>M151.1.exon9-M151.1.exon10
atccccaaagagacgcgaagtcgataaaaaaagaacttcctgtccaagttgatccgagcactccta
>M151.1.exon10-M151.1.exon11
ctcctagagacaatgagctcatggattgctccgatctttctcgctggcttttcacagagggttctc
>M151.1.exon11-M151.1.exon12
ctcaggaactctacaagttggagaaaactagagggatgtactgggaagatctttcaagaaacgagc
>F18A1.6b.1.exon1-F18A1.6b.1.exon2
acctacaggaaaattctttcgtttgttgcctgtaattttgtgtataaatttatcatatggaagcgg
>F18A1.6b.1.exon2-F18A1.6b.1.exon3
gaatattttaccacatacgatgcgcttaaagaccaacaaaagaaagatcacgctgtacgaagactg
>F18A1.6b.1.exon3-F18A1.6b.1.exon4
gtgtcttttgaagaaatcgatgatccattaaaaacagaattaacaattctcgatggtttggatgcc
>F18A1.6b.1.exon4-F18A1.6b.1.exon5
ttgacagactgtcgcctattaataatgatgatgaactccgtcgatcttgtgttgattctggagttg
>F18A1.6b.1.exon5-F18A1.6b.1.exon6
tgccaaatgtgtattggctgagcttatttgcaatgccccacattcccgatgtcctctacaacacaa
>F18A1.6b.1.exon6-F18A1.6b.1.exon7
tctgttccaaaaatgaaagcctcattattttcggaagattctgatgatgtactggttcgagtgact
>F18A1.6b.1.exon7-F18A1.6b.1.exon8
tttcctcttgtttctctggaacgacctttaatgataaagaacacactattcacggatagaggaatt
>F18A1.6b.1.exon8-F18A1.6b.1.exon9
aatccatatttaaaattacaaggtgtacgaagggcagaactcccttcagttataatgagcggaaca
>F18A1.6b.1.exon9-F18A1.6b.1.exon10
gatggtttcgaagaacacaaaaattccacagatagaactgtcaccttgccgaactcttgaatcagt
>R173.3.exon1-R173.3.exon2
gtcaactctggagcaatccgtggagagcgactgttgaccgatggccaagactactctgttttcaaa
>R173.3.exon2-R173.3.exon3
gcaatgccacctgtaggctaccttaggtttcaaatgccaaaagaaccagcaaaatggagaggagtc
>R173.3.exon3-R173.3.exon4
atggagaggagtcatgaacgcaacacagtacagcgcaatgtgcatgcaaaatatagacgaaaacga
>R173.3.exon4-R173.3.exon5
tgcttatacctgaatgtcttttcaccaaccccgtaccagtacacaaatgatacatatccggtgatt
>R173.3.exon5-R173.3.exon6
cgggcaattctcagcaattttgtgtcacgcaagattgtgtttgtaacattcaactatcgactagga
>R173.3.exon6-R173.3.exon7
tgggatcaaatttgggcgctcaaatgggtcaaggctaatgcagaagttttcggaggagacccatcg
>R173.3.exon7-R173.3.exon8
catctctactagctttgtcaccaagagcagaaggacttttccaaaaagttcttctcatgtcaggat
>R173.3.exon8-R173.3.exon9
cacatggaatatgaatgatcggtttggttgcagagcgttcaactcttcggaactgctggattgcgc
>R173.3.exon9-R173.3.exon10
aaacggtcaaaagaagagatttttcaatacaagcgtctgcattttgatgactatgaagagtttgta
>R173.3.exon10-R173.3.exon11
gaacaacaaaagatgagagctcacttaggatattacttctaaatgaaaaagacctaaacttctctt
>R173.3.exon11-R173.3.exon12
cctgaatcagtattatttaattcactattaaaaatgtattcgcacttctggtacgacgccccagca
>R173.3.exon12-R173.3.exon13
atcacattagtgaaaatttttatgatattgatagagcttttcacggcgttgacaaacttcacattt
>R173.3.exon13-R173.3.exon14
gcgttgtatgggtatgttgtacagaaagagaaagttggatatcggtggcagggtcacgtgttctgg
>R173.3.exon14-R173.3.exon15
gctcaattggacagagatgtgggcaactggcagtttgcaactgcaatgctctcattctgctctcta
>F53C11.6.exon1-F53C11.6.exon2
acacccgggcagtttgggttgaccaaacaattggtgttccgtcttgctcttccacacataacactt
>F53C11.6.exon2-F53C11.6.exon3
acaaactacacatcaagctatcatgtttgatcaaacacgacaaaattttgcaaaacggctcgcatt
>F53C11.6.exon3-F53C11.6.exon4
atggaagatggacatcgatggcaggaagctgcatttaacgcgaatccactcacaaacttcacatca
>F53C11.6.exon4-F53C11.6.exon5
tgttctttgctgcaactaccttgacttcaataggatatggaatcgatgctccagaatcccttattg
>F53C11.6.exon5-F53C11.6.exon6
ttacaagcgttggaaatctggacgaattcggagagaatcaatgaaagttggccaagtcattattgc
>F53C11.6.exon6-F53C11.6.exon7
tgatgatgagtgtgctgacgattggatttggagatttggttcctcgaaatgaaatcttcgcagttc
>F53C11.6.exon7-F53C11.6.exon8
agacttcacttcttcgggagaagacttgatgatgatccattatcctggttgaaagaggtccagcaa
>F53C11.6.exon8-F53C11.6.exon9
ctgtaacagcgcttcatcacattcggttgactgcattcaaacaacttactcaaaactacgatgaac
>F53C11.6.exon9-F53C11.6.exon10
aaagtgtgcctatcaaagtacaagaatatacagaaccctgcacagttccgcaatcagttcgaatag
>C09E10.2b.exon1-C09E10.2b.exon2
ggggcatgttgacgaccggatacagctgcgaaatgtgcaacttcgtttgtcacgaaaagtgcctgc
>C09E10.2b.exon2-C09E10.2b.exon3
gaaccgatgatgcgttgtccgtcgagtgtgaagtttgcgagtactacgttcatgttgactgctcgg
>C09E10.2b.exon3-C09E10.2b.exon4
gaagcggcgacatatgttgcgaatatggagagtgcaaacactgtccagtaccaccacatgcgcgaa
>C09E10.2b.exon4-C09E10.2b.exon5
gccggaatgcgatgtgaatggtgtggtcagacggctcacgcggtttgctatcgacaaatggacaag
>C09E10.2b.exon5-C09E10.2b.exon6
tctcctctcatgatcagccacagtctcgtaaggtatcatcgccatcaaaaattcaagcggatgacg
>C09E10.2b.exon6-C09E10.2b.exon7
gtttttgacgggaacaactcatatcgatcgcagatttcgcgcaatatcgtagttgccaaacacgtg
>C09E10.2b.exon7-C09E10.2b.exon8
aaagatattatattactcaagtggtcggcgaggttgaggaggaaatcctcgaggacccggtcccat
>C09E10.2b.exon8-C09E10.2b.exon9
aatgttcttcagttggtccgaaatttgagaaaggactccctgcggcgctaccacgttgttcggttt
>C09E10.2b.exon9-C09E10.2b.exon10
aacgaattcttctgaaacttctaggtgctaaagaaaaaccatttactgcaatcgggccgatctact
>C09E10.2b.exon10-C09E10.2b.exon11
tgggtactgcaatgtttagatattgctaaacaggatgctgcttgcttttccccgccgtgtggaatc
>C09E10.2b.exon11-C09E10.2b.exon12
gatgcagatgtttgcttgaaatttcataacaagagagacgcgaatccggaaaaattccaatctcga
>C09E10.2b.exon12-C09E10.2b.exon13
tgtaaagatttatggaaacgtatcgaattagaggttgacggtcgtataatcgaattgccaaacatc
>C09E10.2b.exon13-C09E10.2b.exon14
tcaaagcctactcattatgatggattgctagaggtggtcggaatatccgatgtatcacgcctggga
>C09E10.2b.exon14-C09E10.2b.exon15
gccgcgggaattaggatagctcaaggtggaagtatccgaattactacacatgaagaatggccggtt
>C09E10.2b.exon15-C09E10.2b.exon16
ggaactatcacaatattgaaatcagctttgaaagcacaaatgttgaaaaaagcaaaaaagtcgcga
>Y43C5A.6a.exon1-Y43C5A.6a.exon2
atgggacaatcttggggatatgaagggattgcgaaacgttcactatgtacacataaat
>Y43C5A.6a.exon2-Y43C5A.6a.exon3
aatttgcattcaataaatcttttccttccaattgagtcaaaaatgtcagctcaagcaagtcgtcaa
>Y43C5A.6a.exon3-Y43C5A.6a.exon4
ggaattagtgatcagaaagctgaaaagataatgaaagaagccatgaaattcgtgcagatgggattc
>Y43C5A.6a.exon4-Y43C5A.6a.exon5
ggtggcggtatcgaaacaggcagtatcactgaggtttacggagaatatagaacaggaaaaactcag
>Y43C5A.6a.exon5-Y43C5A.6a.exon6
tcgacccgaacgaattattgctatcgctcagagatacaatatggacagtgctcatgtactcgagaa
>Y43C5A.6a.exon6-Y43C5A.6a.exon7
cagaacatttgatggctttgattattcgagcaggagcaatgatgtccgagagtcgttatgctgttg
>Y43C5A.6a.exon7-Y43C5A.6a.exon8
aggtcacatcatcgctcacatgtctactaccagattgtaccttcgaaaaggaaaaggagagaatcg
>C06E1.1.exon1-C06E1.1.exon2
gctgaaaagttttctggaattccaagagaaagaatcgtctcaatggcattcctgatgctttccatc
>C06E1.1.exon2-C06E1.1.exon3
tgcatcttctggccagtcaaagagagcttcatgatcctccgccaacagaagaatccatcagacaac
>T17A3.7.exon1-T17A3.7.exon2
ttttctacttcaaacaatgaaattagtagatgtagtgagcatctcttttacctcaaaagctgcaaa
>C54D10.5.exon1-C54D10.5.exon2
gccatggctgaagctgaacttctgtgtgctcattatgaaacatacacacccgttcgttttgtgctc
>C54D10.5.exon2-C54D10.5.exon3
attcttttgctgattgttttctcagctaaacagatatcaaatactccagcaacgctttacccgtcc
>C54D10.5.exon3-C54D10.5.exon4
gttgatgctcttgtgagctacttgaaaattgagagcttgttctctctatattatgtgtacattgtt
>C54D10.5.exon4-C54D10.5.exon5
acttgaacgcctcttctggacgtctaagaacaaaagcaacttattgaaggcatttcattcaactac
>C54D10.5.exon5-C54D10.5.exon6
tgacttttttagaacaaaaactacaaatccaagagaatgggcacttgaaagccagctctaccattt
>C54D10.5.exon6-C54D10.5.exon7
ctcaaatcactccagttcataagtcatctacaacaattggtctatcgttcccgcctctcaaaagca
>C54D10.5.exon7-C54D10.5.exon8
cattcttcatctcagcttgacagttcttgaaagatctggtcatcaaatactaaagtcagaggagga
>K03D3.5.exon1-K03D3.5.exon2
ttctcgtactgctcgaggcttcaactccagcagccccatcgagagaaagcgtagtagccggtcttg
>F49E2.5g.2.exon1-F49E2.5g.2.exon2
ggccaagtcacaacgcaaccaattccgtcaatggcttcttactgctgtacttccaaactctatcaa
>F49E2.5g.2.exon2-F49E2.5g.2.exon3
gcctctctcgagctcaccgagcagccacagcaagttgagaaggtcaagaagtccgagaaaaagaag
>F49E2.5g.2.exon3-F49E2.5g.2.exon4
actccagcagagccagccgaacaggttcaagagatcaccggaaaaaagaacaagaagaacaagaag
>F49E2.5g.2.exon4-F49E2.5g.2.exon5
gcctcggaaactcctgttgagccagttgttgagagcactaccccacctgctactgagaacaagaaa
>F49E2.5g.2.exon5-F49E2.5g.2.exon6
ccagctccaccacaagttgaacaagttgttgagactaccccaccggcatctgaaaacaaaaagaaa
>F49E2.5g.2.exon6-F49E2.5g.2.exon7
gctccagttcaagagcaagtaaaagagcaaaagaaatcaaagaagtcaaagaaaaccagcgaaagt
>F11C3.3.2.exon1-F11C3.3.2.exon2
tatctccgccgtaccagagagcaggttttggaggatcaatctaagccttatgactccaagaagaac
>F11C3.3.2.exon2-F11C3.3.2.exon3
caggtcaccatcgtcaccgctcgcggaaatgaggtcaccctcaagaaggagttggttcaagaaatg
>F11C3.3.2.exon3-F11C3.3.2.exon4
ttgcgttcccgttacgctgctatgctcatctacacctactccggacttttctgcgttgtcatcaac
>F11C3.3.2.exon4-F11C3.3.2.exon5
acggacgcctcgcatcttgcgatatcgagcattacttgctcgagaaatctcgtgtcatccgtcaag
>F11C3.3.2.exon5-F11C3.3.2.exon6
gatttgcaagcgtgtatcgaacttattgagaagccactcggtattatctccatgcttgatgaagag
>F11C3.3.2.exon6-F11C3.3.2.exon7
agaaagctcgagggagaaatccaagccattcatgccgacctcgatgagaccctcaacgagtacaag
>F11C3.3.2.exon7-F11C3.3.2.exon8
gccgaggctgctgctcttaagggaggaaagaaggttatcgccaagctcgaacaacgcgtgcgtgag
>F11C3.3.2.exon8-F11C3.3.2.exon9
ttgaagacccagaagaagcaggttgaggaagctgaggaactcgccaacttgaacctccagaagtac
>F11C3.3.2.exon9-F11C3.3.2.exon10
tttctttgttttttagcttcttttaagtcacctctacacaatgttctgtgtacacttctt
>B0001.6.1.exon1-B0001.6.1.exon2
aaagttatctaaatccacacaaagaaatagaagtgtcaccgtcatgtcgtcgcaaaagtctggaat
>B0001.6.1.exon2-B0001.6.1.exon3
gagacccatattctcatttcttcaagtcatgatatattcgtggcagatccagaccaaaatacaaag
>B0001.6.1.exon3-B0001.6.1.exon4
aaagttgggcgattcggtttccttcacgacttgggacatcgccaacaatttgaaacgtgcctctga
>B0001.6.1.exon4-B0001.6.1.exon5
cagcaaagagtttttagaactgacttcattacgcaagttcgagaaggagagaaattcaagtatctt
>B0001.6.1.exon5-B0001.6.1.exon6
attgtgtgggaacttgatgaattcgaagaacccaaagagaagacgtattcattaattggccagatt
>B0001.6.1.exon6-B0001.6.1.exon7
atatcctgaaccgtttgtaatatcgaaggaaactaacttcagccgatcagaagaaggcacatgggt
>B0001.6.1.exon7-B0001.6.1.exon8
aaggatctattagataccaacaggaatagagaaattgccatcaaatgttcccgcaaagatggaatc
>B0001.6.1.exon8-B0001.6.1.exon9
ttgaaaaggttatcgataaggataacagattagctgattatggagttctctcggattttgaaaatg
>B0001.6.1.exon9-B0001.6.1.exon10
caattttctccccaactttaataatcaggatcacggcagtgaattcttctcggacaatgaagaaat
>B0001.6.1.exon10-B0001.6.1.exon11
acccgcgagacgtatttcaagtaatgagtcaagacgagaaaatccaaattcacaaccagcaccttc
>B0001.6.1.exon11-B0001.6.1.exon12
caatgctgataatgatgaaacttcaagcacgatatctgcgtgctcttcaaaaagccgcattgttcg
>B0001.6.1.exon12-B0001.6.1.exon13
tgttcgtgagaatccagatgccaattatgaaaggcctgctcgtcggctcccaactcctcccttgga
>B0001.6.1.exon13-B0001.6.1.exon14
acctgttggaaacaacacgaacccccgctcaggatcaccaagttgccactccgacacacattcaag
>B0001.6.1.exon14-B0001.6.1.exon15
aatcaaaccagagaattgaacttatatagtaccaacagatcctggctccgaaaagagtttaacagt
>T06D8.5.2.exon1-T06D8.5.2.exon2
ctacggtgctgtggcgcttggaggagtcaccagattaaccgaatcaggactgagcatggtgaactg
>T06D8.5.2.exon2-T06D8.5.2.exon3
tgagaaatataaagcttatccagaatataaatacaaatcctcaagcgaagagatgacactaaacga
>T06D8.5.2.exon3-T06D8.5.2.exon4
aatggactttctcatttagtgaagccacatgatctctcaaaggtgcgttctaaactcggagccctt
>T06D8.5.2.exon4-T06D8.5.2.exon5
tttggacaggcggctcttggagttttcacacttatcaactacgtccctgtttggctcgcagcatgc
>C24A3.2a.1.exon1-C24A3.2a.1.exon2
tcgaaagacgacgatccaactgtgtttgccaagtacggattcggaccacagccacgcattccatct
>C24A3.2a.1.exon2-C24A3.2a.1.exon3
tttaccctatgtagttgtgtaacttatgtttcgatcaaagttggaggtggataaagatttctagat
>R05A10.3.exon1-R05A10.3.exon2
tggtggggttgcttcatggatcactggaagatgaaaactccggcactgatggatcagcttcaaaga
>R05A10.3.exon2-R05A10.3.exon3
ccgggatacaatcagttgctacatatgttggaggatctcaagcatcgtcgcaaggaagaagaattc
>R05A10.3.exon3-R05A10.3.exon4
agggcttctacgttgatggattctattgaaagttcattcactgattcggcgcttgcaaacatcaca
>R05A10.3.exon4-R05A10.3.exon5
atcaaaggtttgctggcggatgcttctttaccggtccgccaaggctactcagaaatcgtgtccctc
>T07A9.9c.3.exon1-T07A9.9c.3.exon2
ctgctaaagcgacaaaagtccagctttgaatacctcaagccaaagcatttgttctgtggaaaacgt
>H06I04.1a.2.exon1-H06I04.1a.2.exon2
atgagcaaagaaactggaaaaatggcggaagagccacctggctccagctcctccgcaaaaccggtg
>H06I04.1a.2.exon2-H06I04.1a.2.exon3
tattatggaggattctacgcgaataatcgatatctgttcccctcaacatcttcacaagcgacgtgc
>H06I04.1a.2.exon3-H06I04.1a.2.exon4
gtaatgtgccggcggcggttgttatacaattagaaaaagcgaatcgaacaatcgcatctcaaactc
>H06I04.1a.2.exon4-H06I04.1a.2.exon5
gagcttcacgaaattgatgggatttttagaaatacccaatccacgattcaagcctatgccgacgat
>H06I04.1a.2.exon5-H06I04.1a.2.exon6
tcagcggaccattttgacgttaaattcaaaattagaggctcaaggcatcgatctcgtcaccacaaa
>F15A4.7.exon1-F15A4.7.exon2
ttttttgtgttgttcagggcggatttgtttgcgagtaccactctccttctctacgatatattcttt
>F15A4.7.exon2-F15A4.7.exon3
tcatgtgtcctgatgccagcgacatataaccagttttggaacaaaatcacaccaattgctagtttt
>F15A4.7.exon3-F15A4.7.exon4
tttggggtggattatataaaagcagtgaaatgggcttcactgtcactgttccagtccatctgcatc
>F15A4.7.exon4-F15A4.7.exon5
tcctgcacatttttactggtcgccggtactcagctgacttttgctacatgcgctagctgcaaaact
>F15A4.7.exon5-F15A4.7.exon6
acaatttcttgcatttgacactttcaatgttggatcagcaataatcatgtttctcacaaacagaca
>F19H6.6.exon1-F19H6.6.exon2
cctacaccgtccaaaatcgtatgtgacaaagtgactaaacaaattgaaattccaaagaatctgaca
>F19H6.6.exon2-F19H6.6.exon3
gacatctgggaaaattcaagcttccagagctcgcttcatcctcctgagccaacactacattctgga
>F46F5.5.exon1-F46F5.5.exon2
gtatctgaagcatcagtagctgatgttaaagctcaacggaatggacgtattgccgctcaaaaaaga
>F46F5.5.exon2-F46F5.5.exon3
gggtcacttggaacaggaggcaaagtggaaatggtcggatctatcaaagaaaaggtgaaattggca
>C08E3.6.exon1-C08E3.6.exon2
caacggaaatcatgacttgcactatgatcgaagcgtcaatccagttccacgtttgctgtcaggcat
>C08E3.6.exon2-C08E3.6.exon3
cgaagttttaaatcacctggaccttatcgatttaatagctctgatgaaagtgtctcggaattttcg
>C08E3.6.exon3-C08E3.6.exon4
ttcacagatgaagatgcaatgaagcttcgtgatatgatcgacagatcagctcacttcgtttatgct
>C25H3.5.exon1-C25H3.5.exon2
gccatcactttgatgacattctcttcggctcagccaatcgacgaagagcgtccgatcttcatggaa
>C25H3.5.exon2-C25H3.5.exon3
gcttaagggaaagggactcggcgggcgaatgagattcggaaagcgatcatcttcccctgacatttc
>F01G10.3.exon1-F01G10.3.exon2
tatttgatggaagctcattccttggcgggacagtggtctctgccaaatgatcgaggtgatcacacg
>F01G10.3.exon2-F01G10.3.exon3
attgaaacttttttggtagtacgaaatgagcagagatgcaagcaagagttggaagttatgtatgct
>F01G10.3.exon3-F01G10.3.exon4
tcagatttccataagctttcaaattgcgatcttattgttgaatcagtaattgaagatatgaaattg
>F01G10.3.exon4-F01G10.3.exon5
ggaacaaatacttcaagcttggatttgaatgagatttcatcagttctccgcgacccaagcaatctt
>F01G10.3.exon5-F01G10.3.exon6
tgtggagactgaaaagatacggacggaaaactaacaaaggattttacaaatatgacgataaaaccc
>F01G10.3.exon6-F01G10.3.exon7
gccaaatctaacattcaaattataaatgatcaggatgtgattaattttatgttgtatcctactgta
>F01G10.3.exon7-F01G10.3.exon8
tatcagtaatgaaagtttaattgatatcatgtttattctcggttttggttggcctattcatagtgg
>R05H5.7.exon1-R05H5.7.exon2
gagtgtaccgtctgaggtttgcgaaacataaagctcacgatcatcgaccccgagtaacccctcaac
>R05H5.7.exon2-R05H5.7.exon3
actctataatcataagcaatgaaaatggatttggagagtgtcgaccgcatcatacaaattgccagc
>R05H5.7.exon3-R05H5.7.exon4
agacagtaatggatattgttgtggcaataaaaaaataataaccgaatgcccatcaccatcctctct
>C41G6.6.exon1-C41G6.6.exon2
caacaaacttcttgcaggaaaagtgtgaatttgaaccggagtgcatatttccaatgggattcataa
>C41G6.6.exon2-C41G6.6.exon3
agtttttggcaggggtcgagtcaattgaatgtgactactgggacattgccattatgaagaacccga
>C41G6.6.exon3-C41G6.6.exon4
caattaaaacatacaaatctaaccaatttgaagactttcaatcttcacgagctatcaaatgcgaca
>C41G6.6.exon4-C41G6.6.exon5
tcaagtatatcatccagctgggaataagagaacgcggtaacgtagaaaacgcgccagtgatagttg
>C41G6.6.exon5-C41G6.6.exon6
aatttggtggatttctcaataccttcactgaagaaaattcgatcaagcacgatgaatgctgtagtt
>Y9C9A.13.exon1-Y9C9A.13.exon2
catttccgatagttttggaaaattttcaaaatggaacctataatgattttgaaacccatctagatt
>Y9C9A.13.exon2-Y9C9A.13.exon3
tcaaggagatttctgaatggagcaataaagaagattggtaaattacttccctctcttcaaagtttg
>Y9C9A.13.exon3-Y9C9A.13.exon4
agcatgagaaattgaagaaaattgtagttgctgaaactctgctagaaaacgatgaagtcgatggag
>Y9C9A.13.exon4-Y9C9A.13.exon5
aattggattaaagtgcattgggaatattttgagatcctccaaagtcacgcgaaatgaacaaatata
>Y9C9A.13.exon5-Y9C9A.13.exon6
ttttcacgagaaagagaatattgattttttgaggaagcttctaattggtaacatcaacttcagagt
>C28C12.12.2.exon1-C28C12.12.2.exon2
agaaattgtttctcatgctttgtggcgatactggaaaagaatacgactcggatgacagtatcatct
>C28C12.12.2.exon2-C28C12.12.2.exon3
catatggatgcggaggagattgcgtcaaaagatgcacgtttccgcgaagtgcttgcatcgatcaac
>C28C12.12.2.exon3-C28C12.12.2.exon4
gcgaaagttttctatgtggatgtagaaaaaaagtctaaagaagatccgtctccaccacttgtcaca
>C28C12.12.2.exon4-C28C12.12.2.exon5
tgctaatattgattcggaagaattcgagaaaaagatcaaattcatgggaatccgtggaaatttctt
>C28C12.12.2.exon5-C28C12.12.2.exon6
aaaaccgttatgggttcaaattcaatacgaaagattgcttgctcgcactggagaattactacaccc
>C56C10.6.exon1-C56C10.6.exon2
tacgtctagctgtagacaaattaatgacggaaataaagcatactgacaatggaacagtggaattgc
>C56C10.6.exon2-C56C10.6.exon3
acttcttggtgaaagtttgaataaaattgtcaaaagaatagctcgtcaaatcactgtctcttcgca
>C56C10.6.exon3-C56C10.6.exon4
aatgtgctcttttgtttgaaacagatccatgacattggatttatccatcgtgatctgaaaccagct
>C56C10.6.exon4-C56C10.6.exon5
gatgagaagaccaagggagaggtcccttttcagaggcacaacacgttattgctcaatcagaatgca
>C56C10.6.exon5-C56C10.6.exon6
gctccgtggacctcttccatggtcttcgcaaagtgataagcgagtcgttggagagatgaaaagact
>C56C10.6.exon6-C56C10.6.exon7
gatggagttcttagagattgccaagtacttgagaagtcttacatacttccaccgcccggattacca
>Y39B6A.36.exon1-Y39B6A.36.exon2
aatgttgttggaaaattgcagattggagcgcaggtcgagcttcacaccgccaaaggtctcattcat
>Y39B6A.36.exon2-Y39B6A.36.exon3
tttcaaagcttttgagaagcatagtttttatagacttcaagatcttcagcaactccttcaacaacc
>F45D3.4a.exon1-F45D3.4a.exon2
aaccaactacaacaactactgaaaaaccagatgactccttcgatcttgacctgttcctcggtgcca
>W03A5.3.exon1-W03A5.3.exon2
aatgtgtggatgtggatgcggaagaaagaagagatcagtcgacgatgttgagggagttatcaatat
>W03A5.3.exon2-W03A5.3.exon3
aacaacgaagaattgagagaagttttggaaaataacatgaaatccaccccttcggactcgcttgtc
>ZK287.8b.exon1-ZK287.8b.exon2
agttgctcgcttctggataatgtactgtataaatgttttgagaaatgccggagcctccgtaaagat
>C32B5.2.exon1-C32B5.2.exon2
gccaggcgtttttattaggggtgcttattgggctcctcggcgtctccatagtgacaattttggaaa
>C32B5.2.exon2-C32B5.2.exon3
gaccagaaacaggcgctgcaggaggtttttgagatgctccccgagctccccaaagagctccaaacc
>Y48A6B.6a.exon1-Y48A6B.6a.exon2
tcgattgttctatcagctgcagactccatgcacaagcacggaggaggagcgacgcacagtgcagac
>Y48A6B.6a.exon2-Y48A6B.6a.exon3
ttagaaaggatacgatcaggagaaggggtgttggccgcctcctagaccttatcaacaagccggttg
>Y48A6B.6a.exon3-Y48A6B.6a.exon4
tttttcacattgtttatcaattttacctcaatggagtaatccaccaaccatcaaacttgtgccccg
>Y48A6B.6a.exon4-Y48A6B.6a.exon5
tatttggcgtcgtgctgttgtgctcagcaaattgacgatgacgacgaggaagtcgaagagcaggac
>Y48A6B.6a.exon5-Y48A6B.6a.exon6
ctacgaaacagaggaacaatttgactggggaagaattcacggaaatggagcctatgccaattttag
>Y48A6B.6a.exon6-Y48A6B.6a.exon7
atgtttgcattgtttggtttactatggagtacggcctaaaaatgttggtcagtgctgagaggagca
>Y48A6B.6a.exon7-Y48A6B.6a.exon8
agtggtctgcaaatgttcggaaaaactttgaaagcgtcattccgtcaactgggtatgatggcaatg
>Y48A6B.6a.exon8-Y48A6B.6a.exon9
aaaattccattcaattccggcggcgtgttggtggtgtattgtcaccatgacaacagtcg
>Y48A6B.6a.exon9-Y48A6B.6a.exon10
gtgtattgtcaccatgacaacagtcgggtacggggacctgactccggttacagttc
>Y48A6B.6a.exon10-Y48A6B.6a.exon11
ggtacggggacctgactccggttacagttcctggaaaactggtggcaactggggcaatcgcgt
>Y48A6B.6a.exon11-Y48A6B.6a.exon12
gtcttggttttagcattgcccatcacaattatagtcgataacttcatgaaagtggctgaaactgaa
>C32D5.8b.exon1-C32D5.8b.exon2
cgagtgccgcgcagatgtcggtcgacccaaaaggaaagaacatgtctcttttggctggagtgaaac
>C32D5.8b.exon2-C32D5.8b.exon3
gtaccatatcccatatggaaatgatgccatcaaggaactttccaccaagtacggagtttccggaat
>C33A12.11.exon1-C33A12.11.exon2
ctaattgttctatttcccaacacacataactcgataaacaccaagattattcacatcggagtaccc
>C33A12.11.exon2-C33A12.11.exon3
gtttatatttatcactatcagtcagcttttgggctcaaaaactcatttttccatctttacaatatt
>C33A12.11.exon3-C33A12.11.exon4
gttgcttcgtatgttatcaatggaacttttttgattgcttatatttcgttttctggaactaattcc
>ZK484.1.3.exon1-ZK484.1.3.exon2
gaatcaattggtcaacgagtctgccgtcgacagctcgttgaccgcctccccatgctcgacccagcc
>ZK484.1.3.exon2-ZK484.1.3.exon3
tggacctcttggagttcgctgaagacaaactcgaaatggagcgtgttttggctgtatttgagaagg
>ZK370.5.2.exon1-ZK370.5.2.exon2
gggttcattggccaagaaactcgattattatagtcaatttcaaccttcatcacttacaattcaaca
>ZK370.5.2.exon2-ZK370.5.2.exon3
ggcatctgattcatctccagagcaagttgcaagattcaatgatcagttaacagtcgtactgaaaag
>ZK370.5.2.exon3-ZK370.5.2.exon4
atttccattcgtatgcttcaaaatcaacatctggttgtattcggaaatgttctcccagaaagtcct
>ZK370.5.2.exon4-ZK370.5.2.exon5
aagtgtagtgtacgatgcttttgaaaatgctcgatttctatgtgatcgatactacttgacaagtcc
>ZK370.5.2.exon5-ZK370.5.2.exon6
catctctatcacatgatgttcgaactgtttaagaatgcaatgagagcgacagttgaatatcatgga
>ZK370.5.2.exon6-ZK370.5.2.exon7
gtagtcaaaggacaagaggatttatctattaagatttgtgatcgtggaggaggtgtatccagaact
>ZK370.5.2.exon7-ZK370.5.2.exon8
ccaccgccacgtgatggaacacaagctcctttggctggttacggatacggactgccactatctcga
>F16B4.12a.exon1-F16B4.12a.exon2
gtttatttgtcgtgcatgtgctgcgttttttcgacgatgccatttttcattggcactcgatcagag
>F16B4.12a.exon2-F16B4.12a.exon3
acaaatgtttggaactgggaatgaccactacaaatattcaatatgatcgagatgcattcaaatcgt
>F16B4.12a.exon3-F16B4.12a.exon4
aaaagagtcgccgatcgagtttctgttccaatgacggtcgaatcagcgcttggcataaatcctatc
>F16B4.12a.exon4-F16B4.12a.exon5
aaaatgaggaataaacggaagtgtgggaaaaagcagtttgtattttcgaataatatactacttgac
>F16B4.12a.exon5-F16B4.12a.exon6
ctggtcaaattatacattcgaggaaatgaaatacttttttataccgactgaaatgttttacgatga
>F16B4.12a.exon6-F16B4.12a.exon7
tcattataagccttatgtgcttccatctaacaggaaaacaatttggtgggcaagttcaagaagaaa
>T24B8.4.exon1-T24B8.4.exon2
atgttttcaggacaccccattcttgatgaaatcaagaaggggttcaaacttcggccaacc
>T24B8.4.exon2-T24B8.4.exon3
gagtgtcaaattaattgaggctgcaccttcttcgtatatagcaccggatcgtggaagaagccctgc
>T24B8.4.exon3-T24B8.4.exon4
ctcgtctctcggttttgattcccaagataacagattccgaactcccgaacctcgagacgactctcc
>T24B8.4.exon4-T24B8.4.exon5
ccgctttgatgggaaatatgggatattctgctgaaaaatgtgatcaagtcggaatgggaacattac
>T24B8.4.exon5-T24B8.4.exon6
cggttagaattggatgacatggactttgatcagctcgttgatgaagttgtagctcaagaagccgcc
>T24B8.4.exon6-T24B8.4.exon7
aactaataattcaaggggaactaatacttggagatcgaccagtccatcagctgttgaaccatccgg
>T24B8.4.exon7-T24B8.4.exon8
agaattgttggttctaatgccaactttgaaaaggcaaaagaaaagtggggagctgctccaaaagcc
>T24B8.4.exon8-T24B8.4.exon9
gctgataatgaaaaaggaaagaaaccatggcagcatcccttcatgtcttccaacgtgcctccatct
>ZC116.2.exon1-ZC116.2.exon2
attccagaaggagacaatgagaaaggaaagaagatcttcaaacaacgttgcgagcaatgtcacgtt
>ZC116.2.exon2-ZC116.2.exon3
gctgatccgaaaaagtacatccccggaactaagatggtcttcgctggtttgaagaaagctgacgaa
>C29E4.3a.exon1-C29E4.3a.exon2
tcaaaaaaatttcgggatgctcatgccaatcatgtatttttattcgagatggacctcaacaataca
>C29E4.3a.exon2-C29E4.3a.exon3
gaaagcaactaaaactggataccgaggaagaaatttcgaaagtaattgatcaaatccgaaaacatc
>C29E4.3a.exon3-C29E4.3a.exon4
cggataatgcttttggagctggattgtcaacatctctctacaatttcctgcaatcaccagccttgt
>C29E4.3a.exon4-C29E4.3a.exon5
gaatccacgattgccctctctgacgcatttattaaattggggacacttgaagagattcgccttcct
>C29E4.3a.exon5-C29E4.3a.exon6
agcttgctttaattctcctaaaatgtgccacgtaaaagttgacatttctgtgaacatgtttggtaa
>C29E4.3a.exon6-C29E4.3a.exon7
aacaaggtgcagaagatgcaagtatggaagaagatgctttcaacacatcacgtgaaaccgtgatag
>C29E4.3a.exon7-C29E4.3a.exon8
ccaggagcacatgcactggcggctacttttaaggctcttgaaacggttgaatggtttgatgttcgt
>C29E4.3a.exon8-C29E4.3a.exon9
agccagctttgcaaagagctattgaagttgcagaaaatatcgtccgccgagtggagtctgtcaagc
>C29E4.3a.exon9-C29E4.3a.exon10
attgttgctcaatgtgcaggaacaggagttaaggctgaaactgattggggatatggtgccgatcca
>C29E4.3a.exon10-C29E4.3a.exon11
aagttggagctggctctccttcaacgctttttcccttcacaataatcgagcttctctacacgatat
>W05H9.1.1.exon1-W05H9.1.1.exon2
cagagagccgatgaattggaaaaggagaaacaggaaaaagctgaagccaagaaaaaggaagccgaa
>W05H9.1.1.exon2-W05H9.1.1.exon3
aagaaacaagccaaggagcaagaaaaacaacagaaaattgatgattttgtgaaaacttttacggac
>W05H9.1.1.exon3-W05H9.1.1.exon4
gaaaaagaagcacagaggcaggagcaaattgagaaatggaagcaagcctctgagaagcttcaacaa
>W05H9.1.1.exon4-W05H9.1.1.exon5
gaaaatcatgaagctttaaagcaacagatcaatgataaacttgctgatattgagcagcaggggaag
>W05H9.1.1.exon5-W05H9.1.1.exon6
cagaagaaggatgaactttcggatcttattcaggatctaatcgggcaaggtgttaaggataagatg
>W05H9.1.1.exon6-W05H9.1.1.exon7
tgatattgctccgaaagcaacaattcttgacgaaatcaccggaaaagctgcatgggagactgtaac
>T04A11.8.exon1-T04A11.8.exon2
gtatttatagttttggttttgtcacagatttcaagtcttggcttcttcctcgctgacctatttgtc
>T04A11.8.exon2-T04A11.8.exon3
gtaatcacctacttcccaaatcgacacgaggaaataaatagaaaaatattgaaacgtgtcatccca
>T04A11.8.exon3-T04A11.8.exon4
gtttatgttcattttattggatcatttaatggaattatgagtgcaccaattacaattttaaactcg
>T04A11.8.exon4-T04A11.8.exon5
tagaaaactaagaaaaattaagctgtcacagagcatatctcaattgagccaagtcggaaaaagcag
>T04A11.8.exon5-T04A11.8.exon6
tttttcgcatacactaccaatttattctttttgggttcattcatcattgactacaatatcgccacg
>C16C4.2.exon1-C16C4.2.exon2
attgtagttgaagctcatgtcaatatttttaaagactctccttgcgctgaagacaaaaaccaaaaa
>C16C4.2.exon2-C16C4.2.exon3
acaaaaacagagaaacgattcaatattccatggagactactgattcaaagaagaaatggatttttt
>F59F3.2.exon1-F59F3.2.exon2
catagactttacaatcatgcaaaaggctttgagatcttaaaattagacgcggaaacggaacttttg
>F59F3.2.exon2-F59F3.2.exon3
gaaagacacagttcgaggaaccaaagatctgcgactgcacagtaatcgattgtcctaaagggccac
>F59F3.2.exon3-F59F3.2.exon4
acgatggaaacagtccaactgacggacatccgggagataatggaaaagatggaactgatggtattt
>F59F3.2.exon4-F59F3.2.exon5
acggtggatattgtcagtgtccaccacgagaaggttcatcattctcttcgtccacttcaacattga
>F59F3.2.exon5-F59F3.2.exon6
caaagtgtcaaagtttccacatctagaaacagattaacatcaaataacaatgatgctgtagacgat
>F59F3.2.exon6-F59F3.2.exon7
aacaaccattccaaagaagacgatggcagaaaactaaccaacaaaaccaacgtgacatgtacgtta
>F59F3.2.exon7-F59F3.2.exon8
ggatttgattgatgtcggagaatccagcatgaggagatctccaatggcgccattaattgcatataa
>F59F3.2.exon8-F59F3.2.exon9
tataaagattctagagaagaaggtcacacaaaccgagttgtaatgcggaaaacttcatatggatct
>C50H11.2.exon1-C50H11.2.exon2
gcatactttcttattagtggaatcgtctttttggtcttatacttcctgtgcttccttgctgttcta
>C50H11.2.exon2-C50H11.2.exon3
tcatggttttttgatccattgattggaaatgatccagacatttacctatgtaacccagatacagtg
>C50H11.2.exon3-C50H11.2.exon4
acgtcaatatggctatacaaaactagacgtcagataatattccaagcattgatgctttgcgttttc
>B0222.9.exon1-B0222.9.exon2
agctaacattggcctattatttgagaaacaagttgggtcttcgtggaacaaaactaggctgcgaag
>B0222.9.exon2-B0222.9.exon3
aggatagaatggctagaggacatgcgttgcagtgtggattctgttcaccgggctttgtgatgtctg
>B0222.9.exon3-B0222.9.exon4
acccaggaaatcatatttccaccttctctccgagtgttttctgactctgaaaccccagttacttta
>B0222.9.exon4-B0222.9.exon5
ctgttatttcttccggacttataactagatttgtatcaactcgtaatccaaaagaattttctcaaa
>B0222.9.exon5-B0222.9.exon6
ctgtagttgttggcgccgctctaaatattcaaaaaatggctgatactctcaccagctcattaagca
>B0222.9.exon6-B0222.9.exon7
aaattttcatctcctcaaattgcaaactttgcgacatggactggagctataatttccggggcaaaa
>B0222.9.exon7-B0222.9.exon8
acgatagttaatgctattttctcaagatctttgactggtttcctgttttgtctaaaactcggcgag
>B0222.9.exon8-B0222.9.exon9
atcgagggaatcaattatctgcaatattttaagccaaagacaaatgaatctgctggaagacctatt
>B0222.9.exon9-B0222.9.exon10
aagctttttatgtcaacgatattcaggcatacaacgctgttcatcttggatttgtactttctacag
>B0222.9.exon10-B0222.9.exon11
cctgacgacacgactatatttgctgataagaaggaagccattgaagcaaaatcactactcggagat
>B0222.9.exon11-B0222.9.exon12
cagcttggttattccaggggagggtgatgaactaattgtaaactgctctacccaaggaacaagttt
>B0222.9.exon12-B0222.9.exon13
atgaaaattccagcacacaagattattgttaaaacaaaacgacttggtggcggatttggtggaaaa
>B0222.9.exon13-B0222.9.exon14
tggaaaacgacatgaagttcatgcaaaatacagagttggtattaatttcgatggaaaaatagaagg
>B0222.9.exon14-B0222.9.exon15
aaaatgttacaagtctgcagtgaagcattgaagagaccaattgacaccatcaccatagttgattgc
>B0222.9.exon15-B0222.9.exon16
ctatgtaccactacagtgtacagaatacggaacagtggaaagggcgaaattcggtgttggtgaaat
>H28O16.1c.exon1-H28O16.1c.exon2
cgcattgttaccgctcttaacaccgccgtcaaggtccaaaatgccggaatcgccaccaccgcccgc
>H28O16.1c.exon2-H28O16.1c.exon3
gagactggaatcaaccttgaggagaccggaaaggttctctccatcggagacggtatcgctcgcgtt
>H28O16.1c.exon3-H28O16.1c.exon4
gaacttggacgttgacaacgtcggagttgtcgtcctcggaaacccaattgacggaaagggaccaat
>H28O16.1c.exon4-H28O16.1c.exon5
acgtgaattgatcattggagatcgtcaaaccggaaagaccgccattgccattgacaccatcatcaa
>H28O16.1c.exon5-H28O16.1c.exon6
ggacaatacgtaccaatgggaattgaagaacaagtcggagtcatctacgccggagtcaagggatac
>Y71H2AM.23.2.exon1-Y71H2AM.23.2.exon2
tgaatcttctcagccgaaatgtcggtgttttcaagaccgtcacactatgcgagcaaaaaatgcagc
>Y71H2AM.23.2.exon2-Y71H2AM.23.2.exon3
gaaagactacgctcacctcggcaattacaaagatcctcgccacatcaaaaggagccaaataccgta
>Y71H2AM.23.2.exon3-Y71H2AM.23.2.exon4
aaaagactttgtgatgcctggagaatctgcggaagtcgagctctcactgaattcccaaatgttcat
>K02E10.2a.exon1-K02E10.2a.exon2
gttgtactagatgtgacgtccaagccgggaaaagacgatgagacattttgggatcaagcttggtgg
>K02E10.2a.exon2-K02E10.2a.exon3
agaaatcatccggctaccattgatcagaagaagactatcaacgcaattcgactgctcactaggatc
>K02E10.2a.exon3-K02E10.2a.exon4
tgcccagaattcacaattacacatgcaaatggacaaaaaatcgacgatctttccacaatcgattcg
>K02E10.2a.exon4-K02E10.2a.exon5
gctttgcagaattgatttatgcgccggtttcagacgagacccgacttcggtgggttatccacttca
>K02E10.2a.exon5-K02E10.2a.exon6
tctagagaaccactagtcgaaattgctctccaggtgctcattgtatgtttggacaaagagactcaa
>K02E10.2a.exon6-K02E10.2a.exon7
tgtaccacatttcagatgcccgaaatgattctggaagagttggtctcatccatatgggtgttttca
>K02E10.2a.exon7-K02E10.2a.exon8
tttactggaacacacgcagatttattaattttagttatccataaactaatcacaactggaaattac
>K02E10.2a.exon8-K02E10.2a.exon9
tgttcgattgtttcctgacaataatggtgaatgtgtctccatacatgaaatcgctatcaatggtgg
>K02E10.2a.exon9-K02E10.2a.exon10
tgtttaacaatgttatccaataccaatttgatggaaattccaacttaatatatacaatcatcagaa
>K02E10.2a.exon10-K02E10.2a.exon11
tcgcgaaaaccttatcaggacgaaaaagtaaatctgctaatcgtgacgagatggtagatcagctga
>K02E10.2a.exon11-K02E10.2a.exon12
ctgatgctcccgcagcacagacattaggaggagtgagcacaacgacgggacttgcagcaacgccag
>K02E10.2a.exon12-K02E10.2a.exon13
actgggaagaacggccggagtcttcgcaagataacgagtggatagcaacacaagaatgggccgatg
>K02E10.2a.exon13-K02E10.2a.exon14
ggtgccgcaagttgaaaaaatttgcatcgataaaggcctcaccgatgagagcgagattctgaaatt
>K02E10.2a.exon14-K02E10.2a.exon15
ccgcatctacatgtggggagtcatttatctcaaacacacacaacccccaatttggtacgacaccga
>F57H12.3.exon1-F57H12.3.exon2
gaagctaagccttgcttcggaagatgtggaggtcgtccaccaccaccatgcggacttccaccattc
>F57H12.3.exon2-F57H12.3.exon3
aaggagaaggaaatgcaagagtacaaagacaaggaatcgaagctctccgcagctgccaaggtagcc
>W06D4.4.1.exon1-W06D4.4.1.exon2
agaggattatgatatggctcaggaacttgccagaagtcgatttggagatatgattctggattttga
>W06D4.4.1.exon2-W06D4.4.1.exon3
atacagatgggaaagttcatgttttagatattggtactggaactggacttctttcactaatggctg
>W06D4.4.1.exon3-W06D4.4.1.exon4
tcaatgatattcctaggctaaatggagaaaaagatgaagaacccctgggaagatgttctggaactg
>W06D4.4.1.exon4-W06D4.4.1.exon5
ggaccaaaatggaagaataaaaataactatgcacttatggttcagcaatgttgggaaagagtatgt
>W06D4.4.1.exon5-W06D4.4.1.exon6
gaaaatcagaaattcaaagatgaagtcgacaagctatctaaaggtctccacgtggcaacagttgga
>W06D4.4.1.exon6-W06D4.4.1.exon7
atgcatggagatgaattaagagtggaaccacatatgggagtactgaaagccatacccgaaaaattc
>W06D4.4.1.exon7-W06D4.4.1.exon8
tcaaaaatgcgtagtgaatattgataacatgagttcctctaacgcaattccaatgtggatggaatg
>T21C9.12.exon1-T21C9.12.exon2
aagcgaaaacatttataagactttatagttcagattttaaatctcttctgggcccaccggctgttg
>T21C9.12.exon2-T21C9.12.exon3
cgcactcgttttgctccaattgtgccaataaaccacggaaatgtttttgctagtatcaaattgccg
>T21C9.12.exon3-T21C9.12.exon4
gaagaagccccaaaagtagagaaactcgaagttgaaagtccaaaaatagaagctgaaaaggtgctg
>T21C9.12.exon4-T21C9.12.exon5
tcttcttctggaggttctagtgataacagtgaccctggtaacgctgaagaaatcgaagctcgccgg
>T21C9.12.exon5-T21C9.12.exon6
cgcattgccaacagttttaaattatggagagattatgtcgtcgagccagcacgtgagcaattgttg
>T21C9.12.exon6-T21C9.12.exon7
tgcacaaagtatatgaatggacaccatgtcaaagatttgtcgaaattgaatcgcgatttgtcgaaa
>T21C9.12.exon7-T21C9.12.exon8
caagtctagttgatttggcagagcttcttaaaactattcacctatctgacgctgaagatgttcgtc
>R06F6.1.2.exon1-R06F6.1.2.exon2
aaagcgactgccaaatttcagagtgatatcttttcggtcgaggatttcgccgacctttcgaacaga
>R06F6.1.2.exon2-R06F6.1.2.exon3
agtgaatctcgcagaaagggacagccaaagagggcccagaacagtcaaaacaagccgaaattcgtt
>R06F6.1.2.exon3-R06F6.1.2.exon4
actgatgaggctgtattgaagagacgctcaagggaaatcgacagagccaaggaaaaggctgtctat
>R06F6.1.2.exon4-R06F6.1.2.exon5
tctgttctccgagatcttgtcattccagtcactatgcgaccagaagttgactcaatggcttcccta
>C06B3.12.exon1-C06B3.12.exon2
tctactggacaattagaacttataagaaaaatgataaacttccaacgatttacatttataccatga
>C06B3.12.exon2-C06B3.12.exon3
ttcctgaaataattagcaaggatgcgtattactggtttcataatccaactggaatatatttgaatg
>C06B3.12.exon3-C06B3.12.exon4
gaatatctgaaatggtactgttttgcattttcgatgatgcttctaactgtaatgcttattccattt
>C06B3.12.exon4-C06B3.12.exon5
tttagatcaggttgtccaccaaaagttcattggataacacaatttcttgcgtcgtacttttggatc
>C06B3.12.exon5-C06B3.12.exon6
aatcaaaaaagaataatcaaatgtctcagaacagtgcaagtgctcggcaagcacaagaaagaaggc
>C06B3.12.exon6-C06B3.12.exon7
gaaattgcgtcttttattactgagttgtacatagaagaatttttctcacttccggaactaacacag
>K01A2.8d.exon1-K01A2.8d.exon2
atataaacatcctataaccccaaggaattccagaaaaaagaatgtactcctgtccctgcactctct
>K01A2.8d.exon2-K01A2.8d.exon3
aagccgataatccagttctcacacattttcagattttctgcctggtgattattggaatcggatttt
>K01A2.8d.exon3-K01A2.8d.exon4
aagtgactcacatgcaagacgattctttcatatttggccactggtacatatcgccttatccaccgc
>K01A2.8d.exon4-K01A2.8d.exon5
caaattgtgatatctcattggaaaacttaccagatcccaatcctctactcatcctatgcaactacc
>ZK616.6.exon1-ZK616.6.exon2
ttctactcgacagctgccaccgttcaacatagcgccgaagccgatcgatccgctgatcaacacgag
>ZK616.6.exon2-ZK616.6.exon3
ttcgcagtcaattccacattcaaaccgcttgagagccctgcaactggatcaatgtttattcacaag
>R11D1.8.1.exon1-R11D1.8.1.exon2
ccaagggagtcgttgtatctaccaagaacgagaagggaagaccagccaaggccgtcaccacctcca
>K08A2.5a.3.exon1-K08A2.5a.3.exon2
tcgccctcattttctgccaccaccaccacacaacatctctatatgtttgctccttcgacggtttat
>K08A2.5a.3.exon2-K08A2.5a.3.exon3
acatcatggttctggaacagacgaggatgatggtcaacaggtcatgccaggaatggataatggtga
>K08A2.5a.3.exon3-K08A2.5a.3.exon4
ctggaaaacactatggagtaatggcttgttatggttgtaagggcttcttccgccgaacaatccgat
>K08A2.5a.3.exon4-K08A2.5a.3.exon5
agtcaatatgtcagaaatcaggagagctttccgataacctacgcggtgggccgaacagcctctgtg
>K08A2.5a.3.exon5-K08A2.5a.3.exon6
tcggcaacctgcgaggcatttgttggatactaaccttgtcggaaacaactttgtcggccgtgtaat
>K08A2.5a.3.exon6-K08A2.5a.3.exon7
atcagggatcgagttcagaatgcactttttaatctcatccgggataactcaaacaacatgacatcg
>K08A2.5a.3.exon7-K08A2.5a.3.exon8
ggaaatttgcttctactcttccctccattagctaaactaagctccttaatcggtgaaaatgtgcaa
>K08A2.5a.3.exon8-K08A2.5a.3.exon9
gtcgagctctacgtcgacgcagattctccggagctgatctcccaaggatcccacgctcgggaacga
>Y48G1BL.1.exon1-Y48G1BL.1.exon2
gcagccgttcatctctgcgcctgtatgctttaaaacgttcgcatttttcgccaaagcatccgcaga
>Y48G1BL.1.exon2-Y48G1BL.1.exon3
gaagatcacggaagacatttaccgccaaattgacgtctcccacatttcgtcgatggtcttcaacag
>Y48G1BL.1.exon3-Y48G1BL.1.exon4
gtggccgtcgacgatgttcttcattcatgacacagatgaatcccacgtgaacgtcgaatttccacg
>C44E12.3c.exon1-C44E12.3c.exon2
taagatctcatcagtttgcatttgcatatgatgagaacattggtcgcgtgaaatgggaagaatata
>C44E12.3c.exon2-C44E12.3c.exon3
gtgcgggtgccaatttggaggaggattttgaaattattaaaaatccttctacctcatgttggtctt
>C44E12.3c.exon3-C44E12.3c.exon4
ctcgaagcagatcatgaattagaaggcagaaaggccaaggtgaagcacgtctttgatatctattcc
>C44E12.3c.exon4-C44E12.3c.exon5
cactttatgcacttactgtgataacttctaccggttatgaccatgtgaccccggccactgatccag
>C44E12.3c.exon5-C44E12.3c.exon6
cataggaaagttcttatcagaaattgttattcgaacatatgcaaaacttctcgcgatgtggaaaat
>C44E12.3c.exon6-C44E12.3c.exon7
attcgacacagacgttgactcaatagactctatggagttaaaaaagagcaaaaaacgaaatgcgag
>C44E12.3c.exon7-C44E12.3c.exon8
attattcaatacgtttgaaaaaggacccgtatggtcattcattcacggcgtcttcttctcattcaa
>C44E12.3c.exon8-C44E12.3c.exon9
aatattcgagttcagcagcactactaccttgcactcgcggtatcttatgtaattatcggtcttgct
>C44E12.3c.exon9-C44E12.3c.exon10
aatgcgaataattgctgcgttgaaaaagacaaggccatcgaaagatcgaataactttggaagactt
>C44E12.3c.exon10-C44E12.3c.exon11
cgatggatcgaagacaatgttggtccacagatgaaaaatgagttttccctagcagaacaa
>C44E12.3c.exon11-C44E12.3c.exon12
aaaaatgagttttccctagcagaacaatatgcacaatacatggatgatgtctctggaggt
>F38A6.3a.exon1-F38A6.3a.exon2
ctccgtggtttatgtacttactgggtcaagagaagaaaactctacttctctaattcattttttgat
>F38A6.3a.exon2-F38A6.3a.exon3
ttaattcttatagttcaaaggtaacgctaatagcccacctgaaagttgcccgtcattacggggaag
>F38A6.3a.exon3-F38A6.3a.exon4
attcactatcaagatggaagacaatcggaaaagaaacatggaacgccgtcgtgaaacatcgagaca
>F38A6.3a.exon4-F38A6.3a.exon5
caatttgtcgactgcgcaagacagccggtaatgtattggaaaacaatttggacaatgaaatcacaa
>F38A6.3a.exon5-F38A6.3a.exon6
gaaagtgttgcaatgtatttaggattaacacagacagatttaacaggtcgagcccttcgagacttt
>F38A6.3a.exon6-F38A6.3a.exon7
acaactaatgcaaatgcatctgcaatgacaaagtacacggaaagcccaatgggtgcattcacaact
>F38A6.3a.exon7-F38A6.3a.exon8
gtggagaagaacctgttaagcaggctgatatgggagcacgtaagaacagctacgatgacgttttgc
>F38A6.3a.exon8-F38A6.3a.exon9
catctcacaatgtggacttaacagtcccccgagtatcaaatctggacaagtcgtgtacggagacgc
>F38A6.3a.exon9-F38A6.3a.exon10
caacattaacctctggcgaaccaatactttgtgacgatcttcaatgggaagagcctgatttatcgt
>F38A6.3a.exon10-F38A6.3a.exon11
caagccccagctgctcggcctgtgcacattgacagaagcccaccagcgaagcgaatgcaccaatca
>ZC21.6b.exon1-ZC21.6b.exon2
ttttaccgttcagtgcttttgctgctttattagcaaacgtaatatacttaatagttgtaactgttg
>ZC21.6b.exon2-ZC21.6b.exon3
aactatgcagtaagagctcctttgcagtacaaggtcaacttgacatcaatgaaagttgccaaatat
>ZC21.6b.exon3-ZC21.6b.exon4
catttgtttcttgatgatttcgattctgatgagttcatcggagaatggcttgttgacctctgcaat
>ZC21.6b.exon4-ZC21.6b.exon5
tctattggagacatttgtgagaattataaaacgacaaaggtattcatcgatatgtgttcatcggtt
>C02H6.2.exon1-C02H6.2.exon2
tgaaataaccaatatgatgacatcggtgaaattcccacgagaagagccaacgttttccaatatgcc
>C02H6.2.exon2-C02H6.2.exon3
tgaagtagtgaacaagttggaaccaataaaccgacttgtacttcaaaaagtttcaagaaagctacg
>C02H6.2.exon3-C02H6.2.exon4
ttttcgaaaacggacgccagcaatgtcaaaaaagccctcaggaaaccatctaaatttgtatcagga
>R05H10.6.exon1-R05H10.6.exon2
tactactgttactacctcttttggtttatggagacctcctttcaattccatccacaacattcaaaa
>R05H10.6.exon2-R05H10.6.exon3
ataataggacccgagtttataagggcttctgaggacattgacgaagctcttaacttagagcttgaa
>R05H10.6.exon3-R05H10.6.exon4
aatgcatttgatagtgggaagagcaaggttaagctccaagcaatcggtgtaatctccggcaaagtt
>R05H10.6.exon4-R05H10.6.exon5
gtggaggccttgctcacttttcaagaggaaaagaaatcctctcttaaaatggcccaaaaactctac
>R05H10.6.exon5-R05H10.6.exon6
gtggagaagaatgtcgtatttggatttgaaaaggagtcctatgacattaccgcagagaacatcaac
>R05H10.6.exon6-R05H10.6.exon7
atggtgaagggagacagagaagatgatgttacggtcgttgtccaacaaggcggcttgaaaatggcc
>R05H10.6.exon7-R05H10.6.exon8
atggaacgattagaagcaaggattggttggcaggctccgaaggaatgcacaagttttccgtgctcg
>R05H10.6.exon8-R05H10.6.exon9
agagatgagaacttgattttctatgttcgagaaaacaccccaatagacactgtaatcggaaaagtt
>R05H10.6.exon9-R05H10.6.exon10
acagttcccgtcgaataggagtcccgcgttggtaagcttcaagcactttgcaccaccatccgcaga
>F45C12.8.exon1-F45C12.8.exon2
taacggaaaccatgatttgcactacgacagaagctccgatctagtcccacgctctctgtcgaacat
>F45C12.8.exon2-F45C12.8.exon3
cgaaattctgaaccacgttaacatcttcgatttgttgtctctgatgaaaacgtcgcgaagctttca
>C06C3.8.exon1-C06C3.8.exon2
ggagacgttagtctggctggtgctgtgcttacggtcgattacataaataacaaaattgtcggtgcc
>C06C3.8.exon2-C06C3.8.exon3
acaagtattgtagacgcatggagcacaatgattattcctgagatgccaaatggagatagtggggcg
>C06C3.8.exon3-C06C3.8.exon4
acgatgaagtctggccttcctcacagaaatcagactgatcagaaaaatgagatgacctcaatgggt
>C06C3.8.exon4-C06C3.8.exon5
gggtgaatgcattggagaagttattagagaagattacctcgtgataaactcgtcagataattgtag
>C06C3.8.exon5-C06C3.8.exon6
atgtgtttaaaaggaccggaaaattgttgaatatcaaattgatccagtcgatattcaaacttgcca
>C06C3.8.exon6-C06C3.8.exon7
gaaacttgatcacgttcggactgatatttccgacacaagcattgtacagacctgtatggactcttc
>C06C3.8.exon7-C06C3.8.exon8
tcactcgattgccagcctacaaaacatgaatctattcattcagacttctcaaaagaaatggatcaa
>ZK1127.1.exon1-ZK1127.1.exon2
atttttgacgatctttcgttgtattatctagaggatgtattcctttccgccacaacgccgtcgcca
>ZK1127.1.exon2-ZK1127.1.exon3
atcttctcgtttgaagctagacccatcaaaacgccgccacctgccgaatatcttcgacttccgaca
>ZK1127.1.exon3-ZK1127.1.exon4
gtgccatcattgttcaaaaggcgtgaatatggatgtggatactgtcgttccgttggatatatgcga
>ZK1127.1.exon4-ZK1127.1.exon5
tggagctcgcggtgaaatgaatcacaccgagacgtactgcccaatgaagccgtcgagccagttgtt
>C25D7.7.exon1-C25D7.7.exon2
acgattgaggacttttatcgcaaggaaattgaagtggacggtcaaccatcagtactggaaattctg
>C25D7.7.exon2-C25D7.7.exon3
tcgatgcgggatctttatatcaaaaatggacagggcttcgttgttgtctactcgatcaccagtcaa
>C25D7.7.exon3-C25D7.7.exon4
cgaaatatgaaagagcaaattgtcagggttaagggatccgaaaatgtgccgattttgttagttgga
>C25D7.7.exon4-C25D7.7.exon5
gacaagtacgatcagaggaaggattggcgttggccgaaagttggtcatgtccattcactgaatgtt
>C06G8.2.exon1-C06G8.2.exon2
cgacccgggtcacctgttgatcatcaacctacaacatggggaggcataatcaagaaatggccaaaa
>C06G8.2.exon2-C06G8.2.exon3
tttgcgagagattcagtttttatggaatgagagccgtcctaacactatatttcttcaatattctga
>C06G8.2.exon3-C06G8.2.exon4
aattcttgctgatggatacattggaaaattttggaccattttcttcatttcaattttctatgcttg
>C06G8.2.exon4-C06G8.2.exon5
gtcgatagcaccaagtggaagcagtcatcatccacttcttgatcttctcggacttctcatcgttgg
>C06G8.2.exon5-C06G8.2.exon6
tcatatcaatgtggttgactccttatttcagatcaatgtcatgtttcggacacgattcatgttatc
>C06G8.2.exon6-C06G8.2.exon7
gtattcctgcaattctcatgattgttgccacgttggtgttcatggcaggaagcttctggtacaaga
>C06G8.2.exon7-C06G8.2.exon8
aatatcatttttaaagtcattggtactataacgacagcactccgcaagaaagcttcatcctcatcc
>C06G8.2.exon8-C06G8.2.exon9
cccaacaattgaaaaactcggattccaaatgacaatgctgcgaaaaatggctggcggaggaatctt
>C06G8.2.exon9-C06G8.2.exon10
ttcgtctgcggaattgttcaactttttgtaaatccaactcttccgtacattccaatggcaaatgag
>C06G8.2.exon10-C06G8.2.exon11
tctcgagaaccatttgaccttttacggaaatcgggtattgctccagatgatagtgtaagaaaacca
>C06G8.2.exon11-C06G8.2.exon12
cgactttttccaacccaatatcacttttgataatttagctccaaactgtcccaagtttacggctga
>C06G8.2.exon12-C06G8.2.exon13
accaaaaagtggaaaaggagaactttcaatgggattgaatttgattgtcccatgtgataaaattcc
>C06G8.2.exon13-C06G8.2.exon14
taacaataacgtttgtgatccaactgcaaaaggaaagttctacgtattaagtaatgctaaccctct
>C06G8.2.exon14-C06G8.2.exon15
tatcgcttattttatactgatgatagtagaacgcatttcactccattgaatctcccgcctgtacag
>C06G8.2.exon15-C06G8.2.exon16
attacggtatctacaagatctaaaaatgactcagaagtccttgcaacaaccgagtctctcgtatcc
>C06G8.2.exon16-C06G8.2.exon17
gttatattcatgttgaatatattttcagatgtggccgtacaaatgttcgtgtttggaggaatcatg
>T01C3.3.exon1-T01C3.3.exon2
ttgacgagaacacaagaattccacgtgtcatggactgtggacatactctgtgcgacttctgcatca
>C27C7.2.exon1-C27C7.2.exon2
atgcatgatacgatgcacaaaatcttcggagccaccccgccaata
>C27C7.2.exon2-C27C7.2.exon3
tctaaccatgaacttatgcatagcaaaagcaacaccaaatgtgtgtcatagtaccggtaacctgtg
>Y105E8B.9.exon1-Y105E8B.9.exon2
cagtggaatacattggatttggagaggttccagaacgcgacagtgatgcccgtgccatctgcctat
>Y105E8B.9.exon2-Y105E8B.9.exon3
cgattcggctcggtcaactattttgcagtagtgtacatcaactcggaaaaggtcacttctcatatc
>Y105E8B.9.exon3-Y105E8B.9.exon4
agtgttgctccgaggaatatcagcgggagaattctctcccgtctcccagcaggcgccgtaaagaac
>Y105E8B.9.exon4-Y105E8B.9.exon5
gatttggaatgcacgaggatttcgagattataggccgtggattcaaccaagctatcatgacaaaag
>Y105E8B.9.exon5-Y105E8B.9.exon6
ggtgattgtggagacaccagctgtcggcttaaagggattttccaaagctaacaacaatttgcacgt
>Y105E8B.9.exon6-Y105E8B.9.exon7
gactatgaagaaggagagtaggaattatttcaaaactctggtggacactgctcacggaatcgatcg
>Y105E8B.9.exon7-Y105E8B.9.exon8
taatcgatactacggatggtatattgatatgggctacatcccctggatcaatcaaagtgtatactg
>Y105E8B.9.exon8-Y105E8B.9.exon9
tttggaatttcgcagattttatgactggaatgaccaccacacgagccgtcggaaatcacaaaggag
>C31B8.6.exon1-C31B8.6.exon2
aagtcccgacgagtattcggatgactatttgagaaatacatttttggattcttacgacttggatat
>C31B8.6.exon2-C31B8.6.exon3
acccagacagctcgatttgtcttaattccttatgcttctgatgactcgttacgatggcgaaatcta
>C31B8.6.exon3-C31B8.6.exon4
tcgtgtcggagtataggaaagttgtgagcaatggtttgtgtcgaagaaaaaagatttccaatcatt
>Y45G5AM.1a.1.exon1-Y45G5AM.1a.1.exon2
gccaattcgagggcaattgtccagttgataaaactatccgctgtgcctgccgatactgccgattcg
>Y45G5AM.1a.1.exon2-Y45G5AM.1a.1.exon3
accccaccatcagtgtctccattacagctatcgcctccaccaatctcgccactccttttccaagct
>Y45G5AM.1a.1.exon3-Y45G5AM.1a.1.exon4
gatgtttttgaggcgctcgattatcaagataaggccgaacttgttcgccatgccgcaataacagtc
>Y45G5AM.1a.1.exon4-Y45G5AM.1a.1.exon5
tgcctacttcgatcgtactccagagccaacccggccagccggactcaacaggaaaaagtatcaaat
>Y45G5AM.1a.1.exon5-Y45G5AM.1a.1.exon6
cagcgttcaaagcggtaacgtttctgaatccagacgctgacatctctctaccggctcgcaagcttg
>Y45G5AM.1a.1.exon6-Y45G5AM.1a.1.exon7
catgaaagacgacgtggacacggcaatcgaaagattcgcacgattggttctgatgggaacgtccat
>H22D14.1.exon1-H22D14.1.exon2
atggaagcagagagacaatacgatccttgtcaagtttgtcaggatactgcatcaa
>H22D14.1.exon2-H22D14.1.exon3
gtaatttggataataattgttcagtttcttacaaaaagaaatgggtgtgccgagcctgtaggtata
>H22D14.1.exon3-H22D14.1.exon4
acaattgcattagagcaggaatgtccaaagattacattcgaagaggaaacgttgacgagacaaaaa
>H22D14.1.exon4-H22D14.1.exon5
ttcgaaaaaggacaatccggaactcaattagaagaaacaagagctctctgaatcggataagtgaac
>H22D14.1.exon5-H22D14.1.exon6
actatggttcaaaaacaacgtggattggcaaaaaatgccctacttgctgaatcaatgaatgaatta
>H22D14.1.exon6-H22D14.1.exon7
tgtagatatttatgaaacaactcctaaagacaaaagactatcagaatatattcaacaagtgaaatt
>H22D14.1.exon7-H22D14.1.exon8
ggagttaccgctgcactcagaaattattatagaactcaaacaaaaatgagtgatatggacattgca
>C49C3.4.exon1-C49C3.4.exon2
cttccggctacctaggaattcattgtgaagctgtgaaaacctccctgccacctgacaatcatttca
>C49C3.4.exon2-C49C3.4.exon3
tggggagtttctacttatgcaaatattcaaaagggattggaagcgcatttcgacgcctatccaacc
>C49C3.4.exon3-C49C3.4.exon4
ttgacaacatcgatcaaccacagtatgatagcatcagttttaattatgacaacatcaattcgaaca
>C49C3.4.exon4-C49C3.4.exon5
caagctgaaaatggagatcagaacaacattaacctaatttcgcaagtgcttctcactcactacaaa
>C49C3.4.exon5-C49C3.4.exon6
tcagtggcccatacaactttgtatttttgggagcaagtgctaatccaactattccattgtttactg
>C49C3.4.exon6-C49C3.4.exon7
cgttcgccagctgcgtttgaatggattccaagtacaacaatcaaatgtgattccacgaaaacttat
>C49C3.4.exon7-C49C3.4.exon8
catcgacagaaatgccttctagcacatctcaagctgtttgcactacacaagacaactctgcgactt
>C49C3.4.exon8-C49C3.4.exon9
agaaatggacattaaatacacaaatgttgcaaatgattttaccacaaactgtgttaccgatcaacc
>C49C3.4.exon9-C49C3.4.exon10
gttcaggcttctactgcacttcagactattcagcaatttttaaaaaatgctaatgccactatgaga
>C49C3.4.exon10-C49C3.4.exon11
gaatatgatcagttgacaaatttaaatgttaagattttcccaataatcacaatcaggaatctagtg
>C49C3.4.exon11-C49C3.4.exon12
taacaattacagtatcgctctccgcagttgatacgaatgtaccacaactgccacgccgcctgttgc
>C49C3.4.exon12-C49C3.4.exon13
gactttttgaatcccgagaatgtgaccagctttgccaactcaaattactacacaacgactgtaaat
>C49C3.4.exon13-C49C3.4.exon14
aaacgacgttttaattcgaatgtggactccaaatgctattcatcgttcagcttcatatgtcaatgc
>C49C3.4.exon14-C49C3.4.exon15
actctggaaaaccaatgttcttcagataaaacggcaactcttcttatcactgattgtaatggagaa
>C49C3.4.exon15-C49C3.4.exon16
atcaattgctaactatttgtgctgatggagtttttgacatgatttattcgggcagtgatttgggcg
>C49C3.4.exon16-C49C3.4.exon17
acttgacaacaatttataaagaagccgtgaaaggaatcggtcgcaacgttaaaggaataattgtat
>C49C3.4.exon17-C49C3.4.exon18
acagacgatgttaaaggtcatttagatacacagttcattcctgattttctacaatcttcaacatca
>C49C3.4.exon18-C49C3.4.exon19
ttacatggaatgtcggtgataacttcaaaattaataatggagttccgtttagaaactgtcaaattg
>C49C3.4.exon19-C49C3.4.exon20
aacgtagaatgcaaaatccaaggaccacaaaccgtcaaaggaaacatcgacagaggggcgttctac
>C49C3.4.exon20-C49C3.4.exon21
tgtagctaactcaggggatggaggtgtaacaagaaacgcacaaagaaatggttgcacatttgattg
>C49C3.4.exon21-C49C3.4.exon22
gattcttcccatttggaacatcttccgctccagtttgccaaaacggtggtacacctatccaatcgg
>C01G10.5.exon1-C01G10.5.exon2
ttggttcttctctccacaacgagtgcttattatacatattactactatccaaataacaataataat
>C01G10.5.exon2-C01G10.5.exon3
atacaccacttattattatacttatggaaagaactgttatttgcaggtagaccttgatatttttaa
>C01G10.5.exon3-C01G10.5.exon4
gatatttttaatgtcaaatttgcgcgtaagatttactattaccctgatggcacctacaataatgga
>C03A7.8.exon1-C03A7.8.exon2
tgcgctcagccacaacaaactcaacaagttcaggttcaatctactcaatgcgccccagcttgccaa
>E01H11.1b.exon1-E01H11.1b.exon2
tgagcacgaacagctccgtcaaggaggatgaagctcaacggatcgaaggaaaagcatttgttcgtc
>E01H11.1b.exon2-E01H11.1b.exon3
tgcacttcgccagaaaaatgtgcatgaaatcaaatcgcacaaattcattgcaaggtttttcaaaca
>E01H11.1b.exon3-E01H11.1b.exon4
ggggtataacaaaacagggatttcagtgccaagtatgtacccttgtggtacacaagaggtgtcacg
>E01H11.1b.exon4-E01H11.1b.exon5
tgtccaggagcagataaaggagtagataccgatgatcctcgccagcagcataaatggaaagttcaa
>E01H11.1b.exon5-E01H11.1b.exon6
cacacatcgagaatgatcagttaaccattaaaattctggaggcgaaaaacttgattccaatggacc
>E01H11.1b.exon6-E01H11.1b.exon7
tcttaaccctcaatggaatgaaacttttacttataaactgctaccaggagataaggatcggcggct
>E01H11.1b.exon7-E01H11.1b.exon8
gaaaaagtgcgcaagaagatgaatgaaaactttatcacacgagacaacagttcttctaagccaaaa
>E01H11.1b.exon8-E01H11.1b.exon9
cttgttgctctgcattcgtgcttccagaccatggaccgtttgtatttcgtgatggaatttgtaaat
>E01H11.1b.exon9-E01H11.1b.exon10
aatgttatgctcgaacgagacgggcatataaagatcaccgattttggaatgtgcaaggaaaacata
>E01H11.1b.exon10-E01H11.1b.exon11
ttgatggagaagacgaagatgaacttttcacagctatcaccgagcataatgtgtcctacccgaaaa
>E01H11.1b.exon11-E01H11.1b.exon12
ggagacgatgaatcagcgagtagagatattaaggaacatccattcttccgccgcattgattggttc
>E01H11.1b.exon12-E01H11.1b.exon13
cgtcaaatccaaccaccattcaagccaaaactgaagaccgataggtcaacggaaaactttgaccat
>Y48C3A.20.exon1-Y48C3A.20.exon2
ttcgggattatggatcaggcaatgattgatgaggtcggcgaaaaagtgcaagaagagctctccaag
>Y48C3A.20.exon2-Y48C3A.20.exon3
ggcgttgaatttgcccgttggacagactttaagggagattctagtaagccgtctccgaccggattt
>Y48C3A.20.exon3-Y48C3A.20.exon4
aatattgatggatatttgaagaaattgggctcttattccggaaaacgaccaactctgagctcagat
>Y48C3A.20.exon4-Y48C3A.20.exon5
ggtcactggcaggattaacgagcaaattgcaaaaaagtacatcttcaaatcgccaacccgtaaatg
>Y48C3A.20.exon5-Y48C3A.20.exon6
gataaagatgctccgagagagcccggaaattcggtttccgaaaaagtgtgtgacctcctgaaaaag
>Y48C3A.20.exon6-Y48C3A.20.exon7
atgtttctgagaagctgtgtgttggagaagaagacaaacgaaagcaatattgtgcctactgctaca
>Y48C3A.20.exon7-Y48C3A.20.exon8
tggccaccggagcttaaggatggacaggagcccaaaaatttggtttttataggatttttcaatttt
>C25D7.4.exon1-C25D7.4.exon2
tgagaatggagtgggagagggaggagaacaatggtcaaaaaccgcttcaccatctttctccgagtt
>C25D7.4.exon2-C25D7.4.exon3
tgaagttttgaacaagttggatccaattgacagacttattgcctggaaagtttcgtccaaatttca
>C25D7.4.exon3-C25D7.4.exon4
tttactgtagcggatgctgttaaaattaaaaatatccttcttaattctgccaacttcaactactgc
>F44D12.6.exon1-F44D12.6.exon2
agtcaatattggacattcctgtctgtttttctgattagcattttaatgacaatttgtggcggaaaa
>F44D12.6.exon2-F44D12.6.exon3
cgtgttggataagagaaacgaaaaatggaaagacgcccatgttcattggcgagagactggtttggc
>F44D12.6.exon3-F44D12.6.exon4
caaaatagtaaagaagaccaggaaagatcgaaggtgaactctgaaatgccgttgtccgacaagaag
>F33H2.6.exon1-F33H2.6.exon2
tctaatcgataattgttataatattttgaaaaaatttgaaaattccaattgctccgagcttctatg
>F33H2.6.exon2-F33H2.6.exon3
gccaaagaatggatgctttggagcacataaatggtatgccattctactggattacgttggagagat
>F33H2.6.exon3-F33H2.6.exon4
tcgagaacgatccaacaacgtggcatattttgggagtctggcacttttccttcgccaatatgggtt
>F33H2.6.exon4-F33H2.6.exon5
ctacactatttcctaaaggctgaacagatttcgcccggattctacagtacgaatacctactacatt
>T01D1.5.exon1-T01D1.5.exon2
tctatttttcataaccccgcgatttctatcaacgtgtttgtttccaaaatgattcagtttcaaacc
>T01D1.5.exon2-T01D1.5.exon3
ttgttctcattatgtgcgctattgtccaagcaagaattcctctttggagaccgatcgttcacgatt
>T01D1.5.exon3-T01D1.5.exon4
gcagcttccagcatcaaagatttggaatattcaacggtttatctcaacacggcaatgttactcttt
>T01D1.5.exon4-T01D1.5.exon5
tcttattggagccatgtgcaagactgtttaactatcgtgcaacacaaacagccactgttagaccag
>F55F8.9.exon1-F55F8.9.exon2
ctcacagttatcgttggattatcgccattaaaagtacttcacaaattacggcatgaagcagcgaca
>F55F8.9.exon2-F55F8.9.exon3
ttgttctctgccttttgacatgcttttctggaggagtctttcttgccacgtgtttccttcatcttt
>F55F8.9.exon3-F55F8.9.exon4
atgaaattaagaaaaaagaagacgaccttgttgttgatgaaacgactgcactgacgaaaacaacaa
>F55F8.9.exon4-F55F8.9.exon5
aggatcaaatgaatgtactgctaatgctacacataaaaaaattgtatttaaaaatcgcagatacgg
>F55F8.9.exon5-F55F8.9.exon6
tggggaaaatgatgatgaagaaggaagtgaatgtacattcgccccagttgcatttgccgagccaga
>F55F8.9.exon6-F55F8.9.exon7
ttgttcagaactcatgcacatcagattaaatgggtgatcatctcaatcttcacacttgcttcaatg
>F55F8.9.exon7-F55F8.9.exon8
gtcggaacattcatctatgtcactttcttcgaggttcttcttcacgaaagagacaacgagcatcca
>C02F5.7a.4.exon1-C02F5.7a.4.exon2
actcatcctgtcattcaagccaaacaaaatcagatgtacttgattacgacgctttcaccagctcaa
>C02F5.7a.4.exon2-C02F5.7a.4.exon3
caatcgtgttctaccaaaggaagttctgctcaaagttttctcatttcttgacaccaaagccctctg
>C02F5.7a.4.exon3-C02F5.7a.4.exon4
atcaattactgatagagcaatgaaatatattggcgatggatgtccaaatttatcatatctcaacat
>C02F5.7a.4.exon4-C02F5.7a.4.exon5
gctatcaagaaactgaatcttctgcaatgcttccagctcaccgatattacagttcaaaatattgca
>C02F5.7a.4.exon5-C02F5.7a.4.exon6
aatgtttcaaaagaagcaatcgttcgatttcagcatcatcgcccaaacatcgaaattcatgcctat
>H23N18.5.exon1-H23N18.5.exon2
ttttgattaagaatgattgcaagggaagacttaacaaagtcgacgcctgctgtgctcaacatacag
>H23N18.5.exon2-H23N18.5.exon3
aagaacgctgccaagagtttgccactctgcacatttcaaatggacacattctgtaacacagccaag
>Y47G6A.28.exon1-Y47G6A.28.exon2
tttaagcgaatggaatcgagagaagccgacgagagttttctcgacgaggaagaaatcgaacgaata
>Y47G6A.28.exon2-Y47G6A.28.exon3
acattcagagaatgcaagctcgactcgaacaaagtgaagctctaacttccgacactgaaagcaatg
>Y47G6A.28.exon3-Y47G6A.28.exon4
gaagacgtggaacaattataagctcctcacatgtgtcaggaattccattgagaagacgatcaccat
>Y47G6A.28.exon4-Y47G6A.28.exon5
caaaagtcgtcattatcgttccagattctccgaaagtctcgaggataatgttttccgatcccccga
>Y47G6A.28.exon5-Y47G6A.28.exon6
actgtgagctgctcaaggaggaaaagaagaaagcaaaattggaagcgaagaatattccaagtacgt
>Y47G6A.28.exon6-Y47G6A.28.exon7
cgacgatcggaaactgtggcagcaacggagccaaaatattcaacttctgactcgaaatctaaattt
>F58D7.1.exon1-F58D7.1.exon2
acatgtcgtcataagtctttacgcacaaaaatgggatgcctgatcatgatatctacaattgcccat
>F58D7.1.exon2-F58D7.1.exon3
ttcagagcttatttgtgtaaagttgaaactgagattcacccaaacgcatcgggacgaatgttttcg
>F58D7.1.exon3-F58D7.1.exon4
tgatctctttttagcagttattatgccaatacgacacaaactctggcgtcgtggtccatatttgtt
>F58D7.1.exon4-F58D7.1.exon5
cacgacgatttgctcatctgcacggtgactcttgctgctccacctgcagtccggttttggggtacg
>F58D7.1.exon5-F58D7.1.exon6
ttttcgtaacagcctttaaagttcatattaacgaacgagaatcagcacgaaggatactaagacact
>F58D7.1.exon6-F58D7.1.exon7
aaaaatgtcgcgtatgaaattcaaaagtacaatatcctcctctcccttccaacattctgccaaaac
>T22F3.3a.exon1-T22F3.3a.exon2
tttggattcttcaactggaacaacgtgcgcccgcagcccgtggttgccgaatcgactgcctcatcg
>T22F3.3a.exon2-T22F3.3a.exon3
gtcaacttttatggaaaagttgtgaaggaggatggaaaatcgaaatggatcgacactcaagttgtg
>T22F3.3a.exon3-T22F3.3a.exon4
aacatcactcgtgtcctctacccgaatgacaacatgttcctcggaaaggagctccgtctcaagcag
>T22F3.3a.exon4-T22F3.3a.exon5
ggctcttcactcggatcttctcaagagctccaccttccgtgacttctatgagttctacccggatcg
>T22F3.3a.exon5-T22F3.3a.exon6
gatttcgacgctttcattgaagcccaggataaggtctccgctacattccgcgaccaagagaagtgg
>C18E3.3.exon1-C18E3.3.exon2
ccaaaatggccgattgggtcatttttcgacaggcttcaaaatatgtcagataatgagacatggaat
>C18E3.3.exon2-C18E3.3.exon3
agttaaggaagaaatcaaacttattggattaaaaattacaaatagtacaaagaataagacattcat
>C18E3.3.exon3-C18E3.3.exon4
caatttgatcatcgatttttcccatctgaatggatattaccagaaaactgctgtgctcagcattat
>C18E3.3.exon4-C18E3.3.exon5
tgattgtggtcattcgattgtatcaaattcagatttgtttaaagcgaaccaaggaatcgaaaattg
>C18E3.3.exon5-C18E3.3.exon6
attctatcgaagttttttggaagctgctgttgaatatctatacggctataatatcatgtgggaaat
>C18E3.3.exon6-C18E3.3.exon7
aagaagcagctagaaaacggtcgaaaagcgtcgatgatattgagcatgtggcagatactgttactg
>C18E3.3.exon7-C18E3.3.exon8
aagtccttcatgttgctgagactacaacaccagatcacgttgaagaagtttctttgaaggctacaa
>C18E3.3.exon8-C18E3.3.exon9
ttacttcattctaaaggaagaaacaagagatagcccagcactgatgctccaaattgaagaacttcg
>C18E3.3.exon9-C18E3.3.exon10
gaccaagtttcttgtttaactccagcctgctgggccaacatagatttaaataaacttggcgacttc
>C43H8.2.exon1-C43H8.2.exon2
tacgggagcaatcgattgtgttattgatttcaaattagaaacgtattcgtcgaaaatggttactag
>C43H8.2.exon2-C43H8.2.exon3
aacagtgaagcgtttgctctcgtcaattattcggacctgagccgtctcgttgatatgaagcttgag
>C43H8.2.exon3-C43H8.2.exon4
ggcaattgtgcccggtgactgtcaaatatacagcttcaagtcccaattcgaagacgatccgtttac
>K04D7.1.4.exon1-K04D7.1.4.exon2
acgacaagaccactgtcctgtcatcttcccgcgacaagactatccttgtttgggatgtcgacagcg
>K04D7.1.4.exon2-K04D7.1.4.exon3
ggacaagaccctccgcctctgggacctcaaccagggagtgagcacccgtcaattcatctcccacac
>K04D7.1.4.exon3-K04D7.1.4.exon4
aacactcttgcccagtgcaagtacaccatcactgatgattgccacaccgattgggtttccaccgtt
>Y62H9A.11.exon1-Y62H9A.11.exon2
ttaattttctattttcgtacatatttgtgcaatatgccgtataataaaagtaaattccaacctttt
>Y62H9A.11.exon2-Y62H9A.11.exon3
gccttggaaaacgttatgattgaaacaaaaaagacgaataatgagcacggagttgatatcctcaat
>Y62H9A.11.exon3-Y62H9A.11.exon4
attgcgtggtgcaggatgaaatttggggacgagatgaacaaaacaagtgtctttcgtattggggcg
>Y62H9A.11.exon4-Y62H9A.11.exon5
tttcctattgaagctagcaaacgagaaaaactgaagacgtttggtaaacctactgatcttgcgtac
>Y62H9A.11.exon5-Y62H9A.11.exon6
gacactgatgaatccaaatcgactaatcaggagaaaatttgtggaagaactttcggttcaaaatcc
>Y62H9A.11.exon6-Y62H9A.11.exon7
tatttgtgtattacatagataaaccgcaaaaatataaacgatattttttaaactttataaaagaaa
>T26A5.2a.exon1-T26A5.2a.exon2
gtcgattttgagtatatagagaaaaaagtcaaggtgaccgtctcatcggaatcagactttccaatc
>T26A5.2a.exon2-T26A5.2a.exon3
tcagttgtacaagaacaaaaagaacaaatatcagaaagagccccactgcgtctgagtgacgatatt
>T26A5.2a.exon3-T26A5.2a.exon4
aagaaaaccgacacaaagaacaatgtttttacgataactctcggtcttaccggctttgctcgattc
>T26A5.2a.exon4-T26A5.2a.exon5
actattcaaaatgttgatgaattatgtgacaaaatcggtgaactcactgtcactgacgtttgcatc
>T26A5.2a.exon5-T26A5.2a.exon6
ttggctgttgtgagcagagttatgaaagatggaattgtgcttaccttacaaggagttaaaaaacaa
>T26A5.2a.exon6-T26A5.2a.exon7
gcaagaatgatgcatttaagaagattccttttaatacaaaatttctacttggaaagtgctgggaag
>T26A5.2a.exon7-T26A5.2a.exon8
gtggccgacaaaaatttcagcactccttcgacgatgacgttcgaaataaaattcacaagaaatctt
>T26A5.2a.exon8-T26A5.2a.exon9
cgatttggcccattttgttgaaagtgatcattgctactcgctcttgaacgctaaaagtgtgaatgg
>T26A5.2a.exon9-T26A5.2a.exon10
gttttgtgaatattgccaagcgaattgaaaacgataatggtaatccattggttgagctgtctatcg
>T26A5.2a.exon10-T26A5.2a.exon11
aagattcaaggagatgtccaggatacgaatggggagacagttactttcatgattcaacaacaactt
>Y87G2A.11.exon1-Y87G2A.11.exon2
ggaacgaataatattaaaaacgacaaaaatcaggttaacaagttattcatggatccagaagcgtct
>Y87G2A.11.exon2-Y87G2A.11.exon3
agagcaccattctggccacgtgtaccgctgatttcagcagtctcggcggaacacattcgatcacaa
>Y87G2A.11.exon3-Y87G2A.11.exon4
ttctatggattttaatccgaatttacagcatgtaatcgcaacatgcggggacgatggttacgtcag
>Y87G2A.11.exon4-Y87G2A.11.exon5
attggaacgaattgatgagcatgaggatagtgtatacgcctgcgcttggtcttcagccgatccgtg
>Y47D9A.2b.exon1-Y47D9A.2b.exon2
tcatcaaggaccagctaggctggaatatgatgcattggtaatgcttgcgaatctgcctccacttac
>Y47D9A.2b.exon2-Y47D9A.2b.exon3
tcaactccggagtacacattggtgttggatttggacgaaactcttgtgcactgcagtctgacacca
>Y47D9A.2b.exon3-Y47D9A.2b.exon4
gctcttttttggaagctattccgactttggtgaattttcattttgaaataaaagttaaaactaatt
>T28A11.13.exon1-T28A11.13.exon2
ccaccatgctgcatgttcacaccgattctcaagaagttctacgagaaagtttatgatgatttcgag
>T28A11.13.exon2-T28A11.13.exon3
gtattatattccttttgggcatgaggccaagcaaaagctttgcgtcaagtatgaaattaccggaat
>R02E4.2.exon1-R02E4.2.exon2
atactgcacatatcgaagacccttctagaatagagcttgacatgttcgactggacagccggtgtac
>R02E4.2.exon2-R02E4.2.exon3
ccagaatgcaactgcttgcaatctgagaagctccctgatttttggtccggagcaaattgtaattct
>R02E4.2.exon3-R02E4.2.exon4
aaaggcctttcttgccgagacaagttctatcagatattttacaaaaacatcatcaagaaattgcaa
>R02E4.2.exon4-R02E4.2.exon5
taggctaggatggcatatcattgcatatgaaagatatccgcggtttgacagtatgacggaattcat
>R02E4.2.exon5-R02E4.2.exon6
ggtattcctagcgtattgggtttcaacgctgaggccaaattccggatccgatacttggatggtaac
>R02E4.2.exon6-R02E4.2.exon7
tacaacaggagagttattattaaatgtggcgaggttatcaatggcatcttcacaagccccatcatc
>R02E4.2.exon7-R02E4.2.exon8
cggcggcaaagagctgcttcacgtaaaacctagacattcgcgtcggccatcttcagtggaggaaat
>F07G6.9.exon1-F07G6.9.exon2
atgctgagcaagctttcccagcgcacatcgtgtttgaattatcgacttttttcg
>F07G6.9.exon2-F07G6.9.exon3
cgtgtttgaattatcgacttttttcggaagggagtccggggagctcggcaatttacaggaccgtgc
>F02E9.10a.1.exon1-F02E9.10a.1.exon2
cgcaggcgacgattgtggcgaaatatgaaaaagcacacaatagatcggttgttggaatatggtcat
>F02E9.10a.1.exon2-F02E9.10a.1.exon3
agtgtcacacgattgttcaaaactttggatattgcaagaagattcttcgaacaacatttcacttga
>F02E9.10a.1.exon3-F02E9.10a.1.exon4
ttcaagcagctgatatttctgttgatggaaaatatatggttgccgttggaatgaactcaattgtat
>F02E9.10a.1.exon4-F02E9.10a.1.exon5
ccaacagtgaagcagattagttgcttgaaatatagtcgtgacgcgaaatatttggctatcggacaa
>F02E9.10a.1.exon5-F02E9.10a.1.exon6
cggaaaactttaagaattatcacaaatacgaagttcattcgatgagaatcagaaaaatcgagtttc
>F02E9.10a.1.exon6-F02E9.10a.1.exon7
ccgactcatcaaattgcattcactcagtgaattcactgaaacggatccatctcgatctacaaaagc
>F02E9.10a.1.exon7-F02E9.10a.1.exon8
ccaggagttggagaaaatactccagtgcatgttgcatactatcctccagttgaacaaccctccgat
>F02E9.10a.1.exon8-F02E9.10a.1.exon9
atgaatattatcggtcacatgaagaatacgacgctgctcaatatcaagagtataatccgtacgcag
>F02E9.10a.1.exon9-F02E9.10a.1.exon10
tgtacaacagtactacagaacatcagcaaaataatgaatctgcctctccaccagcacatgaacaat
>F18E3.5.exon1-F18E3.5.exon2
tctggatacattgttgcaaaaatatgatgaatgcgctccaccgcaaagctacttctcaaaaatttt
>F18E3.5.exon2-F18E3.5.exon3
cactgcgaaagaagtttggacgcctccgaaagaatgtactcaatatcccttgggctttacattacc
>F18E3.5.exon3-F18E3.5.exon4
attgtgtttagcatcattgatggattattgaagataattcctgcgctcatgttcccggtcattact
>F18E3.5.exon4-F18E3.5.exon5
aaaaacttcacaaggaagttttaagaaagacagtgcagcttctgagcaaactacaaaacttgtgat
>F18E3.5.exon5-F18E3.5.exon6
acagggcgttttgataaaccagcctgtaattgttgagattacatacgagcttgtggatgtattggg
>F18E3.5.exon6-F18E3.5.exon7
ttttgcatcaaaactactaaacccctagctacaggaacagctctccaaaaaaccagtgtgaccagt
>Y69A2AR.18a.3.exon1-Y69A2AR.18a.3.exon2
gccgagcaggctcgtggatttgccactttgaaggacatttccatccgtctgaagtcggtcaagaac
>Y69A2AR.18a.3.exon2-Y69A2AR.18a.3.exon3
gccaagtacgccaaggctgagcgtgagttgaagggagctagagcctacggagtcggagccaagacc
>Y69A2AR.18a.3.exon3-Y69A2AR.18a.3.exon4
acaagtccagagccggacttcaacgtctttatgctaacagcattcttctctccggaaacgagattg
>Y69A2AR.18a.3.exon4-Y69A2AR.18a.3.exon5
gctatcctcgactctggatatgactttgagactggaaccatcttgttcaaccgtttcaagaccgtc
>Y69A2AR.18a.3.exon5-Y69A2AR.18a.3.exon6
tgactgccatggacggagcatcgaagaacgccggagaaatgatcgacaagcttacattggccttca
>K02A6.2.exon1-K02A6.2.exon2
tctcgaaagtggaaacatcaataattttgaaactgaacatgctcgaaactgtttcttcacgccggt
>C01H6.5d.exon1-C01H6.5d.exon2
acttgcgttcggacgacgacatgcgagtatcagcgcagatagaagtaataccatgtaaag
>C01H6.5d.exon2-C01H6.5d.exon3
cactatggagttatcacatgtgaaggctgcaagggctttttccgacgcagtcaatcatccatcgtc
>C01H6.5d.exon3-C01H6.5d.exon4
gtgtccgagacagaagaattgtgttgttgatagagtgaatcgaaatcgatgccaatactgccgtct
>C01H6.5d.exon4-C01H6.5d.exon5
tcaaaaaagcaacgagaaaaagtagaagatgaggttcaggttcgaatgcataaagaattagctgca
>C01H6.5d.exon5-C01H6.5d.exon6
ctattcccctccaccatcccatcccagttattgctttgatcaaagtatgtacggtcattatccatc
>C01H6.5d.exon6-C01H6.5d.exon7
tttgcatgcttgattgccgaagatgatgccgagatgcaattgatcgttgaagttaataacactctt
>C01H6.5d.exon7-C01H6.5d.exon8
agaatcagacaaacagctcgtttgcatcaagaggctcttcaaaacttccgaatgtctgatccaaca
>F55F8.6.exon1-F55F8.6.exon2
acacaatatccggttgaagatcagcggcgagagctagacacagcccggacggacagctcgatggtt
>F55F8.6.exon2-F55F8.6.exon3
cgttcaaatcacctttttcagtaaagatgaagaaattccgcaaattccggatgccgtctttgatgt
>F55F8.6.exon3-F55F8.6.exon4
ttctattgaacaagactattgaagccaatgatggtgcatggaaagagcggcgattcgaatttctgg
>F55F8.6.exon4-F55F8.6.exon5
gctgaattcatcgaggaatacgaagtggaaacggaaacaatccttaaagtggaatgcgtaattgga
>F40F9.1b.exon1-F40F9.1b.exon2
tcaatacaggcgacggacaaaatcaaaatcaaggtggagcctatttctcaccaccgccaccaatgc
>F40F9.1b.exon2-F40F9.1b.exon3
gttcgaaaagttttcagtttggtctttatcatgctttgcatcgttgccgcagtcactgttatcccg
>F40F9.1b.exon3-F40F9.1b.exon4
ccgcagaaattcggctctctaccttgggtcctatgtaatcttcttcgttacctacttgtcattggt
>F40F9.1b.exon4-F40F9.1b.exon5
ttcccagttaatttgattgtcactggaatcttcactctagcaacttcagttatgaccatggtcatt
>F40F9.1b.exon5-F40F9.1b.exon6
tgtcgcctctcagacgaaattcgatttgactgcccacatgggatatatcttaatcatctcaatgtg
>F40F9.1b.exon6-F40F9.1b.exon7
gttctggttccttctcagtttgttcggatccagaaactgaatcttctatttctctatcacatttcg
>T01C8.3.exon1-T01C8.3.exon2
atgttttcgaagttttcggggtgcttcacatctcctaccgacttgccattg
>T01C8.3.exon2-T01C8.3.exon3
aaacagccgaggaagcattttctgtatttgcaacagtacggattactgtaatgagatgaccaacgt
>T01C8.3.exon3-T01C8.3.exon4
tgtgtgaagacagcatctagttatatggatgagatggttgaatgcggagaagggacatatgaaatg
>T01C8.3.exon4-T01C8.3.exon5
agggacatatgaaatggagatgtatgatattggattcgtctacagtggtatgttactacctatcaa
>T01C8.3.exon5-T01C8.3.exon6
tatgacaaaagtcaaatttgtacatataaagtgaacaaaacaactccatacaaactgaaagtgccc
>T01C8.3.exon6-T01C8.3.exon7
tttgctccaggagaagtcatgacaaggatgaaaaattcaacgtgtattgggcagttctgttactca
>Y50E8A.4a.exon1-Y50E8A.4a.exon2
tatgtcacgatgaccagtcaatcgtctaaaatggatatcccagtgattctacccaaaagattcaat
>Y50E8A.4a.exon2-Y50E8A.4a.exon3
aaaagattcaatatgtccgacatcgagcataagcacttaccacctcaccaaccacctccaccagtg
>Y50E8A.4a.exon3-Y50E8A.4a.exon4
gcagctccaacggctccttcaccgattaaaagtctctcagaccacactggccgtcttatgcaactg
>Y50E8A.4a.exon4-Y50E8A.4a.exon5
tcatcagcttgtaaagaaagctgtcgaagctggatttcaattcaatctgatgtgtgttggagaaac
>Y50E8A.4a.exon5-Y50E8A.4a.exon6
tgaaaactgttgagctgagaacttgcacgaaagacgtcgcggaaggtggaatacgagtgaagcttc
>Y50E8A.4a.exon6-Y50E8A.4a.exon7
cggatttggagatcagctggataaagataaaagtgccaaagtaattgtcgattatctcgaatcgca
>Y50E8A.4a.exon7-Y50E8A.4a.exon8
atgtctctacttcatatcacctactgggcacggactcaaagccctcgatcttgtaactcttcgcga
>Y50E8A.4a.exon8-Y50E8A.4a.exon9
actggaccaaagattattgaaaaactcgcacagaaacatcgcgagcatcaagacgagttcagccgt
>W02B9.2.exon1-W02B9.2.exon2
gcgttccgattgattttgactgcctcacgaggaatatccgagtcaaggataaataaagccattgtc
>W02B9.2.exon2-W02B9.2.exon3
cgatggctgcccctggttgaaggaattctgaatcttgcaagtgacctcgcatatcatctggaccta
>ZC64.3b.exon1-ZC64.3b.exon2
agaacacgtttcaatttctcgcagaagtattcgaagccaatggtggttgccttgtcacagaacgtg
>ZC64.3b.exon2-ZC64.3b.exon3
gaagaagaagtggtcgaagaagaggaagaagagaaagttgaacagccatcagaagaagtaacatgt
>ZC64.3b.exon3-ZC64.3b.exon4
agcgaataatgatctcagtgagcactgtatcagagaagacgaaggcaacacgtcagctgaagtgtt
>ZC64.3b.exon4-ZC64.3b.exon5
atttcttgcaacagcaattcgcggcgttcaaagttgaccccacaccagtttccacaaatggcaatg
>ZC64.3b.exon5-ZC64.3b.exon6
cgtctttaggattccttggcgcaaatggtctgggtgcttcaaacagtggacttctttcttcacctc
>ZC64.3b.exon6-ZC64.3b.exon7
aatggcaaccatcacaccattcatcacgttgatattcacgaaacatcaatctcaaattcaatctct
>ZC64.3b.exon7-ZC64.3b.exon8
tctgttagtcctgtcttcccgcatttttcatctatgagtgcgctggagcaaattcaagaagccgct
>ZC64.3b.exon8-ZC64.3b.exon9
ggttagcttcttgtcaagccagcaatgatgacagtgacggaacatccggaagcccagatgcaccat
>F08H9.3.exon1-F08H9.3.exon2
aataatgatgatttgtcagattgtcggaatgagattgtcgatactcatgagaaattttctgtgaat
>K12H6.8.exon1-K12H6.8.exon2
gccacgttctggctgctgctgctgacaagtttgacatcgaccgctacctcggaccgaacgatgtga
>K12H6.8.exon2-K12H6.8.exon3
aagttcaactatgcactccttgaccttactcagagcccgactagcccgaccggatacacaatgtcc
>F54B8.5.exon1-F54B8.5.exon2
aatcccgtttgtgatgtttggtgtcgaataaggcagtgtggacctggtcaatgcaaagaagatccg
>F46F11.1b.exon1-F46F11.1b.exon2
acagaatcaaaggaacaaatatggccgtacaaaatcacaatcggaatatgtgcaatgaatcgaaag
>F46F11.1b.exon2-F46F11.1b.exon3
gctatcatgaagaaaattatcgatttttatggacaatgggtggactctttcatttttccggagcaa
>F46F11.1b.exon3-F46F11.1b.exon4
tcgtttcattcgaccgaatttcctttagaaaaagcaattgcgtatgtcaagcttcgtaatccatat
>F46F11.1b.exon4-F46F11.1b.exon5
gtcattaacaatcttgatcggcaatacgatttactcgatcgtcgcacggtattcaaaattttatca
>F46F11.1b.exon5-F46F11.1b.exon6
gttggtggtggatcacaacgattatttcgaaagatcaacaatcgaagtagttggtattcaccgaaa
>F46F11.1b.exon6-F46F11.1b.exon7
tcatttgtcaaaacttctaccaaatattatgaagacactgcaaaaattctcggcaaccaaatcgtc
>F46F11.1b.exon7-F46F11.1b.exon8
gaattggcaagagctcttgtaattgagaaacagcgtgatcgtcaccaaatccttgaaaaactacga
>F46F11.1b.exon8-F46F11.1b.exon9
aaaatgggaacagatgagaacagtgttggaaatgtatggtcacttctctggaatcaatcgaaaagt
>F46F11.1b.exon9-F46F11.1b.exon10
ttttgaaatggggtggagagttgacaactgcaggaaacatgcaagcagaagctcttgggcgactat
>F46F11.1b.exon10-F46F11.1b.exon11
ttggaaggagagttgacgccgattttgatgcagatggtaaaaagtgcgaacacagatggacttttg
>F46F11.1b.exon11-F46F11.1b.exon12
tcaaaaatacctgatatctatgataatattaagtatgacatggagcataatccagatctgtgcata
>F46F11.1b.exon12-F46F11.1b.exon13
atgaatctaattcgatacgggaatttatgctcggttgacgataaaaagtggcaacgtgctatgaat
>F46F11.1b.exon13-F46F11.1b.exon14
agaaaaagaacgcatttatgaaactcgttttaacttgagtacaaatcctaaaccggcaacttctag
>F46F11.1b.exon14-F46F11.1b.exon15
tcaggacgagaatcaagagatactaatgattcggcttcatcaagtactgagggtcgccgtccaagc
>F46F11.1b.exon15-F46F11.1b.exon16
taatgctgaatctacagcggctgaaagcactggacttgtgaatacaacgacaaagacacataatga
>F46F11.1b.exon16-F46F11.1b.exon17
cattggatgagctgaataatactacgaaagccagtcaacgcggttcattccacgtcacagaaccaa
>F46F11.1b.exon17-F46F11.1b.exon18
acgtcacagaaccaattcaaatcgatgagaaaactcgtcgatacttcccgtatagattcaaacatc
>F46F11.1b.exon18-F46F11.1b.exon19
gattcaaacatcacacggctcaactgctaacaggaatgagcggaggaggtgttcatatgcaaaatc
>F46F11.1b.exon19-F46F11.1b.exon20
gagatcatgataataaaaaaaattcgagaaaagatttcggagctggaactgcagttctttcaacag
>F46F11.1b.exon20-F46F11.1b.exon21
tgacttatgagtctgaagatttttctgttggagaaatcaaaagattctggccaccacttcgttcgc
>Y40B1B.6.2.exon1-Y40B1B.6.2.exon2
gcgatgaattggggccgtctatagatgataatgctctcgccgctgccgccagcgccgcccgtcttc
>Y40B1B.6.2.exon2-Y40B1B.6.2.exon3
ccgccgttcaactcagatttagacttgattcagaacattgtgcactatctatcccgtcatggacta
>Y40B1B.6.2.exon3-Y40B1B.6.2.exon4
gaggattcaccgatggccacgttgttgcatcaggtaaacttcgaagagcacggagtattcgatttc
>Y40B1B.6.2.exon4-Y40B1B.6.2.exon5
tgcaaaataaggagaatggagtggcggcgagattaaccgaaggaattgccgaactgctaacacaat
>Y40B1B.6.2.exon5-Y40B1B.6.2.exon6
agtatctacacttccaattggtgtacttaaaaaaacaattatcgccgacgagcgtgctccgacgtt
>Y40B1B.6.2.exon6-Y40B1B.6.2.exon7
aagaaatcaatttgtgacggtttcaccgaatataaaaacacgtggctccatgaatatctggtcatc
>Y40B1B.6.2.exon7-Y40B1B.6.2.exon8
gacgattcaaggagcatggatgtctggggcgagagccgccgccgacatttccaacgatcatattgg
>Y73F8A.18.exon1-Y73F8A.18.exon2
atttgacagattatttcaaaatgaaaaactgtgatccaaaatgcacactcgaaactcaaaatttca
>Y73F8A.18.exon2-Y73F8A.18.exon3
gttttttggctggattggaatctattgaatgcggcggcacggatctcgtaaccaccattggtttta
>Y73F8A.18.exon3-Y73F8A.18.exon4
aaaatgaacacattgggtgttcctaacttaaaaagcatcacactaaatgagtttcatgatcccaac
>Y73F8A.18.exon4-Y73F8A.18.exon5
tggaaaatttgaaatacgtggcacagttggctgaagcaaagtcagcgataattgtggaaaataatc
>Y73F8A.18.exon5-Y73F8A.18.exon6
aatcttctcaatatctccttcccaaaattaaaacgagtgcgatccgacatcaatagtgtttcagta
>Y73F8A.18.exon6-Y73F8A.18.exon7
acttgtcgccgacatttgatggagaaagttgtgacaataaaagctcaaaattaaatagaaaatttt
>F09E5.9.exon1-F09E5.9.exon2
cacggctttttgcaatgcgccgcacgcttcttcaattttcgatgacaaaaacgggtttcattcgat
>F09E5.9.exon2-F09E5.9.exon3
gtgatccaagcggagccaaacgcttttttagagcgttcgacagggatctaaagaagaaaagaaatc
>F08F1.1a.exon1-F08F1.1a.exon2
agcatgccggaagaaaacgagccctggtggagaccaacaacaccattatattacgatccatactat
>F08F1.1a.exon2-F08F1.1a.exon3
tgaaacccagttggacagcccggcatattcaattcaagaactgtcatattccttatttcgcggttt
>F08F1.1a.exon3-F08F1.1a.exon4
tttcaaatttttcaaacagcactcattttgtgaacacgacccttggcttctggatagaaataatct
>F08F1.1a.exon4-F08F1.1a.exon5
gcagacgatgcagctaggtctgatttcatgcaagaaataaacttcatgaaatcactcgcctaccat
>F08F1.1a.exon5-F08F1.1a.exon6
atgatacgtaatagaaggcaggaaattataaatggtcctactgaaaatccagacggcttgaaaatc
>F08F1.1a.exon6-F08F1.1a.exon7
ttgatgttttcatggcagattagcaatggattggagtatctcaataacattggatgtatccatcgg
>F08F1.1a.exon7-F08F1.1a.exon8
ggcaacttatgagtactcttacaaaagcgacgtatggtcttatggtgttcttctatgggagctatt
>F08F1.1a.exon8-F08F1.1a.exon9
gctactgaaacctgaatggtgtccagaggaaatttacgatgtgatgaggctatgctggcaagaact
>F59E12.3.exon1-F59E12.3.exon2
ttaaaagcagaactaccaggttctccatcaaatgatcttcgaatagagttggttactatgctaaga
>F59E12.3.exon2-F59E12.3.exon3
gagtgtttcgaagttacgttccggaagtgacagataaaggtgtattcaatggaacgaaattcttga
>C54G7.4.exon1-C54G7.4.exon2
atgtccgtgttccgaaagttcaatttgggacttcccgaacacggacagctc
>C54G7.4.exon2-C54G7.4.exon3
ttgtggtgaaccaagctttggaggggcataatgcaactgtgatgaatgctacgtggaatgaaaata
>C54G7.4.exon3-C54G7.4.exon4
cgaacaatggtgtgaggaaatgattaataatagaaacaaaagtgtggttgtttcaatctgctggaa
>C54G7.4.exon4-C54G7.4.exon5
aaagagttggaaatacaattggctgcgtgcgagttggatattcccatgcactgtctagaagcggag
>C54G7.4.exon5-C54G7.4.exon6
aagcggaggatctggagcaagcattagcaaagaaagagcatcaaaaggaggaaatcgtctgcttga
>C54G7.4.exon6-C54G7.4.exon7
tgatgcaactgatgagatctttaaatgatccagaaccagtcgttgtttctattccgaatttcaaaa
>C54G7.4.exon7-C54G7.4.exon8
tcaaaaattcattttctatctgcttacggacatatcgttggatattttcaaacaaacgactcttgt
>C54G7.4.exon8-C54G7.4.exon9
cttctcattggacaaattcgcccagagtttaagtggggatcaattgaagaaacaatagtctacgtt
>C54G7.4.exon9-C54G7.4.exon10
taccaatacggcataatgttttatgactacaagactgatgaaaaaactgtcaaaactgtgactcat
>C54G7.4.exon10-C54G7.4.exon11
ataaatcgacaggatgacggagtcataccacattacttctgtcaactctgtaatagcatcggaaca
>C54G7.4.exon11-C54G7.4.exon12
tgcaagcaggaattcatgtccctggaaaatctggtgattacgttttggaagaacaacaaagaacaa
>C54G7.4.exon12-C54G7.4.exon13
caaagaacaattgagtatggcactaaacgtttacttgggagcaaggatgaaatttgtgctctttgc
>C54G7.4.exon13-C54G7.4.exon14
gctctttgcattggtgatactttctttatgatggcgttgttaagcggtggaatctatagagtatca
>C54G7.4.exon14-C54G7.4.exon15
ttacccgcctggcagttatcaaattggttgaacaagttccatttcaatttttgttgtatgagttcg
>C54G7.4.exon15-C54G7.4.exon16
aagagagacgtctgggattatgaatgggatcagaacaatagcaacatgcttgccctcaaggataag
>C54G7.4.exon16-C54G7.4.exon17
agcaaaaactgcatttttgcaagctgatagacgagacctagctgttgaaatgtacaaaaaggttgg
>C54G7.4.exon17-C54G7.4.exon18
catggctgaaacacactacgaaatgatggaatgggaagaagccgccaaggcttactcctattgtgg
>C54G7.4.exon18-C54G7.4.exon19
agaactctctcagatgacagtgaatttatggaggtaatgggcgatgcattcacatctcgcggaatg
>C54G7.4.exon19-C54G7.4.exon20
tattgggaaaattcgcggttgaaatgcgaggagaaagcgacgagaaatcattatctgctcttgcac
>C54G7.4.exon20-C54G7.4.exon21
agacatcttgacgccgccaaaatagcgtttgatattgcaaaagacagaaagtcaaagtatgtccca
>C54G7.4.exon21-C54G7.4.exon22
aggcaaactatcaaggagttgaggaaaattgataagcacaattttctggaggatgcgttagatgat
>C54G7.4.exon22-C54G7.4.exon23
ttatgataatggcacaacaacactttttcgagaacagaatcaaagatgctcttcaaacttccctga
>C54G7.4.exon23-C54G7.4.exon24
ttcttgatccggcggaagttcactctatgatcgctctcgcagcagcaaatgtcaatcaattcggaa
>C54G7.4.exon24-C54G7.4.exon25
gatgagaaacttgtcgtttcgattgttctcagaaaatcctccagtgaaccccaactcggctaaagt
>C54G7.4.exon25-C54G7.4.exon26
tatgacttacagtgcagcgaatgtcaaacaaagtttcccgtgtgcattgcatctggaagattaatc
>B0304.3.exon1-B0304.3.exon2
attatgagaacactcaacttcgataattatatggcaacgtacatctatttcctcacttgcataacc
>B0304.3.exon2-B0304.3.exon3
tcgtggctggaaatatgccaagttttataaatgtaaacaatgtggacgtcctattccaatcgtgga
>B0304.3.exon3-B0304.3.exon4
actgtttggataggcccgattccattggttatggtatccgacttaccaacaatcaagaaatacttc
>B0304.3.exon4-B0304.3.exon5
gttggcgtaacttcgtcactgattcaattatggaaggctccaatggaattgttcaaatcgatggga
>B0304.3.exon5-B0304.3.exon6
aaacctttgatggagcaaatgattactcttgaggtgacatctctcatgaaccatatggaaaaatca
>B0304.3.exon6-B0304.3.exon7
gaagagaaatggagaagatgtcggattttttgatgaccaacaactaaaaatgctgctactcgacct
>B0304.3.exon7-B0304.3.exon8
aattttgaagtggcggatgatgtgacgactgagcgagttctcggtctaacagtgtctcccgttgaa
>C04E12.6.exon1-C04E12.6.exon2
atgatggaggacggtgctgaaggtgaaattggggacatgctt
>C04E12.6.exon2-C04E12.6.exon3
ccaagttccgcagttattgtctacgaggaattgatcgtcagaactgcctttgccgatgggtatact
>C04E12.6.exon3-C04E12.6.exon4
attggaattccaaattattgaagagtcagagagaaacctcgacggttatgcctatttcagttttct
>C04E12.6.exon4-C04E12.6.exon5
cggaaacattcaccttcgaatccctccattagaaggaagttgcaccaaagaagtcatcattaaagt
>F28B1.8.exon1-F28B1.8.exon2
ttcaaacatatttgatttttaccagcttgctcatggtatgtaacgcaattcttgttatggtcgaaa
>F28B1.8.exon2-F28B1.8.exon3
gatcaaccggcggcgctggaatatgtgtataagcaagtaccaaatattcccgccgagttcaagtct
>F28B1.8.exon3-F28B1.8.exon4
gaaaagaagtttctgctagcgatctatgttcaggcaggtgttgtgatgattgcactcctgtgccca
>H01G02.2.exon1-H01G02.2.exon2
ttcggtcttgttgtcattgcaagagataccctgacttcgaagcgagttgcaataaagcgaataatg
>H01G02.2.exon2-H01G02.2.exon3
atcagctgtcttcggaatctacatcatcgtaatattttaaaattacttgattgttttccatctgcc
>H01G02.2.exon3-H01G02.2.exon4
caaaacacgaccaaagaccgaacagtttaatagatggtattacacacaaattttatcaggaatcgc
>H01G02.2.exon4-H01G02.2.exon5
ccaaaagatccaaatcaagaatatgatgtgaatgttgcgactcgatggtatcgtgctccagaatta
>H01G02.2.exon5-H01G02.2.exon6
gcagagttggtgcgaggaaaacctatttttcccggaagaagtgagttggagcagatttccataatt
>H01G02.2.exon6-H01G02.2.exon7
cgaaagagccgaggaataattggacggaaattctactgtgcaaagaaatatccaacaatttcaccg
>B0361.11.exon1-B0361.11.exon2
aaatcagaaaatcaagaaaataattccaagaagaaaagctccgagcgtctgaagaaattggatcca
>B0361.11.exon2-B0361.11.exon3
aatctggaaaaacaatgcgagtataaaaatgagacgattcctataagtgaaacttgtcaaattgaa
>B0361.11.exon3-B0361.11.exon4
atattgtggaattgctgaaaatacacttgtcaatgtcacgaatcaaaaagcatctacgaatttgct
>B0361.11.exon4-B0361.11.exon5
attctgagagcatttattggagcttgtagtgattcgtatctttctgttgcaagtgttgccacatgt
>B0361.11.exon5-B0361.11.exon6
aaagttgaaaaagtacattaaaactgcaaatagaatggtgatttccctggtctattttgcaatttc
>B0361.11.exon6-B0361.11.exon7
cattcctctattcatctttgattgagattccagctggtcttgccgtaattccattaatgatgaaaa
>B0361.11.exon7-B0361.11.exon8
tgtcatcatgcttgtagcaaaagttatggccacaataatatactctgttcatccaatctgggcaac
>B0361.11.exon8-B0361.11.exon9
ggaataataatgtcaccatatgtcaaacatattgttatgtcaccaaactggattccatttgtggtc
>B0361.11.exon9-B0361.11.exon10
gcaacgttggcattcatgttgcatgagacaaagaacaaaaagttgcctaccgacattgaaagtctc
>T22A3.3b.3.exon1-T22A3.3b.3.exon2
gtcgcaccaattgttccaaaagttgcaatgccgtcggagttatcatatgccaacgtgaagcgttca
>T22A3.3b.3.exon2-T22A3.3b.3.exon3
gcatacactttatgatatgcaaggacgagtcacatgtccccgactgtggtttgctcaactcgatcg
>C32C4.1.exon1-C32C4.1.exon2
aatttaaatgtcgcgaaaattgcaaaacagcagcgtctccaagccgaggaaaacgctgctgttcaa
>C32C4.1.exon2-C32C4.1.exon3
aatcaaggagcacgacgatcacacatgattccgggtccaatgccgatacttacatgaggcttaatg
>C32C4.1.exon3-C32C4.1.exon4
gcatgaattacttgattcaagtcacgaagaaaggttaaaaatggtggatgggtttgattctaaaac
>C32C4.1.exon4-C32C4.1.exon5
gaattagagtactggaagataaaaccagatcagctctcaacctgctgccaaatccccagtgagcat
>C32C4.1.exon5-C32C4.1.exon6
ttatgcatgtcaggagtcgaccgaatgattatggaaataaatttggaaacgacgatgacgtggcgc
>C32C4.1.exon6-C32C4.1.exon7
tattgggtggttcacatttgaatatttagtcagatttacaatatatccacggaagcgacaattcgt
>C32C4.1.exon7-C32C4.1.exon8
ttggagtagagtcccgacttaaagaatttacaggtgcaatgttggttgttcgagttcttcgagttc
>C32C4.1.exon8-C32C4.1.exon9
ttcaaattggccagatacagtacaagtctgcagacattcggacacacacttcagtcatcaatcaca
>C32C4.1.exon9-C32C4.1.exon10
ctacagtatccccgccggctgttggtggtgtgtggtcacaatggctacggtaggatatggagatgc
>C32C4.1.exon10-C32C4.1.exon11
taggatatggagatgcaaaaccagtaacaactcttggaaaactcgtggcaacttctacatcaattt
>C32C4.1.exon11-C32C4.1.exon12
aaagagcaatcgaggatcaacaaattcaacaagctcaaatgtcagcagtggctaataatgctctcc
>Y46C8AL.4.exon1-Y46C8AL.4.exon2
taggcaatcaggaaactagcaataatttggcattctacgctcgttctgcattcggccagtctgctg
>Y46C8AL.4.exon2-Y46C8AL.4.exon3
aggctacaactccaggaacaaccaccacagctgccaacgtcaactgtcaatttggagctagacaga
>Y46C8AL.4.exon3-Y46C8AL.4.exon4
gccacaaagcataatgtactttaacgattacaaccaagccttagcatacgttcgcaatcatttacc
>Y46C8AL.4.exon4-Y46C8AL.4.exon5
acgacaggaagtgatgtattggatgttattaataacttttacaacaactcctccgcttgtgcatca
>Y46C8AL.4.exon5-Y46C8AL.4.exon6
tacggtatcgagcaagactcactgttctccaagagaattttatatatgcccctacgaacaagatat
>Y46C8AL.4.exon6-Y46C8AL.4.exon7
atttcctaataatggtttcagttcaaagccatttgccagttagcaatgttcaatatgtaaacctta
>Y46C8AL.4.exon7-Y46C8AL.4.exon8
gacaagtttgagatgcaacctgtttattgggattccaatactaattacaacacattaacaattgga
>Y46C8AL.4.exon8-Y46C8AL.4.exon9
cgaaacaatgcaaatccgcttatacagttcctactttaccaactattggctgccgtattcaaattg
>Y50E8A.12.exon1-Y50E8A.12.exon2
cgtcacttctttcacaagagttccagacaaacaagaacaatgggtgactgtgttggcgaatggaga
>Y50E8A.12.exon2-Y50E8A.12.exon3
gaattgatccggaacaggaacccgatggcatttaaaaacgctactttcatccgacacgtggatctc
>Y50E8A.12.exon3-Y50E8A.12.exon4
tcatttgtgccagacgactcatcagaggaaccgatccctgctaaacgtctgaaaataatgagtgat
>F31F4.2.exon1-F31F4.2.exon2
gagcaactggtcgcatttttcatcacattcactataatgtttggtggaataatactcaatttgttc
>F31F4.2.exon2-F31F4.2.exon3
gtatgtgctagtagtgtgtccaatgcagttgtcaaacatcccaattcttatcacaaattcaagata
>F31F4.2.exon3-F31F4.2.exon4
gagtctatgggtttttgtccacgcaattcaaggaggcttcatgttaatttcgaatcaggaaatgcg
>F26A3.5.exon1-F26A3.5.exon2
ctgaaacttattacaggatatacacgtgaagaacccgaaattcttgatgatgttctggatccatct
>F26A3.5.exon2-F26A3.5.exon3
aatgatccactcttgccagccagtaccaaccatcccgaaatttttgatgatgttctggatccatct
>F26A3.5.exon3-F26A3.5.exon4
aaaagcactggaggaattgtcgaaaaaactggtaatcagcgcaacattgactggatatgattctgt
>F26A3.5.exon4-F26A3.5.exon5
acacgtcttcacaagcatcttattggctacatacttgagcttgtgttctgatgaagcaaacaatat
>F26A3.5.exon5-F26A3.5.exon6
gaacacagtgacacaatgcaaaaaatgaaaaaatatttgtcagtggacggacgaactatgctcaat
>C47E12.10.exon1-C47E12.10.exon2
aagtcacttcttttggttggaatcttgtttgagccaccttacatttacataattatcattcaactt
>C47E12.10.exon2-C47E12.10.exon3
aaggcggcaaaggtagcagctcagaaaaaagaagggcctgttgttccaaaaccaccaaaaaatcgt
>C47E12.10.exon3-C47E12.10.exon4
atgacctagtgtttggagagcaacccggagcaggtcctcgagccccgccgcctggatccaatcctg
>C47E12.10.exon4-C47E12.10.exon5
ggaaaagctgcaactaatgaccccaactatcagacactcgcggatcttcacaacgaagaaatcttt
>C47E12.10.exon5-C47E12.10.exon6
gcgaaggctgctacgaacgatcccaactatcagaccttagccggactccgcaatgatgagattttc
>C06E7.3b.1.exon1-C06E7.3b.1.exon2
tccgaggggcatcccgacaagatgtgtgaccaaatctcggacgctgttcttgacgctcatctggct
>C06E7.3b.1.exon2-C06E7.3b.1.exon3
ttaagaaaattggatacgatgattcctcgaaaggattcgattacaagacatgcaatgttcttgttg
>C06E7.3b.1.exon3-C06E7.3b.1.exon4
ctcgatgatttgagaaaggaactcatcgaaaaggttatcaaagctgtaattcctgccaatctcatc
>C06E7.3b.1.exon4-C06E7.3b.1.exon5
taacttcgatctgagaccgggaaagattatcaagaatcttgacttgaagagaccaatttacgagcc
>F02E9.7.exon1-F02E9.7.exon2
tcatcacttgatcgatttcttcctgatcttccacaaaaagtgaaatctcgacggaaaatgcgaaaa
>F02E9.7.exon2-F02E9.7.exon3
gcatttcgacaatcttcttcattgcagtctccaacatttcatcgtcggaagatgttccgctttata
>F02E9.7.exon3-F02E9.7.exon4
gttttcgaattttgttagttggtgatacaggaggaattccaatattggagacgacttgggcacaaa
>F02E9.7.exon4-F02E9.7.exon5
ggacccactgatgaatttgatccaagattcgagtcacgtttcgaaaatgtctacacgaatccgagt
>F02E9.7.exon5-F02E9.7.exon6
ggcatggttggagaataacttagaagcaagcagtgcccaatacctaataatttctggtcattatcc
>F02E9.7.exon6-F02E9.7.exon7
gcttacttctcaggacacgaccattcgttgcagcatttcacttttcccgggtatggagagcatata
>F02E9.7.exon7-F02E9.7.exon8
taaagaattcagtagggatacgttgaagttcaattatccggaaaaatcatggttctcgtggtcacc
>F38A5.5.exon1-F38A5.5.exon2
ccaactgcttattacggatggggatctaatatgggacaacaagcaccatcttctgctccaactcag
>B0395.2.exon1-B0395.2.exon2
aaaaacttttgtggttcgagagtcactgctgacatctgaatttcgaaatgggcacatgaaaatcat
>B0395.2.exon2-B0395.2.exon3
attccatcgaagaatactgatttggcgtcaaatctcccgtttgtcaccgcatacgtcacatacctt
>B0395.2.exon3-B0395.2.exon4
tgtgcctgctcttttattattacatgtgaaacgacgagaatcgctatgaaagttcactcattcatc
>B0395.2.exon4-B0395.2.exon5
gaccgagcaatgaagaggaaaattggagggacgatcgacgcctggccgacaatggagcaattcctc
>B0395.2.exon5-B0395.2.exon6
cccatcattcatttatagggacagctatccgagaactgaaaaacgtgatatgaaagccgccgggct
>B0395.2.exon6-B0395.2.exon7
atgatgcagtttgctgataggcaattttatttgaactggtggcactcttccaacatggcagaatac
>B0395.2.exon7-B0395.2.exon8
ggaacactgctttatggtttaacttgttaattggaaccggaatgttcattgctttctacggccaag
>C55B6.1a.exon1-C55B6.1a.exon2
aaatgcaaagaacgcggcagttatcaagaaaaggtcaacactatctacacgacgagaaatgatgat
>C55B6.1a.exon2-C55B6.1a.exon3
ttcttcagtttttgcgtgttatcaagaaagcttatgaaacactcccaccaaatgcacacgttgacg
>C55B6.1a.exon3-C55B6.1a.exon4
cactcagcgaaactcaattgtcctttggaacaaaaggacactaaaggaagagacacgtataatctg
>C55B6.1a.exon4-C55B6.1a.exon5
tgtcacaacttgaataactcgtttcttttgaaggctctgaatttggccggcggtttcttgcacttt
>C55B6.1a.exon5-C55B6.1a.exon6
atttctccttcaggaatgtttgatccctggattggtgcttacaatactttgatcatgaaaatcatt
>C55B6.1a.exon6-C55B6.1a.exon7
catattggaaaagaatttaccatatcctcaattattgctgatcaacaggcagcaatgtttggatgc
>C55B6.1a.exon7-C55B6.1a.exon8
atacaggaaaagttccctatgcttcaatgtcaggtctatatccactcgttggatggagaatcaacg
>C55B6.1a.exon8-C55B6.1a.exon9
gtgtatccgacctgacactacaaaagtacacatggtccgtgcaattctggagtcaattgctttccg
>C55B6.1a.exon9-C55B6.1a.exon10
ggaggttaacattaacaaaaactctccagtcagaatttgtggaggagtttcgaataacaattttat
>C10H11.9.exon1-C10H11.9.exon2
ccaaaatccccgataaacatcgaaagcttgctcgacaccatcacagcgctcgtcaatgattgcaaa
>C10H11.9.exon2-C10H11.9.exon3
ggatgaaaagcgtcgacaacttcattagcagatatgaacgagttgtcgaaagtttggccgctcttc
>C10H11.9.exon3-C10H11.9.exon4
tacgcgatgaagatgctcaataaggatgacatgatcaaacgagctgactctgcattcttctgggag
>C10H11.9.exon4-C10H11.9.exon5
atgacgaatggacatttgccactctcagagaagcatctccaccggtcattccttcattaaaatcgg
>C10H11.9.exon5-C10H11.9.exon6
ccgagcgaagatgatcgaaaatgagaagaactcattgtccacaaaaatctccgatctcgaacgaga
>C10H11.9.exon6-C10H11.9.exon7
aagtctgcgttgataaagaaagaacgagagattatggctctcgaacaagaacgcgatacgatgagt
>C10H11.9.exon7-C10H11.9.exon8
aggattgccgctctgttttacgaaaatgataagcaagccgagcatttcaacattgcgattcaagat
>C10H11.9.exon8-C10H11.9.exon9
agagataatacaaagaagtcacggaaaccgaagtggaccaactgctttgttgcgcttaacgagtat
>C10H11.9.exon9-C10H11.9.exon10
gtcgacgatagtcagttacctaagatattccatatcatgtatgacgacgcgtcgtgcaattcgtca
>C10H11.9.exon10-C10H11.9.exon11
atgttgctcaaggatcgttgccaatgtgtcgatacaacacgggtctctctcgtgaactcgttctta
>K10B4.2.exon1-K10B4.2.exon2
gtgatttttttagtttatggaatacttttggtggtgctaaacattttctgttcaatcgcaattatc
>K10B4.2.exon2-K10B4.2.exon3
tgttggctgtataaccctctaattggaaaagatccattaatttattggagctttctccacactgta
>K10B4.2.exon3-K10B4.2.exon4
ctcagtcagtggtcttataaatccgccagacagataattggacaaactctgatcttatcagttttc
>T11B7.5.1.exon1-T11B7.5.1.exon2
ttattcaagagtcatcaagaaatttctgcggagcttaaatccaaattcgagtcacttgatgatgct
>T11B7.5.1.exon2-T11B7.5.1.exon3
ggaaaagctgctgtcgccggaggtttcgacacgggagactaccttccgcgcaagaaacgcgagctt
>F17H10.4.exon1-F17H10.4.exon2
aggaggagaaccgcacaaatccggagcttgcccagagctcccaaccatcagtggtaacgaatatcc
>F49C12.13.1.exon1-F49C12.13.1.exon2
gaccatggattgtaccaaagggaccaaacagaggaatcatccaattgatgattattatgactgctg
>F49C12.13.1.exon2-F49C12.13.1.exon3
actgctgtttgctgctggatgttctggatcatggtgttccttcatcaattgaacccactgatcggc
>R02E12.2a.exon1-R02E12.2a.exon2
ttggaatacaaccaattttggacaaatacaacgaagacccggaaaagttcttcaagcgattcgact
>R02E12.2a.exon2-R02E12.2a.exon3
gacaagctgccaccaccgaagctagacaaggatggtaacattcaaagcgataagaaatacgacaag
>R02E12.2a.exon3-R02E12.2a.exon4
tcggcctgaaattctgatccagctggtccaaggatactctgttccggatattgcgctcacgtgtgg
>R02E12.2a.exon4-R02E12.2a.exon5
aattccttgattcgaactatgatactttctttgctcagtaccaaaacctgctcaattcgaagaact
>R02E12.2a.exon5-R02E12.2a.exon6
tctgacattctcaatcgcaatcgcgaaaagctggtggagtttctcagcgaattccacaacgatagg
>K02F6.7.exon1-K02F6.7.exon2
aaggcaaataaaaaatggggcgagtatgttgaggcacaagcaggacaaaagtacgaacacttcaca
>K02F6.7.exon2-K02F6.7.exon3
acagatgatgggacctacccggcaagagttgtgaacgctggtccagacaacatttgcgtccgtatc
>K02F6.7.exon3-K02F6.7.exon4
taagtccacggaagtgctcaaaatggagccattaaaattcaaatggattcgcaaaaagaccgacaa
>K02F6.7.exon4-K02F6.7.exon5
tcggctgggctgacaagttgaaggagacaaatgacgaaagagctgctgggatgacttacaaaattc
>K02F6.7.exon5-K02F6.7.exon6
cggaacaatacgatttcgcctcatcgatttcaggatcttcaagtccttgtctacctggaagaggac
>K02F6.7.exon6-K02F6.7.exon7
ggaacggagcttgtcagggactcgctgttgtcggataacaagatgcctgtgcaattccacttgaat
>K02F6.7.exon7-K02F6.7.exon8
tatatccgaacctattgcctgactgataaagagaaagccagagttccccgtctcaacgaatctgaa
>K02F6.7.exon8-K02F6.7.exon9
aacgaatctgaaaagagagcaatgtttgataggaaaattctaagcaacgagatcggagtccacatg
>K02F6.7.exon9-K02F6.7.exon10
tagactggacaagacgatctacatgcatgtcgcagatccgcgtctgcaccctgctggattcgccga
>C18G1.4b.exon1-C18G1.4b.exon2
acgtttgccttattctcggggatgacttcgttgcgaccaaagttcgattctggcgctgagaagctg
>C18G1.4b.exon2-C18G1.4b.exon3
tgaggcctgcaagccgttgttgaagaagctgatgatcgagggaccgaagattgattctgtggaccc
>C18G1.4b.exon3-C18G1.4b.exon4
tcgcaagccatatcattcaagtctttttgggatccatgaagtcattcgaggattgggcgtttgttg
>C18G1.4b.exon4-C18G1.4b.exon5
ctcgagcagtgcttttctcaaccaatcccactgctccctcaaagcgagttgaacaacgaaactgtc
>C18G1.4b.exon5-C18G1.4b.exon6
aatccaagaatcttcttgttgatagcttcaaaaagttcgcccaaggactggattctaaagatcacg
>C18G1.4b.exon6-C18G1.4b.exon7
gattctccgacaaaatctgttgctctgccaccgaagatctcgactttggaggaagaacaagaagaa
>Y69A2AR.4.exon1-Y69A2AR.4.exon2
acgatttacgagcgaaaaaggcagttttctgaagaaaaaattaattttgaaaatcagatttttttt
>Y69A2AR.4.exon2-Y69A2AR.4.exon3
ccgataagaccatgaattttctgattttcatttttgatgctttaaccttttttatttcaaaaaaca
>Y69A2AR.4.exon3-Y69A2AR.4.exon4
gaagttcaggtcgaagttgaagatactccagatacaaccttcagttggcgtaagctctgggcattc
>Y69A2AR.4.exon4-Y69A2AR.4.exon5
tgccatctcgttttatttgctttctaacggagtaatccctctctgggcaggtgtcttaattacaat
>Y69A2AR.4.exon5-Y69A2AR.4.exon6
ggttatgagtttggagttagtgctcctgatgcgggaaaaatgttctccggaatgtttgtgccatgg
>Y69A2AR.4.exon6-Y69A2AR.4.exon7
cataacttctaccttcactcggcacttgtcaagagccgaagagtggaccgccggagagctgaaaaa
>Y69A2AR.4.exon7-Y69A2AR.4.exon8
caaggaatgtatggaaagacgaatcaggatattcgcgacacctgctacaacaatactcacaatgga
>Y69A2AR.4.exon8-Y69A2AR.4.exon9
accggtacttatgctggacagtttgctatggagggctttatccaaatcaaacttccccaatggaag
>Y69A2AR.4.exon9-Y69A2AR.4.exon10
tcaagtttgaatgattttttgaattgcttgcagctgattcaacttccgttcgctttaattccagtg
>Y69A2AR.4.exon10-Y69A2AR.4.exon11
tagaaatattatgcacgagtataagctagcaagtgtctccaaagtggtctccattgtgatttcctt
>Y69A2AR.4.exon11-Y69A2AR.4.exon12
gcgattttctacattattttcatcgcatatttgacgtattattgccttgtcgcaatggaattcatc
>Y69A2AR.4.exon12-Y69A2AR.4.exon13
gtcgcaatggaattcatctcacccattcaaacaaaatggctcgcggagcccatctaccacgatttc
>2RSSE.2.exon1-2RSSE.2.exon2
cttaacaatcggttgagcagcagtgttggagaggttctcatagaaggcatatccgacgtcgaagag
>2RSSE.2.exon2-2RSSE.2.exon3
cctctgccgaagcctgctcgggctccacttcagacaagctccaaatccaacatttccaatgcttcg
>2RSSE.2.exon3-2RSSE.2.exon4
atgagagctgcggcttttgcttcgaaccctagccactcccttgactatcaggaagtgggcgcctcg
>B0511.9b.exon1-B0511.9b.exon2
taactaggagaaatctcagatcggcggatagaaagaacagagacgttccaggaccaagtacgggag
>B0511.9b.exon2-B0511.9b.exon3
acgggagagtgcacgcgtacttccattgcaccgaatcgatgtgaaatgtcattcactgaagtgcag
>B0511.9b.exon3-B0511.9b.exon4
aatcgatgtgaaatgtcattcactgaagtgcagactttaacatctgctcgaactcctgtcgctgct
>B0511.9b.exon4-B0511.9b.exon5
ctcccgaatctcctaatgctcatctctatggtgctactcccggcaatcctacttcaacttctggag
>Y105E8B.2b.2.exon1-Y105E8B.2b.2.exon2
tattccagacggacgccttttctccatcggattacatccgggaccgcctgaaaggggtgaaaatcg
>Y105E8B.2b.2.exon2-Y105E8B.2b.2.exon3
agcaatttattgatgcttcgaaagagatttctcatttggagcgagaaatctaccaattaacacatt
>Y105E8B.2b.2.exon3-Y105E8B.2b.2.exon4
tattggaaatattaatgctgctggaaaatatgtaatggaatcaaccctctcactaaactcagttgc
>Y105E8B.2b.2.exon4-Y105E8B.2b.2.exon5
aggaggatgtcggggatgaaaatgaagagagaaatccccaatccaagtgttgtgtgaagtgtatgc
>C31C9.1a.exon1-C31C9.1a.exon2
cgggtttgggaggaagaggctccggagaaacagttctccggacggtggcaggacctggaaacaaat
>C31C9.1a.exon2-C31C9.1a.exon3
tatgctggaaactggtggaatgttaaggttgataacaccaccgacgtctccaagacatgcccacca
>C31C9.1a.exon3-C31C9.1a.exon4
tgggatattttcgcagactatgatatttttaaggttgaccgatacggaaacttcgtccaacgcctc
>C31C9.1a.exon4-C31C9.1a.exon5
ctgctccaacagtgacaacaactacgccaggaacaccatcaacggctgctccggctgctccaacag
>C31C9.1a.exon5-C31C9.1a.exon6
ctgctccaacagtgacaacaactacgccaggaacaacaacgtcaccatccgcacacctatcactcc
>C31C9.1a.exon6-C31C9.1a.exon7
atgcctctactaatctgattccgtacttttttgaatggtggtggtctcgaggaggataattttttt
>Y41D4B.19b.exon1-Y41D4B.19b.exon2
taacaatctctatatgtggaattacgagacaaacgacgatttggcgtttttcgactcatcagacgc
>Y41D4B.19b.exon2-Y41D4B.19b.exon3
agcatttctatcgactcaaaacgatgcttcaagatagcccttgacggagcaacagtgaatgatatt
>Y41D4B.19b.exon3-Y41D4B.19b.exon4
atgtttaataatagtggaacacctaatgaaagaaatcgacctcaaacatcagtacgtccacaatgt
>Y41D4B.19b.exon4-Y41D4B.19b.exon5
caaatggtgtatcagttgtctacgctgatgaatcaatttgcgccatggccaccgccaaccggaaca
>Y41D4B.19b.exon5-Y41D4B.19b.exon6
ggttgatcgagtacatccacactcgtattttaggtcacaattggaatcaggaaaccaaaagctttt
>Y41D4B.19b.exon6-Y41D4B.19b.exon7
aggctcattttagttctccgttttctccgatgttggacatgtcaatggcatcagggcatcacaacg
>Y41D4B.19b.exon7-Y41D4B.19b.exon8
aggctacatcattggaacgacactcacttataggcctccgaaagctaatcgacgccacactggaga
>Y41D4B.19b.exon8-Y41D4B.19b.exon9
gggtgctgagaagaagcgcgaggattgttatagctggaaaatgggtttgacccaacgatgcgccta
>Y41D4B.19b.exon9-Y41D4B.19b.exon10
tattcgaaacgtgggaggatatcatccaagatgcaattgcgagttcctacgcacagcgtcggacga
>Y41D4B.19b.exon10-Y41D4B.19b.exon11
agagctcgaaaatatgcctacggctcatagcagaagatcaaccgctcgtgactgtctcacacacat
>C25E10.13.exon1-C25E10.13.exon2
ggatattaatgctacttggcgtaaaagcagaagtaacaccatcattgggagaattactaggaatca
>Y41E3.14.exon1-Y41E3.14.exon2
tggtttttggtcctttttggaggatttgttgagattctctaccttcccatattgtacattattttc
>Y41E3.14.exon2-Y41E3.14.exon3
tattcttgacgttgaccgatatgagtgctacagtatgcagttcaataatcagtggagttctttaca
>Y41E3.14.exon3-Y41E3.14.exon4
catttgagtatattgcaggaggattcgcaattaatacatggtgcatggcatgtgcaatcaacattt
>Y41E3.14.exon4-Y41E3.14.exon5
gagattgatgatagcaaggagtctgaaaaatattacaacaatgactggcagtcgtggaataattat
>Y41E3.14.exon5-Y41E3.14.exon6
gctcatggacagaaatcaaagaaatctagagcgatcttcatccaatgttgcataatttgctttttc
>Y41E3.14.exon6-Y41E3.14.exon7
ttttttcgaactttctgccgtttcaagaatactaagatcgatacaacgaacagcggacaagtggca
>F54H12.1c.2.exon1-F54H12.1c.2.exon2
tatcgcgcacttcactcctcttcgtccatctggagcaaagttgcaatcagtaaattcgagccgaag
>F54H12.1c.2.exon2-F54H12.1c.2.exon3
actatctcagactgtgaagattgtgaaagacagattgaaacgtccattgacgctttccgaaaagat
>F54H12.1c.2.exon3-F54H12.1c.2.exon4
aagggtggagcccaagatttggcccgtgctaaggacctcaacaaagaagtcttcaacttccttgct
>F54H12.1c.2.exon4-F54H12.1c.2.exon5
atccacttactgatgagctcaccgccgctgatggaagcaaattcaaactccaggctccaactggac
>F54H12.1c.2.exon5-F54H12.1c.2.exon6
ctatcatcgtgaaatccttcgcccgtattcacgagacgaacttgaagaaacaaggaatgctcccac
>T03F7.2.exon1-T03F7.2.exon2
tataaaatggtgtatgttatatttgcatttacttgcaacattctcaagtttatgcctaacaggagt
>T03F7.2.exon2-T03F7.2.exon3
ttcaaggatacataggaattggttgtttaggaatgcttgctctctcactaccaattttgtttgaaa
>T03F7.2.exon3-T03F7.2.exon4
tatattccatgctcagtggttattacaaccaagctttgaataatataagttttgtcaccataacgt
>K04A8.4.exon1-K04A8.4.exon2
aaaaagagaagtgtattctggaggcttcgtcacttaacaagacaaggaggtctacacgttggacta
>K04A8.4.exon2-K04A8.4.exon3
ttgttcttcatgtattctgagagcccagaggagaagtattttttggaaaatttattgaagttgaca
>K04A8.4.exon3-K04A8.4.exon4
ttgacatttgtttcagatagtcacgaaaaatcgcaaagaattcttcgacgagtggaaaaacgatat
>K04A8.4.exon4-K04A8.4.exon5
tcgaaacatatgtttaagttattcactaatccggtagccgcgaacatgttcgattgccttttctat
>K04A8.4.exon5-K04A8.4.exon6
ttttattcactgcaactactatcattcctgttggatatggatacattgctccgttgacatcaactg
>T03D8.7.exon1-T03D8.7.exon2
actcccaatgttgttctggagcacccttaggaatgtgcatcaatcagcattgtccaaatggaacta
>C28C12.9b.exon1-C28C12.9b.exon2
atcaaaagaagtggctggtataagtgagaaaagtaaatttgctattcgaactctcgacaatacttc
>C28C12.9b.exon2-C28C12.9b.exon3
tcgagaggtttcgctatgaataagtttgaaaaggacttcatgatctacccagaatacacagattca
>C28C12.9b.exon3-C28C12.9b.exon4
cacaatgccaacttttacgtcgttttcggaaataacaacggagagaaaacctgctttctactcgat
>C28C12.9b.exon4-C28C12.9b.exon5
tcacaaaggattgtgactgaattggcactgaaggtatacgccctagagtcttcgttgtactacttg
>C28C12.9b.exon5-C28C12.9b.exon6
ttgctctctattatgactagagatgttctgcaggccgtaatatctgcccaactggaactggttgga
>C28C12.9b.exon6-C28C12.9b.exon7
tgaacttgcgtgggctacaattatatgttcaagactgtctcgtgccacgtggtttgagttggactc
>F25G6.6.exon1-F25G6.6.exon2
cacctcggtttccatcgtcttgcaattgttatgcccggagatactccaagcgctcaaccaattgtc
>F25G6.6.exon2-F25G6.6.exon3
aacggagaaatctacaaccatcagtctctcaagattgactgcccgttcacattgaaaaatggtgga
>F25G6.6.exon3-F25G6.6.exon4
gtgccgcgatcattacgtcatttatcaagcacaataaagatcttaaagaggcttgtgcttcattgg
>F25G6.6.exon4-F25G6.6.exon5
tcagaccacttttctatggatacaactcaaatggttcacttctcattggctcagaagtcaagtgta
>F25G6.6.exon5-F25G6.6.exon6
tcaccccacagcaatgtattgatattattccagaagtagtattcgctctggaaacatttgacccgc
>F25G6.6.exon6-F25G6.6.exon7
gatgggacatttggtgcacactaaagtttatagaacggctgcctggcaccgacctgacgagaagga
>K08H2.7.exon1-K08H2.7.exon2
ttgggttcttacatacaatacggaattcgcacgcaagagcatagtatgctgttaggtttgaataga
>K08H2.7.exon2-K08H2.7.exon3
gagccatgtgacattgtgcaaggggcttttgtggggtttaacttggttcgaataactccttcgaat
>K08H2.7.exon3-K08H2.7.exon4
atttcacaccgaccggcattttatgtcaatgcagtgaccaggtctctttcttgccagtggttaaaa
>K08H2.7.exon4-K08H2.7.exon5
attgatacagcaacacggctcacgtttttcgcagaaatgttgcgctttcagacaactagccaattt
>B0303.7.exon1-B0303.7.exon2
ctggaaattcaaatggaataaatgagaatattgataccagtaccttctcagtctcagccgccaagg
>B0303.7.exon2-B0303.7.exon3
atatgcatatcggaggatcggtgatgtcaagcaattcttctactgcaactccatcgtatcaatcca
>B0303.7.exon3-B0303.7.exon4
tttctaaaaaagtggatgcggagtggttttatggtgagaatcaaaaccagcgcacatttggaattg
>B0303.7.exon4-B0303.7.exon5
gactataattcgaacgaagctggagatttgaatttcgctgtcggatcacaaattatggtaacagct
>Y7A5A.2.exon1-Y7A5A.2.exon2
acctgggctgttattcatagagcacgattttggaacgaccgttttcaagacttgttggattctgaa
>Y7A5A.2.exon2-Y7A5A.2.exon3
tgtctcaaaaaatgtgaagctgaaagaaaggaaaacattttgcaacaaatacagttttcggaagtc
>Y7A5A.2.exon3-Y7A5A.2.exon4
tctctgagaatgctaaattctctagaaatgaacgaagtgcacaaaaaggcgttgaaacgtgaaatg
>C32B5.9.exon1-C32B5.9.exon2
tatgattaatcataaagagaggattattgagagattccacctttcccaacaatacccatctcttct
>C32B5.9.exon2-C32B5.9.exon3
taaaagaaatcacgaagagaggattattgaccgacctaacgaggatccgaacatcgtcctacttcg
>C03D6.1.exon1-C03D6.1.exon2
tccagatataagaaataatgctcaccagtatatgagaagcttgcgggggccagagacaaatacgct
>C03D6.1.exon2-C03D6.1.exon3
cctggggtctacaataatcccagtacagttgtgttcacattcaacggaacctcgtgtcctgatcat
>C03D6.1.exon3-C03D6.1.exon4
cgagatcaagttcgcgatgatctacaatcaacggtagaacatcaagagttcacagctttcaaagaa
>C03D6.1.exon4-C03D6.1.exon5
actgtggactaaattttttcccagttacgcagctttcagagaagcacacaacaatgctctacctcg
>Y37D8A.23a.exon1-Y37D8A.23a.exon2
gtgatgctgtgctcgagaatcttattgcgaaagaaatccttccccaaaccggcaactgggaaggaa
>Y37D8A.23a.exon2-Y37D8A.23a.exon3
ggaaccgaggaatttcttaatcgaattgttcaggttcttctgaagtacatcaaagatcagaatgat
>Y37D8A.23a.exon3-Y37D8A.23a.exon4
gagaaaccggagagcttgttgaagcttgtgaagagctgtgaagatgtgcttcgattgggtgtacgt
>Y37D8A.23a.exon4-Y37D8A.23a.exon5
ggaatggcttaccgcaactgcaaatactaatatgttcacctatgaaatcgcgcctgtcttcatcct
>Y37D8A.23a.exon5-Y37D8A.23a.exon6
attccgacattgtgctgctttactagcgaggatagtcactactccatcaaatctgcctccgctgtt
>Y37D8A.23a.exon6-Y37D8A.23a.exon7
gaaactgaaggatttgagttgattattgagaatcccgaattcctgaacatttgtttctggtacgtg
>Y37D8A.23a.exon7-Y37D8A.23a.exon8
ccaaatttcttccgaatgattatttcgaatcaggcaatcactcgcgaggacctcgactttctcatc
>T28D9.1.2.exon1-T28D9.1.2.exon2
tgtcgttgtgattgatgagaagaccagtgagcagaacggtgaaaagacagaggagactcaagctga
>T28D9.1.2.exon2-T28D9.1.2.exon3
gagaacggagaagcaaaggacaccaacggcaacgatcgtaagcgtgtgtccagcgcccacgaagag
>T28D9.1.2.exon3-T28D9.1.2.exon4
ccattgaccaagaaaagcaaggttgaggatgaggttgacgtcgcagcctctggagatgccccagct
>K08E3.5a.1.exon1-K08E3.5a.1.exon2
cgtctccattcgcttgatcacaagccagacgagagctccgaagaatggaagacctcaacgaagctt
>K08E3.5a.1.exon2-K08E3.5a.1.exon3
cttccagagggagccatccgtccgtacaaaagtctcggtcatgtcgtcgacaaggaacttatcgct
>K08E3.5a.1.exon3-K08E3.5a.1.exon4
accttccttgacttgaccatgcaacaaattcagactttaaacaaaacctatggggtcgacgttccc
>K08E3.5a.1.exon4-K08E3.5a.1.exon5
cagaaagtgctcaaaaagtatgccaacgttaaggtctccgtgcataccttctcccaatctcaatac
>K08E3.5a.1.exon5-K08E3.5a.1.exon6
gatgtctggttcggaaaggatgtatctttgaagggcaccgtcatcatcattgccaaccacggagat
>Y37E11AR.7.exon1-Y37E11AR.7.exon2
atatcactactgtacacttatttggcaattgcgaaaaatgtcgagctgtcagaagaatttgaagca
>Y37E11AR.7.exon2-Y37E11AR.7.exon3
gaacgagacatcggagaggagcagagaataaaagttgtgcacgctgtccgaggtgctgacgtcatt
>Y37E11AR.7.exon3-Y37E11AR.7.exon4
aggtgctgacgtcattctgccttgctttacttgtgtctccccggaagacggtgtggaaattgattc
>Y37E11AR.7.exon4-Y37E11AR.7.exon5
actgtaaactatgtcgtcgactttttcaaacagaaattcctgcgctcctccttctcaatgcccgac
>Y37E11AR.7.exon5-Y37E11AR.7.exon6
ttggaggtctcaaacacgaaaaaaatcattccgttaaacggaagtcttggagttgagacgctccct
>Y37E11AR.7.exon6-Y37E11AR.7.exon7
gagcaaactaggaccataaagtgctatgttgagccatccgtccgtatctccgctctaaatcctgag
>Y37E11AR.7.exon7-Y37E11AR.7.exon8
aggcttttgcctccggttgtgaggcgggttcggctggtcctcgaaaacgatcctcaggtgttgtcc
>Y37E11AR.7.exon8-Y37E11AR.7.exon9
gaagttcgcgctggaagacgatgatgaatacttctgctactcgtccaacaacattctcctcggcac
>D1022.6.exon1-D1022.6.exon2
caaaccgagctatttattatttcaacattcgaggaactgctagtagtgtaggccaagtacccaaag
>D1022.6.exon2-D1022.6.exon3
gatggacttttctatctaaaaacattctttgttccgtcgtgccgctgcttctcaatttggtttcac
>D1022.6.exon3-D1022.6.exon4
ctacagacgacaacaaaagggaaaatatttaagggacaatgcaagtcttcaaccgctcgtttggct
>D1022.6.exon4-D1022.6.exon5
cgtcgtcccaatccacaactttttgacggaaaaaggaacgttctccgaatggggttgtgttgttta
>D1022.6.exon5-D1022.6.exon6
ccacaacgaccaatgtacaatacaatcagattaatcgccgatgtccctggaatgtctttccctatc
>F53H8.3.exon1-F53H8.3.exon2
ttagcctcatgaatcaaaaatggtaacctccagatatctcatcacagtaaccactgtagtattagg
>F53H8.3.exon2-F53H8.3.exon3
cactgactggattaatcagacttatattgataggtataaagcgccgttgtcattaactgtttcaaa
>F53H8.3.exon3-F53H8.3.exon4
aattggagcaattctcggagcatcttttacgagaataattggagagaagtatggaagacgaaacgg
>F53H8.3.exon4-F53H8.3.exon5
tgcactttttgaattagtagccaaaagatttagctcgccagaattgttgatatttggacgttttgt
>F53H8.3.exon5-F53H8.3.exon6
aagtatcgtggaccagctggaactttgcatcagatagctgttgctttttctgactggttctcattg
>F53H8.3.exon6-F53H8.3.exon7
ggatctctctattaggcttgtatctcaactttgcaaatcatttggccactaccaaattttggaaga
>F53H8.3.exon7-F53H8.3.exon8
cactgacatgttccttaatgcagggctcactccagtgatcgcaagatttagtacacttgcaatcgg
>F53H8.3.exon8-F53H8.3.exon9
tctttattcacatttttgcagaattacgaaaatatcgaatgggctagatacggaacaatattttct
>F53H8.3.exon9-F53H8.3.exon10
tggatcattgcaagtgaactttttacacagcagttccgggcaaccgctgtgacagtgtcggtattt
>F53H8.3.exon10-F53H8.3.exon11
atcgttagcacatcttatctaccattccagcagcttgttggaatcacattcagttatttccccttc
>F53H8.3.exon11-F53H8.3.exon12
ttttcggtatcttcatttatgtcctacttccggaaactcgtgatcgaccaatggttgaaattgtga
>C48E7.11.exon1-C48E7.11.exon2
taaacgaaaacggaataacgaagctgtgaacagaacccgacaaaaaaaacgccaggaagaaaatga
>C48E7.11.exon2-C48E7.11.exon3
ttaaaaaaggagaacgaaacactagaaagaaaggtcgagcagctacagaaagagttatcatttctt
>H28G03.4.exon1-H28G03.4.exon2
gcgcgaacttgcgtttttttcgttggctgtcacatggtgtttcggcacgcaacatctcccgtcgcc
>H28G03.4.exon2-H28G03.4.exon3
agttaggcttgcttgttgatcgttttggtcgttgtatgagagcgtcacccatgcgtgaacccatcg
>H28G03.4.exon3-H28G03.4.exon4
tccgatagatccggacgcggaaaaccccccacagcttacaaaaaatctacttgtcaatttctgtct
>H28G03.4.exon4-H28G03.4.exon5
cagtcgactcgttccctaggcgtctggaggcctcacgggaactacttaccataattttgactcacc
>H28G03.4.exon5-H28G03.4.exon6
cttaccataattttgactcaccctgtatggagtaaggtgtggaacgagcttgaaattccttacttg
>F52E10.1.exon1-F52E10.1.exon2
agaggacggaatttcaatcacagatgccagaggaaacagtctgaaagcgcaacaaattgctggtaa
>F52E10.1.exon2-F52E10.1.exon3
atggaatccattcatcaatcaaattagtttcacaacgagatcagacgggaccagcaccgtttccga
>F52E10.1.exon3-F52E10.1.exon4
acatcgacaactgccacggatatcgagatacaaaaagcagaaacgccgtaccttcatcgcaatgtg
>F52E10.1.exon4-F52E10.1.exon5
ctacttttgtcatatttgtggaacagttttcatagaacaagataatctattcaagcattggcgttt
>F52E10.1.exon5-F52E10.1.exon6
gatgcgattccgatttcaggagaaaattcatttaagataaaagatcccaaacgcccagtgcacata
>F52E10.1.exon6-F52E10.1.exon7
agatatacgacagagggatccgttattcaatcgtacgatttcacggctcgctcattccccaaactc
>F52E10.1.exon7-F52E10.1.exon8
agacggttatcattgtgcgatttgcaagattatagtatacaatcgtagtcatgaggagcactggat
>F52E10.1.exon8-F52E10.1.exon9
tttcgacgccggtcgttgtatgctttcattgtggcacccgctgtcattatacgctacttcacgacc
>F52E10.1.exon9-F52E10.1.exon10
aagaacggctgtcgaaatacgtggcgagttatgaaaagtgtagctgaagcaatgcaaattgaagtg
>F52E10.1.exon10-F52E10.1.exon11
gtgccgttcatatctgaggagcaatactcaaagatactcgactaccacacctacttttgcaacgac
>F52E10.1.exon11-F52E10.1.exon12
attacagataatatgctgttgcgaatgacagagataaacttgaatgatgtcgtgcagcgagaccca
>F52E10.1.exon12-F52E10.1.exon13
atgcagactgtttatgttcttcgtaatggctatgcacaccggtaccgaatttatcactgcgaagac
>F52E10.1.exon13-F52E10.1.exon14
gtgctcgagtcagaatggtcaagcaagtcaaatcacctgaacacatgatccatcacattgaagaaa
>T10G3.1.exon1-T10G3.1.exon2
aagatgtaacgacgactcatccgacgttcacagttcaacgattagatgctccgattgaaagaattg
>T10G3.1.exon2-T10G3.1.exon3
gatggaaatcaagaattggtctctacggaacagactgctgagcttgtccatgaaccagatcaacat
>T10G3.1.exon3-T10G3.1.exon4
acaacaccgtctgatcagcaagctagtgcagaggcaaaagcatggatttcagtgtctacaacagtt
>T10G3.1.exon4-T10G3.1.exon5
ctacccccgccaccagctactgaggatacggagaatgaagaacctgaggaggaatgtttggcaaat
>T19A6.2b.2.exon1-T19A6.2b.2.exon2
caaaccactcaatgaatccagcgaaaacctgatgcaaaagataaaagtcaacgt
>T19A6.2b.2.exon2-T19A6.2b.2.exon3
tcttcgtatgtacaagagtttcaaaccaatcagggattcgaaaggaaaaattctgaaagccgcccc
>T19A6.2b.2.exon3-T19A6.2b.2.exon4
aagctagaattgagccaaacagaaaatggttcggaaacacgagaatcattgggcaagaacaactac
>T19A6.2b.2.exon4-T19A6.2b.2.exon5
ctgccgattagtctgcttcaagagaaggcaaagacgcaaagagtacatgtgactgaaacagaaagt
>T19A6.2b.2.exon5-T19A6.2b.2.exon6
aagaaggccaagctgactgaggcttcacttgaggaaatgagcaaaagcgccgaagatcgcgatgtg
>T19A6.2b.2.exon6-T19A6.2b.2.exon7
gttgttcaagtcgttgatgccagagatccaatgggaactcgttgtcgacacgtcgaggagtttttg
>T19A6.2b.2.exon7-T19A6.2b.2.exon8
aataaggtcgatcttgttccaacttgggttacgagaaaatggatcggagaattgtcaaaagaaatg
>T19A6.2b.2.exon8-T19A6.2b.2.exon9
gatgctcaactcgagcttgatgatgtggcaagaaatggaggtccagatgaggatgatgacgaagca
>H04M03.3.exon1-H04M03.3.exon2
aaggatgtgattgggcagtgtcagatgaaatttaacaacacaccgcgcttcatccaaacagacttg
>H04M03.3.exon2-H04M03.3.exon3
caaatttgcgagccaagttgctgaggagcaatttgatatctgcattctcaacgcaggagtcatgaa
>H04M03.3.exon3-H04M03.3.exon4
tcattttgttttcagcacttcgattcttgtcaaattccacaacgccactccactcggcatccgctt
>F23F12.6.2.exon1-F23F12.6.2.exon2
gatctgagtttgtacagaaatatcttggagaaggaccacgaatggtgcgtgacgtcttccgtctgg
>F23F12.6.2.exon2-F23F12.6.2.exon3
cgtttcgatgctcaaaccggagcagatcgtgaggttcaacgtattcttctcgaattgctcaatcaa
>F17A2.12.exon1-F17A2.12.exon2
tggctgggttatacaatgtatcaagttttacaaacttccgcatttatgagtggcatgtctatttta
>F17A2.12.exon2-F17A2.12.exon3
ttactctttcacatgccaataatagcatcaatggttatggaagtgataatggtgataaatcagtcg
>F17A2.12.exon3-F17A2.12.exon4
agcctctccgttcattagcttcttttttcgagagaaaattttacgacgtatcaattcacagtttta
>F17A2.12.exon4-F17A2.12.exon5
tggaaaaagtctcaaattcaagtttttgtgaaaggacttacaattcaagcatttcttccgctcata
>F17A2.12.exon5-F17A2.12.exon6
tatttggtctctacttctattgcattttaactcatacagaaatactatttcaacaatattttatga
>Y54F10AM.10.exon1-Y54F10AM.10.exon2
gtgtgcttcctgatggcgcaacaattatcacaggcgctgaaaatggccacattattatttggaagc
>Y54F10AM.10.exon2-Y54F10AM.10.exon3
aatctctcagacaacaaatacaccgacaaatacacgttttgtctcagcttcagccgacggacgtgt
>Y54F10AM.10.exon3-Y54F10AM.10.exon4
tctattgcaattcacagatatatttatccatacacgtataaatcgtcccgtcacacgagagcaact
>Y54F10AM.10.exon4-Y54F10AM.10.exon5
ttgattggaatgactctgagtggaatgatgaaggtgtggacgctcacagaactggagaaaaaggac
>Y54F10AM.10.exon5-Y54F10AM.10.exon6
tgaatcaattcatgtatttcaattgcctatcgaaagtctccaaaaagaaggagtaccgccagttgt
>Y54F10AM.10.exon6-Y54F10AM.10.exon7
actgtaaatggtgttcaggagcactcgagatcttgcctaaacgacgttcaatttgcatttctacca
>Y54F10AM.10.exon7-Y54F10AM.10.exon8
gtacgaagttcaagaagagatggaagtgtacttaactctgacgctgtatgctgctccctattcgtc
>Y54F10AM.10.exon8-Y54F10AM.10.exon9
cagctgaacgtgccacgtcacgaatacttacaggacatgatgcggcagttcgatcaatgttttatc
>Y54F10AM.10.exon9-Y54F10AM.10.exon10
aaaagtttcatgcttccaccatcaaattgtagtaaacaagtgacaaaatgcattgcatcactagca
>Y54F10AM.10.exon10-Y54F10AM.10.exon11
gaggatctgttagtggagctgcaacaccttcttcccaccatgagctgccaacaaactgtggaactg
>Y54F10AM.10.exon11-Y54F10AM.10.exon12
tttgaatcgttttgtaagaagtcgaggtggcaggcaagtcactcactgaatacaagtcacctactc
>Y54F10AM.10.exon12-Y54F10AM.10.exon13
gatggctatgaaaaattcggcgcttcaattggcaaaaattcgaaaaagtgtggtagaacagaatca
>Y54F10AM.10.exon13-Y54F10AM.10.exon14
tcgagaactcacgagattgggcgcagagggacgatttccattcagtaattttgatttttttttgaa
>Y54F10AM.10.exon14-Y54F10AM.10.exon15
attcagtaattttgatttttttttgaaaacagtccgccgcctcatcgaatcatggaccccattcct
>Y54F10AM.10.exon15-Y54F10AM.10.exon16
gttggatttggcgtcgaacaatgaaaagccgggaacccaacgccgaatcaccggtgctccactaaa
>Y54F10AM.10.exon16-Y54F10AM.10.exon17
gttgtacatgagttgagagctactaaaactcattccctgccatctcataacggaccaatcgctgcc
>Y54F10AM.10.exon17-Y54F10AM.10.exon18
attaactttttccagacaagccaatcgtttttgggaatgggacaagcccagctaaagctcacaaaa
>W09C5.7.exon1-W09C5.7.exon2
atagtggaaaattgccggaaaactactggaaaaatgataatttacacaacaccaacagctttaata
>W09C5.7.exon2-W09C5.7.exon3
gtggccacaagtcagctggaaattacggatcagataaacgcctatctgacaatcacaataatttcc
>W09C5.7.exon3-W09C5.7.exon4
catcagcattgtagagggcttaattttcaaaaactccaaacgcttatctcctcaatggaagaaaca
>W09C5.7.exon4-W09C5.7.exon5
ggtcatgaaagatggatataatagtgcatcgagatactacctaacacacaccaaagatgctcaacg
>W09C5.7.exon5-W09C5.7.exon6
gaaggttcagttgttccggtggcaaagattacgatccctcaaatgtcggttcatagaaaatcgatg
>Y49E10.23b.exon1-Y49E10.23b.exon2
gaagacgtagtggagtcgtgtgaagcaacaccgacaaattccacatatggaacacctgttcgtgta
>Y49E10.23b.exon2-Y49E10.23b.exon3
atgtaatgcagtacaggaacaagaatttgagagattagagtcgcaaaatgcagaatatcgagaaaa
>Y49E10.23b.exon3-Y49E10.23b.exon4
tcgagaacgggatttgaatgaggaacttttgaaaaatgttcaaaatcagcacaaaaaagagttgga
>Y49E10.23b.exon4-Y49E10.23b.exon5
atgtcacagaaatttaatttggctcttcagcaggccacaaaaaaagccgaacaatgtgataaggaa
>Y49E10.23b.exon5-Y49E10.23b.exon6
aatcgaatgaagattgccgagaaacgagttgagagtttatcatccaacctatcagagtccaaacaa
>Y49E10.23b.exon6-Y49E10.23b.exon7
attcaggcaaaggatgataaacatattattcagcaatacgaagtaaagcttcaaacaagtactgct
>Y49E10.23b.exon7-Y49E10.23b.exon8
ttgcagaggaagttgaaagatgaagaagggaagaacacatcccacaattctactatcgaaaaactt
>Y49E10.23b.exon8-Y49E10.23b.exon9
atagggataaatatgatgaagcttcgagaaaattggaacaaacagaagctaagcttgcagaagaga
>Y49E10.23b.exon9-Y49E10.23b.exon10
gctagttcaattactagtattgatcgggttacgagtacatcccgtgaggaagaggtctcttcagca
>Y49E10.23b.exon10-Y49E10.23b.exon11
acagtgcctcgaagaacttcagaaaaagaccaaaataattcaacattttgcacttcgagaagaagc
>Y49E10.23b.exon11-Y49E10.23b.exon12
cttcttatgccatctgaaggatctttggagaagttattcgcaaattgtgaatttgttcaa
>Y49E10.23b.exon12-Y49E10.23b.exon13
ttattcgcaaattgtgaatttgttcaagttccaattggtcgtaaaagtgctgcatacgct
>Y49E10.23b.exon13-Y49E10.23b.exon14
gaagatgttattcagaagaatatattaatgaggagctccgtggacactttatcagctgataacacc
>C17H1.6.exon1-C17H1.6.exon2
atatttgcagaaatcgacgcgttgaaagagaagaatgtacgatttcaagaaaagtgtcataacgag
>C17H1.6.exon2-C17H1.6.exon3
tcggcattggaaagcgatattggactatgtgagcatattgtttccatgatcatcagcaaaatagca
>Y38F1A.2.exon1-Y38F1A.2.exon2
ccacaagttcagagatcccgccatttacagaaaatatcacaattcccgaagttgtcagcgaaaccg
>Y38F1A.2.exon2-Y38F1A.2.exon3
tttcattgtgaaggctattttcgatgcgtggcaatcccgacgccgtcagagagccgccagccgcat
>Y38F1A.2.exon3-Y38F1A.2.exon4
aacgccgagcgaaaccaaataattacgcagagaagaatcagtgaagctctacaccaaagctcccac
>Y38F1A.2.exon4-Y38F1A.2.exon5
ctgtgctcaccgattgcgggcacattttctgctgtgaatgtatcattcagtactggcaacagagca
>Y38F1A.2.exon5-Y38F1A.2.exon6
acgccgtgcgattgcgcaatgtgcagaagcactttctacatgcttctcccagtccactggccaaca
>Y38F1A.2.exon6-Y38F1A.2.exon7
gactataacaggaggttttcgattaatcgaccggtactcgactacatccgtgacatcccgatcctc
>Y38F1A.2.exon7-Y38F1A.2.exon8
tttcaacaatgacatcttcacattggtctaccaagttcgcatcggattcgtgttcatctgtgtgat
>F56F11.2.exon1-F56F11.2.exon2
tttggagaataatggaacagcggatttgtttctcctcaacgcagctgaagagctctaccgtgtatt
>F56F11.2.exon2-F56F11.2.exon3
gatccagtgaatcggtgtttcgctaaattaatgagcccccgaactatgctggtgtacaccgaagaa
>F56F11.2.exon3-F56F11.2.exon4
tacattggaatacgacagctactgtcgagtttgaccatgtcaatcgagaaattcaggttcggttgc
>F56F11.2.exon4-F56F11.2.exon5
ggggtttatgatactgcaattgttcatattaagagtccaaaactagaagaaatcgttgggtggaga
>F55C12.1a.1.exon1-F55C12.1a.1.exon2
gaagaattccagaaagagcattatctgattgatgactcgcctatgcgattacaaggcagctcggcg
>F55C12.1a.1.exon2-F55C12.1a.1.exon3
gatcaggacgctctcaacgatttcagttcacaaatgaaccagctcaactcattcacgaagcgttat
>F55C12.1a.1.exon3-F55C12.1a.1.exon4
tcaattattggctacttctgtagaacggggaagatctctcattgccgatacaccgtcacttgctga
>F55C12.1a.1.exon4-F55C12.1a.1.exon5
ggcatccagaaatccttgagatcggagaagaaggaatcctctccaagttgacggtgcgccggagaa
>Y17G7B.9.exon1-Y17G7B.9.exon2
caatatatcaacgagccgattacgacgggaaaggtaacccttgaaaccactgccggagacattgaa
>Y17G7B.9.exon2-Y17G7B.9.exon3
acaagggaactgtatttcatcggcttgtcaaaaatttcattctccagggtggagaccctacggcaa
>Y17G7B.9.exon3-Y17G7B.9.exon4
ggcggagagagcatctatggaaaaccatttaaggatgaaatccaccaacgtctaaaattcaaccgc
>Y17G7B.9.exon4-Y17G7B.9.exon5
gaggatgagcaagaattggccgtttttaataagaaaaccgcgaacaagccgaaatccgcccatgat
>Y17G7B.9.exon5-Y17G7B.9.exon6
gaaaaattgatgaaaaagagtcagaagagaaagctcgaagaaaaagccggcggtgaagatgaagac
>Y17G7B.9.exon6-Y17G7B.9.exon7
agacgagaggaatgcaaaggagcgggagacgattgataaaatgaattcggagctgaaggatatgca
>Y17G7B.9.exon7-Y17G7B.9.exon8
ggccagtgaaggagaagaagaaggctgtaaaagacgaaacgctgtcagaagcaatgcaatcatatc
>Y17G7B.9.exon8-Y17G7B.9.exon9
cagaaggctatcttgtttgataagaaaattgagataaaagagccaattctccgaaacgaaggcgag
>Y57A10A.1.exon1-Y57A10A.1.exon2
aatggtggttatattggaccgccgaagcattttccttcaaccatttctccaatcaatccgaagcca
>Y57A10A.1.exon2-Y57A10A.1.exon3
aagtgtagtggtgtacgagcccgttttcaaatggcttgtcgacgctggtgtcaaagtgtttctgaa
>Y57A10A.1.exon3-Y57A10A.1.exon4
tttggacgaacaggagaagaagcttcttgaaggagcgactgacaaatctggtgaagtggatcaggc
>Y57A10A.1.exon4-Y57A10A.1.exon5
ggaagaagaagaggaaattgcttcagagagcgggagctctaccaattctgccagtatcggagcgct
>Y57A10A.1.exon5-Y57A10A.1.exon6
gaaaaattcgggtgtcactgattatatgaaacgaaaatttcctgccgcatcatccaagcctcgtgg
>Y57A10A.1.exon6-Y57A10A.1.exon7
gccagatgtgtctgaaaaagtcattaataacagattccaatcaaagctggctccaattatacaccg
>Y57A10A.1.exon7-Y57A10A.1.exon8
ggacgagaatggtgacaaaaagacgaaaaagagatcgtctacttccagaagacgtacactcagtga
>Y57A10A.1.exon8-Y57A10A.1.exon9
aatgctgcgaaaagacgatgaaaatgagaagaagaccaatggctcagtggacgaacgtgacgaaga
>Y57A10A.1.exon9-Y57A10A.1.exon10
gaaagttgcggaaaatgctgaaaatgggaagaaagcttccgccaccaaaagacgtctagtgagcag
>Y57A10A.1.exon10-Y57A10A.1.exon11
caagcagcgaaaaattgctgaaaatgagaagagagcttctacacccagagttcgtattatcagtat
>Y57A10A.1.exon11-Y57A10A.1.exon12
gaagcaggcgaaaatggctggaaatgagaggaaaactatagccccagcaagacgttcagttggcga
>Y57A10A.1.exon12-Y57A10A.1.exon13
aaagcagcgaaaagtcgctgaaaatgagaaaaacccatccaagctccgaagacgtttgctggaagc
>T09A12.4a.1.exon1-T09A12.4a.1.exon2
agcatccacatcagttgcaatatattccaaatcacttcatgactgcctcaactgatgtgttcgcag
>T09A12.4a.1.exon2-T09A12.4a.1.exon3
aacagtcatcacctcctggaatatttaaaattgccaagaacgagccgagcagctcatcgaattcgc
>T09A12.4a.1.exon3-T09A12.4a.1.exon4
cctggcacaccggcaatgggtgatcgacgagcggttcctgcttgcgccatttgtggtacagattcg
>T09A12.4a.1.exon4-T09A12.4a.1.exon5
gtaacaagggaggaaaatgtacagtagtcaaagatggatcagctggtcaaaaatgcagagcatgtc
>T09A12.4a.1.exon5-T09A12.4a.1.exon6
gtaaatgtatcagttcaggaatggataaaaactctgttcaacatcgtcgtgatgctatcggaaagt
>T09A12.4a.1.exon6-T09A12.4a.1.exon7
gattggtttcggaaaccatcgtctattgagaatcaaactctctccgaactcaccgacttctcgagt
>T09A12.4a.1.exon7-T09A12.4a.1.exon8
agatctcaaattggactatgagacgacgacaaatctgttccttccttcattcacacatgcaatgga
>T09A12.4a.1.exon8-T09A12.4a.1.exon9
gctgatattttcatgcttgtcgccgctataaagattcactcgatcaaaacgtcagaaaatatgcac
>F26B1.2a.exon1-F26B1.2a.exon2
ggagccgctattaatggaacagacagtccgaaggccatgaagcgagagcacgataatgacgatggt
>F26B1.2a.exon2-F26B1.2a.exon3
cactggtcgccataagagaccgaagactgacggttttaccgaagcaatccagcaaggaaaatttga
>F26B1.2a.exon3-F26B1.2a.exon4
ggcggtgaaaacatcaaacgccttcgtgcagaattcaacgcccatgtccaagtccccgactcgaat
>F26B1.2a.exon4-F26B1.2a.exon5
tgtccaagtccccgactcgaataccccagaacgcgtttgcaccgttactgctgatgagaagactgt
>F26B1.2a.exon5-F26B1.2a.exon6
atcttgaaggatgtgcttccacgtttggaagataatttctcggagcgcgatccgtgtgaagtgcgc
>F26B1.2a.exon6-F26B1.2a.exon7
cctggtggcggaggaccagttactactgcgcaggtgacgattccatccgaccttggaggtaccatc
>F26B1.2a.exon7-F26B1.2a.exon8
aattcacagtgctcagtatcttcttcagcaatgtgtccgcaattcgacccaaggccgtgaacgatt
>E04A4.5.exon1-E04A4.5.exon2
cacaaaaatggaagagtacaccagagagccatgcccatatcgtatcggagatgatattggatcggc
>E04A4.5.exon2-E04A4.5.exon3
ggatataaaaatgcggcgaaaggaaagaaattggttgggatgatgcgagaagtacgaatgagaagc
>E04A4.5.exon3-E04A4.5.exon4
ggagctcttttggcgatccgttcaggaccaaaggtgatggcaggaagtgcgattcttggctctgta
>E04A4.5.exon4-E04A4.5.exon5
atgggagcaatgatggatccaacacagccgccgccagaagctctcgacgatccacgcagtctggga
>C33H5.19.1.exon1-C33H5.19.1.exon2
gttttgacatctcaacaattggacagtggaaaggccaggttcacaacgaatgctgcaagagcagct
>C05E4.13.exon1-C05E4.13.exon2
tcctacgcaattctatactttgcagaaaaacctgatctcttcaccaaaaagtctgcattctttttg
>C05E4.13.exon2-C05E4.13.exon3
ttttcccagcaaccatgtcatgtttaatggatctgcttttcgtcggcttttttggaacgtccatgt
>C05E4.13.exon3-C05E4.13.exon4
tcatttcatttatcgatttttcagcgtcacaaacagtcgctaccttaaaatctttgactcatggct
>C05E4.13.exon4-C05E4.13.exon5
gtcggctgatgcggaaacggatcggttcatgagagaaaattatctaaaagtaattaaaaatcaaac
>C05E4.13.exon5-C05E4.13.exon6
gcggaaggctcattgatagttatggggtcaattggtctctctagctcgatcatgatattcttcgga
>C05E4.13.exon6-C05E4.13.exon7
atatagttcaaagctaccgaaaagccgtgaaagattattttatttcaataaaaaatacacttttga
>T13F2.12.exon1-T13F2.12.exon2
acgtcagtgaacgaatctcgaatggcgtttaaggtgaagtcatcaaataatgagcactaccgagtt
>T05F1.10.exon1-T05F1.10.exon2
ttgaaaaacgagattagaggaaatcaaggagaagcccactcttatgaggttaatttatgtgacccc
>T05F1.10.exon2-T05F1.10.exon3
acattttggtgaataatgctggaattgcaacagcaaaaatgatattggatagcagtgaaaatgaga
>T05F1.10.exon3-T05F1.10.exon4
tcgttcgatgtgaatgtgaaagcacatttttatacagttcaacaatttctgccagcaatgctgaaa
>T05F1.10.exon4-T05F1.10.exon5
tcagcagccggtaaaatgggatcttctggtctagctgattactcttctacaaaacacgcagcagtt
>T05F1.10.exon5-T05F1.10.exon6
ttcgatgtttgacgccactggagcagctaccagattcccttggattttcccaattctggacactga
>T05F1.10.exon6-T05F1.10.exon7
aagagctttctatttggtatttgctggaattcagattcttccatacaaagctcaggcaatggtcgc
>Y92H12BR.7.exon1-Y92H12BR.7.exon2
tggcgctcagagccatgtaaccaattatgagagaaatcgaatgaacgtcttcagtcagccccagcc
>Y92H12BR.7.exon2-Y92H12BR.7.exon3
tgagcgaatttgtccgtcaaactctgatgaaaaatacccatgttcctggactccgtacgggtctcc
>Y92H12BR.7.exon3-Y92H12BR.7.exon4
ttgagcttcgatggcagcagccgacagcgagaaaagacatcaaattcctcatcacatccacccaca
>Y92H12BR.7.exon4-Y92H12BR.7.exon5
ttgttgcaatatggagcaaggaaattcgggctgaattcagctacagcgagctgaagcgtcttcttc
>Y92H12BR.7.exon5-Y92H12BR.7.exon6
gttgtaatgatgttatgcagaaatatattaaagacgacaatggtcaaccgggaaacctgataaatg
>F36D3.14.exon1-F36D3.14.exon2
tgggctccaaattttggactttcacaggcacaggaaaacggaccgcccattgatattcttaaatta
>F36D4.3e.exon1-F36D4.3e.exon2
gacgtcactttgagtagctctgctacgagcaagagaccgtcagactgctctttggatgaagccgtg
>F36D4.3e.exon2-F36D4.3e.exon3
aaacaaacccaattactagctcagcagaacatggatttgaacgataagctaacccgtcaatcggag
>F36D4.3e.exon3-F36D4.3e.exon4
aacttcgtggttacagcggacctttgggattagaaaacgcatcggacgaggagattattcgattgg
>F36D4.3e.exon4-F36D4.3e.exon5
acgttccagagtttgcaaggataattgtttgtgaattaaaaccaactctggctcgtcttctaacca
>F36D4.3e.exon5-F36D4.3e.exon6
gttgtgcaattttgagaaggcaattcagatcaaacacaatgtgacacaaatccaaaattggctcaa
>F36D4.3e.exon6-F36D4.3e.exon7
gctattgcaaataatgatccaattgaggataaggacaaactgataatgctgggtacatatcttcca
>F20E11.12.exon1-F20E11.12.exon2
tgcaagtttatgtaggtttctgttcactagcagttatggttatgacagtagtgatctttctggaag
>F20E11.12.exon2-F20E11.12.exon3
gaccaagaatatggaagaattttatcgaaaagtaaaaatccgtgtattccgaacgaatatttaaac
>F20E11.12.exon3-F20E11.12.exon4
ttgtctcaattatgttaaattatcataatcaaggtgcaaataacttatcgtttcttatcatttcca
>C05C10.6b.exon1-C05C10.6b.exon2
ggtctcggtgacgtgccaatggaaacggaaagtatgccacagtacacaatttcccatgttattgaa
>C05C10.6b.exon2-C05C10.6b.exon3
catatgcaattttcaatgagcataaacagaatgtttgctgtcttcacattaacgaaaaagcgactc
>C05C10.6b.exon3-C05C10.6b.exon4
ccgattaccgagttgaactcgtcgtcattcactttccagactattgtttgtccaggccataccttg
>C05C10.6b.exon4-C05C10.6b.exon5
cactatctggaggagattactagattcatcaaggaccgtattccagaagctcgggcatttgacttg
>C05C10.6b.exon5-C05C10.6b.exon6
cgtttactggaccaggaagatatgtacctcaaggttcgtcgaattctggcggtcacggtgcagatc
>C05C10.6b.exon6-C05C10.6b.exon7
ggaccattggttccagttcctgatttttacattattgggcttgctggaaaaggcgagaaagcaatt
>C05C10.6b.exon7-C05C10.6b.exon8
ggctgatgtggctttgaaggttctggtttgtagatgcatcgcaaatgcattttcgcatccagtcgg
>C05C10.6b.exon8-C05C10.6b.exon9
cccaaggaagacttattgagagccattttgaacggaatcgaaagcgtcgactcattcggatatttg
>C05C10.6b.exon9-C05C10.6b.exon10
acagtcatgtggggagatgcctcagttattcgacttgccaaaaatcgtaacattgcccaaattgcc
>T14B4.7b.1.exon1-T14B4.7b.1.exon2
acctaacttttctacagtaaccggatgaatccggtaaccgaggttgtcgaagagaccgtcgtcgtt
>T14B4.7b.1.exon2-T14B4.7b.1.exon3
gaggagtaaaactaaaaaggacgaaaaccaaaacgacatacctgacagtcgaccaaagttcttgtg
>T14B4.7b.1.exon3-T14B4.7b.1.exon4
atcagcaagaatgaaaaacaacgccaaagaagactatcgaacgttctcgctgacaacgaactattc
>T14B4.7b.1.exon4-T14B4.7b.1.exon5
cagaaggaccaatgggaggacaaggaccaccaggagagccaggagtctgtgtctgtcaaaacgttg
>Y69A2AR.7c.exon1-Y69A2AR.7c.exon2
ggaatgaatatccgacagaatgagctgcgactgactgtcgaacttcgtcaggtgaccgacgccgtt
>Y69A2AR.7c.exon2-Y69A2AR.7c.exon3
cactcgttgctccttcacagaacacttggaaggttccaatacaacgatgagaagacgttctcgatg
>Y69A2AR.7c.exon3-Y69A2AR.7c.exon4
gaagtcagttgtgagcagattgatatgacttatgttcgcgtgaactctacggagctggcgatgtgc
>Y69A2AR.7c.exon4-Y69A2AR.7c.exon5
gaacgtcatgggaagaatggaagcttatcttggacgttttccgtgtcgaatcgatagatgagcttc
>Y69A2AR.7c.exon5-Y69A2AR.7c.exon6
atttgttcaagattcgacgacaggctgttccacaaatggagcacaaacaatcgctggctcaagtgg
>F46F2.2a.2.exon1-F46F2.2a.2.exon2
ctccagttccgcagccattagtgcacaagaaagcggagatggaacttcgtgtcggcaatcgtttcc
>F46F2.2a.2.exon2-F46F2.2a.2.exon3
atgggtcttggaaagcgaggaaatctggtctatattattgattttggactagcgaaacgctatcgt
>F46F2.2a.2.exon3-F46F2.2a.2.exon4
gatacgccagtataaatactcatcgaggaattgaacaatcacgaagagacgacattgagtctcttg
>F46F2.2a.2.exon4-F46F2.2a.2.exon5
ctatgactacgtgtttgactggaatacatacaaatttcgtcgcaactga
>H06I04.1c.2.exon1-H06I04.1c.2.exon2
gtaatgtgccggcggcggttgttatacaattagaaaaagcgaatcgaacaatcgcatctcaaactc
>H06I04.1c.2.exon2-H06I04.1c.2.exon3
gagcttcacgaaattgatgggatttttagaaatacccaatccacgattcaagcctatgccgacgat
>F46A8.8.exon1-F46A8.8.exon2
tttcatttcgcgtcacagcctgatctgggccatgttgtccgaacccgtgagcaaaatgggcaattt
>ZK6.4.exon1-ZK6.4.exon2
tgtgagcgcttcacaactgagtttaattatggagtaccttcctgcaacgcgtgtaaaattttcttc
>ZK6.4.exon2-ZK6.4.exon3
aaaaatgctacctgggagaaaactgcttcacgaaaaccccaataacccaaaaatgtgtattttgcc
>ZK6.4.exon3-ZK6.4.exon4
tgttgatgtgtgtgctgatattttgtaatccatctctatcgcaactctccgaaaacggaagacgac
>F26H11.2b.exon1-F26H11.2b.exon2
ttattgattttcctccaaagaccatatgatgacatggctccaccacgtggccgttcaaagcgaaag
>F26H11.2b.exon2-F26H11.2b.exon3
accagcaccaaagagtacctcgaaggctagaggccgacccaaaaaaaatccaactccaccacgtcg
>F26H11.2b.exon3-F26H11.2b.exon4
cgataattatccgtttgtgggatatgatgcaaatatacaaagagactttagttttttttttaatat
>F26H11.2b.exon4-F26H11.2b.exon5
aagaaacttgtgaataatgttggaaaattccagaacgacgaaaactgccgagtttgcggtaaatcg
>F26H11.2b.exon5-F26H11.2b.exon6
atattattggttcattgttcgacgtcttgttgttcaatcccttgatgaaacggaactttactacta
>F26H11.2b.exon6-F26H11.2b.exon7
cgactccgcagatttatcttcatagggatagcatgaaacgaatggcatcaattcttcgggactgtg
>F26H11.2b.exon7-F26H11.2b.exon8
tcagacatttatgacgtattataattattatagtcgaaacgagatgtctgagagcttcctaacccg
>F26H11.2b.exon8-F26H11.2b.exon9
aaagagcaacagaggctcaagaagattgacgcggacgcccttaccaaagatcttgatgatagtttt
>F26H11.2b.exon9-F26H11.2b.exon10
ttaccgctggcggtcactgttgaggagataaagactgaaagcgtttcgaaccggaaagctcgtcga
>F26H11.2b.exon10-F26H11.2b.exon11
aggaggaaaaagcatttttgttttgcagaaaaaaatacttcgtcaaatgattatgggcggtggatg
>F26H11.2b.exon11-F26H11.2b.exon12
ggcacctcgaccaactctggatttgtgttggaaatggcaaacgctgaacgctcgtagccttcacgc
>F26H11.2b.exon12-F26H11.2b.exon13
atcgtcgagtgcgagaaaaaagcgaccgcagagatctcttgacaatcggcgagctaccgcaattcg
>F26H11.2b.exon13-F26H11.2b.exon14
cctaatgggaatgagagaggatttttggaaaagtacaacaattcctcctccgtctcgccacaagcc
>F26H11.2b.exon14-F26H11.2b.exon15
agactgccacaaaatcgtgcagctcttcaaaggccgtttggggaatcaacaaccgagatgcgccgt
>F26H11.2b.exon15-F26H11.2b.exon16
cgtgttgtacaagcatcaggaccacgagcaatggaatatatggatgatcaagggacaccaccacca
>F26H11.2b.exon16-F26H11.2b.exon17
caaatggtgcagcaacagcaacaacataacccgttccaggctcactatgacatgcctgatgacgcg
>ZK742.1b.exon1-ZK742.1b.exon2
actataagacattcttgaaattatcttgttaaggtctcgacattctcaaagaattactggctcgtg
>ZK742.1b.exon2-ZK742.1b.exon3
aaacttccaagctcattttgataatatgaaccaagatcaaattcgcattatcatcaagggattctt
>ZK1251.11.exon1-ZK1251.11.exon2
ttatggcactttgtgaaaaagcatgcgattcaaatacaaaagtcgatattgcgacaaaatgttgcc
>Y38C1AA.1c.exon1-Y38C1AA.1c.exon2
tggcaatttcagaatggatacagacgctgcaagacgttgcatggccgggatttcttcaaccacacg
>Y38C1AA.1c.exon2-Y38C1AA.1c.exon3
gcagtcgattatattgatttggactacttggagtatctactgtggcttctgcttccgttcttcatt
>Y38C1AA.1c.exon3-Y38C1AA.1c.exon4
cgttttgggatggtgttggaaatgtttggcatggctatgaactacgcggaatcgaaaatgtgcccg
>Y38C1AA.1c.exon4-Y38C1AA.1c.exon5
tatttcgattttgatacggttactcctgaagaggttcgaaaaacggtaaaacgtgagattcgaatg
>C10G8.5c.1.exon1-C10G8.5c.1.exon2
gggagagatcgtttttgaagacaaccagactgaagctcttgttgaaattggaattgtcgatactga
>C10G8.5c.1.exon2-C10G8.5c.1.exon3
tttccccaccaatctgggccaagaagatgaatgacttgtcgcgcatccaagagcgcttccaacgcc
>C10G8.5c.1.exon3-C10G8.5c.1.exon4
catcggaatccaaggattcgaacactgagaacgcacttgctccggccgaaaaatcgactcgagccg
>C10G8.5c.1.exon4-C10G8.5c.1.exon5
gatcatggatcgccggaatgaaaggcggtaacggagacgatgaggtcacaacttcattgacaccat
>C10G8.5c.1.exon5-C10G8.5c.1.exon6
cagatcacaatcagagaatccaaggaattccagggaatcgtcgaccgtatgatcaagaatgccaac
>C50F2.1.exon1-C50F2.1.exon2
ctagtgataaagtcacagaatacatttataatggttcatacgacagtatcaattacagtctcgatc
>C50F2.1.exon2-C50F2.1.exon3
acagtatcaattacagtctcgatcaaaaatctaatttgaagaatattggatgtttctatagagata
>C50F2.1.exon3-C50F2.1.exon4
agaatattggatgtttctatagagatataaaagataaacaatacattaacttgatctctctcatga
>C50F2.1.exon4-C50F2.1.exon5
agtgaactatttttaaatggctggataagacagataggatctacgctcccttccctgaaacgtcta
>C50F2.1.exon5-C50F2.1.exon6
gaatttacgaaatttggatatttccagagaactaaatttcacggaaccaaggatagtcgaacaata
>C50F2.1.exon6-C50F2.1.exon7
aaccaaggatagtcgaacaatatgtagagtgtggtagtaatttgtataattttgtaacatctgaca
>C50F2.1.exon7-C50F2.1.exon8
tttttttctttgaaactaatcacgtcgttgatttattcaaaactatgctggaccgcaatggagtca
>C50F2.1.exon8-C50F2.1.exon9
tttatgtaccgacgatacattttctgtcttcatgcgaattcttgaagagtataacggagcgagagc
>F08F8.9c.1.exon1-F08F8.9c.1.exon2
cttcccaaaatgtcatcggaatgggataataagataatcccagttatcggagttccacttgaagca
>F08F8.9c.1.exon2-F08F8.9c.1.exon3
acaaaatctaaacaacaagtttttgaaaaatttaatcaccgatactggtaaaccggcaagtatgaa
>F08F8.9c.1.exon3-F08F8.9c.1.exon4
gcaatgaagatccatattgaagagaatacattgagtgatccccagtttccgacttatacaacgaag
>F08F8.9c.1.exon4-F08F8.9c.1.exon5
atccggaggatatcaacatatcggaaatacttggcctaacaccgagagtcaatggaattacgatcc
>F08F8.9c.1.exon5-F08F8.9c.1.exon6
cgagaatggtagaactcatgcgggtcatacaggtttcaagcccaggcccattgaagcgatcggctg
>F08F8.9c.1.exon6-F08F8.9c.1.exon7
ctgatcaaagtagagcaggaagtattcaaccagctgaaggtcccagcaggaaacaacgtcgtcgta
>T09A5.2b.exon1-T09A5.2b.exon2
gatattttccaacaatgcaagtatattcatgaggtggaactcgtaaatatgaagttgcaaatgcga
>T09A5.2b.exon2-T09A5.2b.exon3
cacgaattgcaaatatggaagattttattcaaggccgtgccacgtcatacacaaatcggtcaaata
>T09A5.2b.exon3-T09A5.2b.exon4
tatgacaagcaatgaggatcgatttgctttgaggtaacattcgtgtattctaccgtatccgtccac
>Y39H10A.3b.exon1-Y39H10A.3b.exon2
ggcttctgcataaagccgtcgatcgagtactttacggcttcctccacgactacgcattcttctaca
>Y39H10A.3b.exon2-Y39H10A.3b.exon3
caaggcaattataggcagtggagatatattcagtgcccaatcccccgccagcgagaaattcacgat
>Y39H10A.3b.exon3-Y39H10A.3b.exon4
tttgctggatgcagatgcgaggacgatccgaggattcgaatcagtaatcgagcgagaatggatctg
>Y39H10A.3b.exon4-Y39H10A.3b.exon5
gttatttggcccagtattgcgccacagtgtattaaaatctgggatcgcctcttcttccgctggcag
>C32H11.2.exon1-C32H11.2.exon2
gtttacaaaactaatcgcccgaaagaagaaaaggcattactcttcccaataatcaattgtttttat
>C32H11.2.exon2-C32H11.2.exon3
tgtttatcaattggatagaccaaaaagtaacataccattgatcaacattttcgtttttcttataat
>C32H11.2.exon3-C32H11.2.exon4
atttattgtgacattctgaaaaattcatatgtgggtttattaatttttcaaaacattcttcttttg
>C32H11.2.exon4-C32H11.2.exon5
tggcaaaccacatcagtttttatcatgaaaatgttattattccctttcatcatcagttttcttgcc
>K06C4.17.exon1-K06C4.17.exon2
tacgataaaattgatcccccttttcaaaacgcgacacccttcgcaagaacaggacaattctacgaa
>K06C4.17.exon2-K06C4.17.exon3
tacgaaaatcgctcgattaccgattttaataatacaactcaaatgatagatcaatgtcccttcaaa
>K06C4.17.exon3-K06C4.17.exon4
gtttataccaggccatatcagttgaaaacgactgttggttttctgctggcttggttatccgtattt
>K06C4.17.exon4-K06C4.17.exon5
tcaagtcttttcaatttccgaaaccgcattttttgcatgcccaacaactgaaaatgagtatccaaa
>K06C4.17.exon5-K06C4.17.exon6
caacaatggattgctgtcttcttaccaatggaggccaaagatctgtgcaacatggaaagaacaaaa
>K06C4.17.exon6-K06C4.17.exon7
ttcattaccaaagtttttcgaaaaaggaatacacgagataaatggatggccctggcaaacaaatgc
>K06C4.17.exon7-K06C4.17.exon8
tctcacaacgaaagaattcgaatgacatcacagtcaattagagatccccgtacatctattatgctt
>K06C4.17.exon8-K06C4.17.exon9
gatgggcattggaaacattatttaccgagcgatatgtatattgcccggaatgatctatccaattat
>F10G2.1.exon1-F10G2.1.exon2
actgaggggtttcaggccatcgcttgtgttctgcgcatggccgatttcgcgcagaaaattgaaaaa
>F10G2.1.exon2-F10G2.1.exon3
tgcagtgaaaccgaatggaaaggattccgtgatcattttatcggaatcagcaacattctgcttgaa
>F38H4.10.exon1-F38H4.10.exon2
gggaagataaaaatgaatggctcgccgtaaatataatcgatctggtaaatcaagttcgaatggttt
>F38H4.10.exon2-F38H4.10.exon3
aagacaatatacttggaccagtgaaggaacattactgaacacaagtgctcctcaatacattgatct
>F21H7.12.exon1-F21H7.12.exon2
gaagaataacttgagaattttgatgtttgttggaataatctgcggcaccctcgaaagttacgacag
>Y57G7A.5.exon1-Y57G7A.5.exon2
tctgcaggagatggtggtcaaggacaaggagaaacacgaaaaactgctgaaactcggcgagcatgt
>Y57G7A.5.exon2-Y57G7A.5.exon3
gttcataatcgagtgaagcaggatgagaaagaggttgccaaacaggacgaattcctcaatcaaatc
>Y57G7A.5.exon3-Y57G7A.5.exon4
aatgagatggagctgaaggatttgagagataatatcagatctcttcgctccgagttgacagtggac
>Y57G7A.5.exon4-Y57G7A.5.exon5
atcgttaaaccgtataagccgctggaaacggagctcgccacccaaattgtccgtgtgaaccgggag
>Y57G7A.5.exon5-Y57G7A.5.exon6
ggtgaaaaagtaaccggaatggtcatgaaagatctccccgccaagaagctccaggactttttggac
>Y51H7BR.5.exon1-Y51H7BR.5.exon2
tgaacttttgacatatgttccttataggaaaggtctaatattttgttcaaaaacactacaaaaatc
>Y51H7BR.5.exon2-Y51H7BR.5.exon3
aaaaatcggaaaaaaattggacaaaaaccggaaatttttttggatttttttggacttttgaatttt
>Y51H7BR.5.exon3-Y51H7BR.5.exon4
atcctcttaaaaagtgctccgaaaagcagaaaaccaggacattgacaaaactccgtatcacaatgt
>C50H11.9.exon1-C50H11.9.exon2
tcatttcatatatcgatatttggctattacaaatagtaatttccagaaaccctctagaaaactggc
>C50H11.9.exon2-C50H11.9.exon3
tcggccatctcaagaaacggatgcaattttgaaagaaacctatttattagaacgtaactcgaccct
>C50H11.9.exon3-C50H11.9.exon4
ttgtgatcaagagctaccgggaagcaatattcaagtgtttccgtaaaactacaacagtccacgcag
>Y54G2A.10a.exon1-Y54G2A.10a.exon2
ttcccgtatgcagcggcggcgaaggttacagcgctcactacaaacttgaataagcaaacagcaatt
>Y54G2A.10a.exon2-Y54G2A.10a.exon3
actgtagtgaaaaattgggttccagcgaactggaaagcagcaaacgcaaagccggatgccaaaaat
>Y54G2A.10a.exon3-Y54G2A.10a.exon4
tgcggacaattcatgatggacgctgcttcattggtgaaagactcagataaattgatggctgaagta
>Y58A7A.1.exon1-Y58A7A.1.exon2
ttttcgacttctggaaaactgaaactgctgttggaattgctgttgcatgctttatcactgtacttc
>Y58A7A.1.exon2-Y58A7A.1.exon3
ccaacctccaatttctccagaagaccgtcttaagagatcccctcaattggacctgatcgatcctct
>F48G7.11.exon1-F48G7.11.exon2
tctcagctgcagagcatgtgccgcatttttcagacgagccgtgatgcgcagtgcaaaatcgcagga
>F48G7.11.exon2-F48G7.11.exon3
tgaacgagaaagttgttcgctgaaagataggatacaatgttgcaaaatttgccgattgaaaatgtg
>F48G7.11.exon3-F48G7.11.exon4
aaatgtgctacgacgcggggatggatccgaataaattccaaactggtcgagacctcatttcttcct
>F48G7.11.exon4-F48G7.11.exon5
tatctcttcgaggaaatgatgaaagtttatgagaccccatcgtgtcttccgtctccttgccaattt
>F48G7.11.exon5-F48G7.11.exon6
gcagaatttcgagagttggacacaaaaatcaagactgacatactgaaatcagcgggcggcctttgg
>F48G7.11.exon6-F48G7.11.exon7
ttgcacacaccattcaatggatcaattgaagccttttctccttgccgggatcagcagctgggacgc
>Y54E5A.6.exon1-Y54E5A.6.exon2
cggagaaaaagcggcgaaaatcgcccagattgttggtgatgatgtggctggaattgatgtcaacat
>Y54E5A.6.exon2-Y54E5A.6.exon3
gcgcttttgactcaaaccgaaaaaattgtcgatattctaacatcgctaaaatccgctgcaaaagtc
>Y54E5A.6.exon3-Y54E5A.6.exon4
acaggcggttcaaagtattcccgttatttcaaacggtctctccgacgaaatcgagcaatattcaga
>Y54E5A.6.exon4-Y54E5A.6.exon5
tgtaaagcgtttggaatggaggatgtatatgataaatggcgagatgaacgaaagaagaaacagagt
>Y54E5A.6.exon5-Y54E5A.6.exon6
cggtgtttataatattgaagtctcatttccattaaaacgcctgaaaaactcggtcggcttctcgcc
>T10E10.2.1.exon1-T10E10.2.1.exon2
catttggtaggtgtttcattgcatcaatttaagatgtctgatatcaaacaactcgagcaagaggct
>T16H5.1a.exon1-T16H5.1a.exon2
ttggatgtggcggacaccagcatcgaccggccccctccgtcaagaccgtcaaatgttcttccacgc
>T16H5.1a.exon2-T16H5.1a.exon3
gtatattttggagactctgcagctttcagtcaggactaaacattcaaacattaatcaacgcggcgt
>T16H5.1a.exon3-T16H5.1a.exon4
caagcacttttggatgcttctgatcggcaaaaggccgtggaagcaatcaccacaaatttcgtggac
>T16H5.1a.exon4-T16H5.1a.exon5
aaaagtagcgatttcttgtttttcggatttcaggtgctcaacgatatctgggcgggccgcccgtgg
>T16H5.1a.exon5-T16H5.1a.exon6
acttttgtctcggattttttgaaatctgatggggtcctaatgctccgaatgatctccaatcacgct
>B0391.10.exon1-B0391.10.exon2
gtcagtgacaataacggatttctcactaacttcattatacaaagaaaatgggataagcgggcgaat
>F55H2.6.2.exon1-F55H2.6.2.exon2
cgtcgataaacactccagactcatcagaaccagataagcaagtcgacaagttcgtgaagatcacta
>F55H2.6.2.exon2-F55H2.6.2.exon3
caaccatcttgtggagacgctttcgagctacatctcagcgacaatgagttggttcaagaactatac
>F55H2.6.2.exon3-F55H2.6.2.exon4
agaaaaatgatgaaactttgattaagcaagcagccgaagcagaaactgaactatcactactcttta
>F55H2.6.2.exon4-F55H2.6.2.exon5
agattgtcccacgttcttggagaaactggagatgctttgaacaaccagcataaggcagcggtcatg
>F55H2.6.2.exon5-F55H2.6.2.exon6
ggattggatgcaggaaataccattattgaatatatcaatttggcccatttcgcatttggagcactt
>F55H2.6.2.exon6-F55H2.6.2.exon7
gacaatagtacaaacattactgaattgttccaggctcaacctccaacagttacctctctatttgat
>F55C9.4.exon1-F55C9.4.exon2
caattcacttcggtatctggatttccaaaatttactcaacttttcattggtatcaaaatctgcaca
>F55C9.4.exon2-F55C9.4.exon3
catacagctaagagtcgtcgtgataaacaaaacccataccaccgaaataataatagagaactttca
>F42G9.5a.exon1-F42G9.5a.exon2
ccagcgcaattgagaagaagtccgagacttctgttaaaaatgcgaatcttccctaatcttatcaat
>F42G9.5a.exon2-F42G9.5a.exon3
atcgcaaatttgaagtgattgaacccaggagtggaaaacccatggccacgtggcactatgcaacta
>F42G9.5a.exon3-F42G9.5a.exon4
gtgttgacactttctatttttattccggaattgcatctgaccttctcggtcaacacgttccactcg
>F42G9.5a.exon4-F42G9.5a.exon5
agcatcgtaacaaagtcgaagggtatataagtactgccattgccgaaggagccaccaagctttgtg
>F42G9.5a.exon5-F42G9.5a.exon6
cgatatgggattagctgcgggtctagtcacgaaagacctctcaagatcctatcgagtatctgagca
>F42G9.5a.exon6-F42G9.5a.exon7
gaaacgtctatgtcaatacctataatgatgtttcgccactggttccattcggaggagtcggagaat
>F15G9.4a.exon1-F15G9.4a.exon2
acaactacatcatggttccttttcacgatccatacttaggagagattatcaataccaccgactcaa
>F15G9.4a.exon2-F15G9.4a.exon3
gaggaggtgattgtccagagaagacgttgaccggtattctcaaggcacttcaaatttccttaccgt
>F15G9.4a.exon3-F15G9.4a.exon4
tttgcttctcgtccgttggatcgcattgaactagctcgtcccagaccagtgctcaatcaggacaca
>F15G9.4a.exon4-F15G9.4a.exon5
ctgttggagaaattgatcttgtcgactatcatggccatagtttgtacaaagcagtagcatctcctc
>F15G9.4a.exon5-F15G9.4a.exon6
agaagatataattggaggaccacttttctatcacaacactgatacttcggtttggactattcctga
>F15G9.4a.exon6-F15G9.4a.exon7
ggaggaatgagcacacgaaaaatgagattagatattatggaaccaccatctgtcaaagttactcca
>F15G9.4a.exon7-F15G9.4a.exon8
atgattataaatatcaagttgggcaagattcaaaatttctctatattcgagacgctactcatcatg
>F15G9.4a.exon8-F15G9.4a.exon9
gataaaccagtcgaagaaggacccactatcaagattgagggaggtggatccttactcagattgcgc
>F15G9.4a.exon9-F15G9.4a.exon10
atagcacactccacatcaacgtacagttaataaagaagccagagttcgtgtacaagccggaaggag
>F15G9.4a.exon10-F15G9.4a.exon11
attaccccgaacagcagagatttcactgtcacggctgacaatacacttatcgtcaggaaagctgat
>F15G9.4a.exon11-F15G9.4a.exon12
acggttcacaccacgccaacaattaatgctgagaatcaagaaaagattgctctccaaaatgacgac
>F15G9.4a.exon12-F15G9.4a.exon13
gaaggagaaaaaattgattctcaactgattccacacaccattcgcgaagacggagctcttgtttta
>F15G9.4a.exon13-F15G9.4a.exon14
tattgtccagttttcagtaatccacttcctcaaatttcttggtacctcaacgataagccgcttatt
>F15G9.4a.exon14-F15G9.4a.exon15
tcggatgataaacgaaaactccatgtgtttaaggcaaaaattactgattctggtgtctacaaatgt
>F15G9.4a.exon15-F15G9.4a.exon16
aaggaagcaagtcgttccaagtggaagttattgttcctcttaatcttgacgagtcgaaatacaaga
>F15G9.4a.exon16-F15G9.4a.exon17
aaaggagcaactctctccaatgatggtctcactctgcattttgatagcgtcagtgtcaagcaggaa
>F15G9.4a.exon17-F15G9.4a.exon18
ttttggatatcgatgtggaattatcagttttggcggttccaattgttggagaagatgacaatctgg
>F15G9.4a.exon18-F15G9.4a.exon19
tccgacgataaaaccacttttgtgtggtcaattaatgggtccgaaagtgatagaccagataacgta
>F15G9.4a.exon19-F15G9.4a.exon20
aacccgagaataatggaaaatacatgtgcagagtaacgaactctgctggaaaagcggagagaacgc
>F15G9.4a.exon20-F15G9.4a.exon21
tgatggaaatgacgtggacaagagttggctattcgacgaaagtctaagtctcttgagaattgaaaa
>F15G9.4a.exon21-F15G9.4a.exon22
acgttcaagaatgaaggtgatcaagaaactatcttccgtgaatcagaaaccatcaccttggattgc
>F15G9.4a.exon22-F15G9.4a.exon23
attacttggatgaaacaaggacttcccttgacggagaatgatgccattttcactcttgacaatact
>F15G9.4a.exon23-F15G9.4a.exon24
ctgcagagatcagctttgatgttgacattatcactcggccaatgattcaaaagggtatcaagaata
>F15G9.4a.exon24-F15G9.4a.exon25
tctttctaatgatcgccgtttgacaattttaaatgtcaccgaaaacgacgaaggacaatacagttg
>F15G9.4a.exon25-F15G9.4a.exon26
gtgtcgaacaagatgtcaatgttaatgtgattacaattccgaagatcgagaaagacggaatcccat
>F15G9.4a.exon26-F15G9.4a.exon27
agcaaagggaagtccatcccctactattacatggctcaaggatggtaacgcaattgaaccaaacga
>F15G9.4a.exon27-F15G9.4a.exon28
attgaaggattttcatctgagcttttttgtgatagcaacagtactggtgtggatgttgagtggcaa
>F15G9.4a.exon28-F15G9.4a.exon29
aattgtgtggtatcagggtctccccatccaaaggtgtactggctcttcgatgataaaccactagaa
>F15G9.4a.exon29-F15G9.4a.exon30
aagcaagaaaagatttccttgttagagttacagcacctccacacttcgaaaaggaacgggaagagg
>F15G9.4a.exon30-F15G9.4a.exon31
tcaccaaaaaatttttcaaactgattgtcatagaaactccgtacttccttgatcaacagaagctct
>F15G9.4a.exon31-F15G9.4a.exon32
ggaacacctccaccaactattctattcatgaaagatggaaaacgactcaatgaaagcgacgaggtg
>F15G9.4a.exon32-F15G9.4a.exon33
atcggaagtacattggtaattgacaaccctcaaaaagaagtggaaggtcgctacacatgtatcgct
>F15G9.4a.exon33-F15G9.4a.exon34
ggtccgaaaaggatatgatggtagaagtactcttgcctccgaaactctctaaagaatggatcaacg
>F15G9.4a.exon34-F15G9.4a.exon35
ggcgacccattgactctcgaatgtccaattgaggatacatctggcgttcacatcacatggtcaaga
>F15G9.4a.exon35-F15G9.4a.exon36
ggaaaagacggccagttggacatgcgcgcacagtcctccagtgacaagtcaaaactctatattatg
>F15G9.4a.exon36-F15G9.4a.exon37
gcgcagaagctgtcttccaagttacagttaatactccaccaaagatttttggtgattcattcagta
>F15G9.4a.exon37-F15G9.4a.exon38
ggaaaacctattctggaaatgcctggtgtaacgtacaaacaaggtgatctcagcctgcgcattgat
>F15G9.4a.exon38-F15G9.4a.exon39
gagcggaacaagacacatatgttgagatatcagagccgccaagagttgttatggcttccgaagtga
>F15G9.4a.exon39-F15G9.4a.exon40
gttgagggacggcaaacgacaattcgttgcgaggtattcggaaacccagaaccagtggtgaattgg
>F15G9.4a.exon40-F15G9.4a.exon41
tctgcgtgaaacaacattggcagatggtggaacatacacgtgtattgcaacaaacaaggctggtga
>F15G9.4a.exon41-F15G9.4a.exon42
aatctcagacaacaaccgacgttgaagtattggtgccaccaagaattgaagatgaggagcgagtat
>F15G9.4a.exon42-F15G9.4a.exon43
atgttacctggaagcgaaatggaaaagagatcgaacaattcaatcccgttctgcatatcagaaatg
>F15G9.4a.exon43-F15G9.4a.exon44
aagcatcccatgatttcagtcttgacgtgctatcaccaccagagtttgatattcacggtacacaac
>F15G9.4a.exon44-F15G9.4a.exon45
gcattggacggcgatttgacagataacgtggatatttccgacgatggaagaaaactaacaatttct
>F15G9.4a.exon45-F15G9.4a.exon46
aagcttcgctcgagttcaaagtggaaattctgtcgcctccggtcattgatatcagcagaaacgatg
>F15G9.4a.exon46-F15G9.4a.exon47
tcaaatggctgaaaaacggaaaagaagttacagatgacgaaaatattcgaatcgttgaacaagggc
>F15G9.4a.exon47-F15G9.4a.exon48
tcaaagaattggaaatggttttggatgttttcactccgccggttgtttctgttaaatctgataacc
>F15G9.4a.exon48-F15G9.4a.exon49
gtgataatttgatgtacaatgtggatgttgttcaagctccggttatttcaaatggaggaaccaaac
>F15G9.4a.exon49-F15G9.4a.exon50
acatcaaagatggagagaacggccacactattggtgctgatggaactcttcacattgaaaaagctg
>F15G9.4a.exon50-F15G9.4a.exon51
cagacacgcttgaattcccagttcaaaccattgtcgcccctaaaatcagcacaagtggaaatagat
>F15G9.4a.exon51-F15G9.4a.exon52
cttggtacaaagataacgaacttcttactaatactggagttgatgagactgccacaaccaaaaaga
>F15G9.4a.exon52-F15G9.4a.exon53
ctactgaagaggatattgatttgattgtaatgatcccacccgaggtggtcccagagagaatgaatg
>F15G9.4a.exon53-F15G9.4a.exon54
gagattctaacattgccattcagaacaatgagaaatatcaaattcttggaacaactctggcaatta
>F15G9.4a.exon54-F15G9.4a.exon55
agaaaattgctacaaggaagcttattgttaacaagccatctgatagaccagctccaatttgggtag
>F15G9.4a.exon55-F15G9.4a.exon56
tgtatggcacaaaatagcgttggctccagcaccgtgtccgccttcattaatgttgataacaacatt
>F15G9.4a.exon56-F15G9.4a.exon57
aagcttttgatgatacacagctcaatgtttacggaggttcatctcgtcgcgaagcttacaagaagg
>F15G9.4a.exon57-F15G9.4a.exon58
ctgaaacaccattgacaaccacaatcattccagcattgattacacttccagcaaaacaatacccaa
>F15G9.4a.exon58-F15G9.4a.exon59
caggaacaatcaacgaaaatggagattgtgttgacaaagacggaaaaacacacaacctaaaaattc
>F15G9.4a.exon59-F15G9.4a.exon60
taggatatgagcttgctgaagaaggatgtcgagatgttaatgagtgcgagtcagtgcgatgcgaag
>F15G9.4a.exon60-F15G9.4a.exon61
tacacatgttggcaattccaagtggactcccgatttctcacattgcaacactcaccgcttacgaca
>F15G9.4a.exon61-F15G9.4a.exon62
caatatccgatactggagctccacttgccagaggaagaatgacatctggtccattcaccatcaaag
>F36H1.10.exon1-F36H1.10.exon2
ttctgggcatgtgtctacatttttgcttggaagaactgggttgcacttgccgcgtgtctcactgcc
>F36H1.10.exon2-F36H1.10.exon3
agtctcaaacttttcaagttcttttttggataaatttgattgttggttttttatcaattggaggaa
>F36H1.10.exon3-F36H1.10.exon4
ctgctactaaacatcaaggagtatcaaataaagatcaacatggtttaaattggtggtcgactgcca
>C05G6.1.exon1-C05G6.1.exon2
ttggccatgatgaagctgaatggtgctggacagctcaccgggtaccccttcgagacgccttcatcc
>C05G6.1.exon2-C05G6.1.exon3
cagttggcaactcgctgtgtccgctggatagacgacaccgatcaaattgtcgagcatgccgatacg
>C05G6.1.exon3-C05G6.1.exon4
taaggtgtatcgatatggggatgaatccgagcagcgtccaaaaccttcgagactcgatcaagccac
>C05G6.1.exon4-C05G6.1.exon5
catgtaatgaaccacttccagttgctccaaaagaaattcccggcgaaaactacatcgaaacccttg
>C05G6.1.exon5-C05G6.1.exon6
tcacttcgcgagatgctcggaggcaccggcttaaagatgcgaccaacgagatttgacgaacgatat
>C05G6.1.exon6-C05G6.1.exon7
ttctgtgaaatatgatgggttgagaactcaaaaactaattgctccggacgggtcctacacggattt
>C05G6.1.exon7-C05G6.1.exon8
gtgctctttttgcaatattgttattcaatacagccgctgataacttatcggacgcgagtcgtaacg
>C05G6.1.exon8-C05G6.1.exon9
ttttatgcgaaacaggggatagacccacatgaggctggtcttctcgtgggcaacacgttgcttctt
>F02D10.3.exon1-F02D10.3.exon2
gccagcaaaatcaacagcgaggacaatactccggcacgatcagagagtcgtcatgaaggacaaaaa
>F02D10.3.exon2-F02D10.3.exon3
tcagagagtcgtcatgaaggacaaaaatatgagaatctcggcgggttcaagagacaagaacctttg
>F02D10.3.exon3-F02D10.3.exon4
cgtcatgcgaacaatgtaggtttcagaaaaaaaacttttttcgattatgagtaccaggacaatgaa
>F02D10.3.exon4-F02D10.3.exon5
tatcgcagtggacgatattccgggcagtattacttttctagatcacttgacctactacgtagtaga
>ZK863.4.1.exon1-ZK863.4.1.exon2
gtggagtcggttgagtataaacttggttgtaaggagaaaataggatactctccaacacctgaagat
>ZK863.4.1.exon2-ZK863.4.1.exon3
gattccatcgctaaaggatttgcaatcaacaatacgaaaatcgtgttcactccccttctaggcttg
>ZK863.4.1.exon3-ZK863.4.1.exon4
tcaccggtgcggcgaaatggttactcagacattgacattaacgtggaatcagtcagcgctccaggt
>ZK863.4.1.exon4-ZK863.4.1.exon5
agaccattgaacgaagttgtggcaaatccaaagtgtctcatcactcatccactaaccaaatcggag
>ZK863.4.1.exon5-ZK863.4.1.exon6
gtcttcaaaaatatcgaagtggaaggaatgaatgtgtcatacgatctatcagttcacaatcaaatc
>ZK863.4.1.exon6-ZK863.4.1.exon7
aaatcaaataagttgctatcgggtgactatccggaagagaagcttgaagtcaagacaaagctgaac
>ZK863.4.1.exon7-ZK863.4.1.exon8
caaagcgatttacgggaagaaagcgatgcaaaaaaaaacactctcaagtgcgcacggaggcgttga
>ZK863.4.1.exon8-ZK863.4.1.exon9
ctaaatggtcttattcggaacgctcttttcattttgaaacaaaatcattttcacatcaactatctt
>ZK863.4.1.exon9-ZK863.4.1.exon10
ggacccagtgttgttgatttatgtactccaacgggtgccattttccttgtaacttcaagagcttgg
>F26F4.8.exon1-F26F4.8.exon2
gaaggccttccggaagaatccgcgattctcgagtatcataatcaaaacgtttcaggtgaatgccaa
>F26F4.8.exon2-F26F4.8.exon3
aaagatcccttcgttgtcatatcaaagtgcacaatgacaaattgttggagtgctatttctgcgaca
>F26F4.8.exon3-F26F4.8.exon4
gtttttccacgcactcgaccacatcagcaaaggaactctaccttgtcgtgccgaaggatgtgatca
>F26F4.8.exon4-F26F4.8.exon5
catgtgaatggtacagtatcgataaagtgcaaggattgctccgaagtttcagtatccttccgtaaa
>F26F4.8.exon5-F26F4.8.exon6
gacgaagatgatgggattttaaagcaattgcagatggctatgtctgtatcatcagcttccaattcg
>F26F4.8.exon6-F26F4.8.exon7
aacgagaaataccaatgcactcattgcttgatgagtttcaccgacgcaatcctctggatgacgcac
>F26F4.8.exon7-F26F4.8.exon8
atgttctggatgcggccgaaagtttgagaatcgacaagcgttcgctcttcatctaaactacttcgc
>B0025.1b.2.exon1-B0025.1b.2.exon2
agaaggttgaatcaattgtttgcggaaattacggtatattgtaacaatcaacaaattggttatcca
>B0025.1b.2.exon2-B0025.1b.2.exon3
aaagttgtctattatgaagatgagacaaaaaatatgcgagtctccacgtcagtcaacggtggtgtt
>B0025.1b.2.exon3-B0025.1b.2.exon4
ggctagtggagatttggccaccttcctgattgactatgctcttgcatctccaaaagtatccaacta
>B0025.1b.2.exon4-B0025.1b.2.exon5
ggacaattggatttgaagttgacaccttatttggttctctccacaggtgtcggtcaaggatttgtc
>B0025.1b.2.exon5-B0025.1b.2.exon6
attgctgctgagccggataaggctattttcaagatcgaacaacgcctccgcctggatctgtcggat
>F32B6.1.1.exon1-F32B6.1.1.exon2
tggaacaaatagacgactacaaatatgatggagctgacacttctccatcaacgtccaacggtctgc
>F32B6.1.1.exon2-F32B6.1.1.exon3
ttgtaatgggtgtaaaggttttttcagacgaagtgtgtggtcaaggaggcaatattcttgtcgttt
>F32B6.1.1.exon3-F32B6.1.1.exon4
agaaatgttttgaagttggaatgaatccggattctgtacaaaatgaacgtgatcgtaatgctaaaa
>F32B6.1.1.exon4-F32B6.1.1.exon5
ctgagaccggaaaccgtagaaaaaacgactcagactgatggaaaacttgaaataaacgatgatttt
>F32B6.1.1.exon5-F32B6.1.1.exon6
gcaacaaaaactccaatcactttgccatttgaggtcgtattccgtcaacctcatcttgtatgtaac
>F32B6.1.1.exon6-F32B6.1.1.exon7
agccgcccatcttcctgaaggaggtcatccaagtatcacggaattctacaaagaatgcatgcctcg
>F32B6.1.1.exon7-F32B6.1.1.exon8
tacttatcaaatgtatcatgttcttttcgagtgaatccggactaagtgctgctggacggcaaatcg
>F32B6.1.1.exon8-F32B6.1.1.exon9
gcgaaatttatgattatgctttccgcaattacgagtttgacacatttaatgaatgaaggagttcat
>F59E11.12a.exon1-F59E11.12a.exon2
cagatgagggttaataggcagtgcggtaagaatcagttcgtcgtgtcaaataatcatctttccgat
>F59E11.12a.exon2-F59E11.12a.exon3
ggtggagccattattcttttgaagaacttcaattttattcaatgcaaaagatttgttctatgatga
>F21H7.10.exon1-F21H7.10.exon2
tcagcgataattggcttagtttttttgatacagcataggaaaagctatacttcatctgatgctctc
>F21H7.10.exon2-F21H7.10.exon3
tatcgcgtacaaatttttagaagcaactgaatcatttcgcgaggcagacggcctagaaccagtaac
>F21H7.10.exon3-F21H7.10.exon4
gtgcatcgatgtgacgtttctttcagaagaaagatgaatgtacactttgcattccgccgatctcca
>F21H7.10.exon4-F21H7.10.exon5
caaacagatcatgccaggaattctttgctactcacacagaactccgcaacgcaattgttggccctt
>F21H7.10.exon5-F21H7.10.exon6
tctgaaattgttaaagtcgaaaaagttgcacaaaacttttgagtttcaccatcgctatttcccaga
>F21H7.10.exon6-F21H7.10.exon7
aggggtggtcaccacgaaggaagtagcttaccctggctatctctgggaagtgcaaacaattctgca
>F21H7.10.exon7-F21H7.10.exon8
ttcccatccaggatcaaggttatgcactccttggtgtatgccctctgtcgtgcagggtacacattc
>F21H7.10.exon8-F21H7.10.exon9
gatagcccaccaagaagcgtatgcaatgaaggaagctggtgatcggtacatcaaggaaatggatga
>C30B5.5.exon1-C30B5.5.exon2
tggaaatgcaacgactgctttgattttgacacgaccatcaatgaggaatccgaataatctgtttct
>C30B5.5.exon2-C30B5.5.exon3
tgacctttatgtggcatggctaacttatctaaggtttgcatttgctctatcacatatatcccaaac
>C30B5.5.exon3-C30B5.5.exon4
accgttgcagtcacgatagaacgatacttggcagaattcagccgattgatatttcaggtcacagtg
>C30B5.5.exon4-C30B5.5.exon5
tcggccatggccagcaatcctatttatcagcaggtatattctctatgggtgacaaattttgtgatg
>C30B5.5.exon5-C30B5.5.exon6
aagtctggaaaaatacgactttcataatcaaaaaagcgtggtggccgccctttcagcaagtgtaaa
>C30B5.5.exon6-C30B5.5.exon7
agccacgtcgcttacgtcgcctgaatctttccgaatttcgagtcgaaacgaattgaaagagaaatc
>C30B5.5.exon7-C30B5.5.exon8
tgtaatttatctactttttggaaaagatttcagaaaagaactagttgtggtatacggatgtggaat
>C30B5.5.exon8-C30B5.5.exon9
cgcaagtgtcgccaattcatgctctcagaaatggatcgactccaaaaattgatacactacaagact
>C30B5.5.exon9-C30B5.5.exon10
aaaacaagcataatcgatgataatggaactgttgggaaaccgcgttgtaatgctttttctataaaa
>C30B5.5.exon10-C30B5.5.exon11
acgggaagtatttcgacatgaaagaccgaattcgtgctgaatgtattatcaaaaaagcaatgtctg
>C30B5.5.exon11-C30B5.5.exon12
tggcaacggacaatgaaaaaatgagattgacagaaaatggatatgcaatactgaaacaaaactata
>C30B5.5.exon12-C30B5.5.exon13
tatcagtttggaaacatgaagtattatacatttaaaaagtctcgtgagcagcctcctcaatattta
>T02G5.9a.exon1-T02G5.9a.exon2
aatgagcgagccagaggccaaattgagtaagaatgagcagaagaggctcgccaagcaagccaagaa
>T02G5.9a.exon2-T02G5.9a.exon3
ttctcacttcggacttaaagacaaagaattgagattccgtaaacgttatttggaccttattctgaa
>T02G5.9a.exon3-T02G5.9a.exon4
ctctcccagatccatctactttgcacacggaagaagctcgtgaagttttcgacaagctgtgccgtg
>T04A8.12.exon1-T04A8.12.exon2
atgaagattctccttaacctaaatattcaaagatcagccgattggatggcatttggagacgatgat
>T04A8.12.exon2-T04A8.12.exon3
tggagacgatgatattctttcaatcccattcaagtatttcgttatctgtatcggaggtctaccatc
>T04A8.12.exon3-T04A8.12.exon4
cattaacatcgatttcatcaagtgaagatcactctcttcatgctaaatgcttcggtggatttgcta
>T04A8.12.exon4-T04A8.12.exon5
aatgaaactggaaggagaactgcaacaaatttgggtcaacgttcgcacgaatataaaatcctggga
>M176.2.2.exon1-M176.2.2.exon2
gagctcaccgctgatcttcacgattgggctcatgctaatgggcttgtcatgcgtctatcaaccgac
>M176.2.2.exon2-M176.2.2.exon3
tattagaagaaatttaacacaatgctatgaacaattatcattgaatgatagaagcgatttgatgat
>M176.2.2.exon3-M176.2.2.exon4
gatactcacctgatcattatccatctacaaaagaatgggaagcacgtgagcgtatggaactttcca
>M176.2.2.exon4-M176.2.2.exon5
ttgctccgaacgaaaccggaatccacagctatgggtggagtagccgccggacatgctgttgtcgac
>K02A11.1b.2.exon1-K02A11.1b.2.exon2
agggaacgaaagaagaaaagatacattatatttaaacttcatcaatatcaatgaatctgctttggt
>K02A11.1b.2.exon2-K02A11.1b.2.exon3
caagagtttagaaccatttgagctcagctcagtaaaaaagtttaaaaatggatcactcggagctca
>K02A11.1b.2.exon3-K02A11.1b.2.exon4
aatgacggctcaggagagaatagctcttgcaagagatcgtcggcgattacaacttcgtcgaaacga
>K02A11.1b.2.exon4-K02A11.1b.2.exon5
cttgatgcacgagcacctgatggatcaacttatctccatgtggcatctgcaaatggatattacgat
>K02A11.1b.2.exon5-K02A11.1b.2.exon6
caacgagaatctccgagcaaacgtgtgctcaaatattatttccagagttcacagaataaacaagcg
>ZK652.11.2.exon1-ZK652.11.2.exon2
cagatttctgactcaacaaatatcatgacacagtacgttttcgaaatgggcatgacatgcaatggc
>ZK652.11.2.exon2-ZK652.11.2.exon3
atgctgcgcgaaaagttctaggaaagcttggagaagacaaaatcaaaattgacgatattaacgtgg
>C46A5.4.exon1-C46A5.4.exon2
cgacaaatttgatggtaagttaggaaattggctaaaatctccaaaaaccttgaaaagtatgattca
>C46A5.4.exon2-C46A5.4.exon3
tcagatcgaagaatgtgttattggaaagtatagatcgtatactggacattgcaataacgtgaaaaa
>C46A5.4.exon3-C46A5.4.exon4
tgaaacggtttctccccgctgattattccgatggaatatctgcccctcgttcaagtaaatctggtc
>C46A5.4.exon4-C46A5.4.exon5
ttgttcatgttccaagcaatcgaattttcaaacgcgacttttacggaaatgacaaggcgatgcctc
>C46A5.4.exon5-C46A5.4.exon6
ttccagtacccgaagatgatactcttcaatcaaaaaatgtgaaatgtcttccatactcccgttctc
>C46A5.4.exon6-C46A5.4.exon7
tgggaaaccgtgtttattggctggaaataacaaaataaactttcttccaacttctggtgcaattta
>C46A5.4.exon7-C46A5.4.exon8
cacaattgcacagtttcaacacattactttcaatgaaatggtacctgttttggtaggaaaagaaca
>C46A5.4.exon8-C46A5.4.exon9
caaaaaaatggatatgattctggttatgatattaacattgattcgtcggcttcaaatgtgtttgct
>C46A5.4.exon9-C46A5.4.exon10
cgattttcgacaaaaagcgagtctcttctgaagcatttcaacgatccggctcttatttatgaaaaa
>C46A5.4.exon10-C46A5.4.exon11
gttctccattattgagaactgcttttcaaaaaaaagacattgcggattcagtagatataattgcaa
>C46A5.4.exon11-C46A5.4.exon12
gatttcagttctttcctggctctccaaacaattttcaaaccatctgttaacatttctgactttgaa
>C46A5.4.exon12-C46A5.4.exon13
acatcacgctttctctttgccagatgattatggaaattgcccattgagctgcaactctactggcat
>C46A5.4.exon13-C46A5.4.exon14
gaagtgttattgggaacttcactccatttttagcacgagatcctcttccaaaagagcaatgcctcc
>C46A5.4.exon14-C46A5.4.exon15
aataatttctggagtgacgagaagctcttccaggaatcccgtcgaatcaacattgcacaacttcaa
>C46A5.4.exon15-C46A5.4.exon16
agatcacggagttcaaggttacaatgcatatagaaaacactgtggacttcgaaaagcatcggcttt
>C46A5.4.exon16-C46A5.4.exon17
tcccgggaatcatgagtgaatctccaactagaggctcacttgttggcccaacattagcatgtctta
>C46A5.4.exon17-C46A5.4.exon18
acccaatgtgttccttatgccagacgatcttacaaactctccgatgacatgctctgaactttctga
>C47F8.1.exon1-C47F8.1.exon2
agaagttttcaagagtcttggcgtatgtgatctactgaacctgtgtaggtcctcaaacaaatctcg
>C47F8.1.exon2-C47F8.1.exon3
gaaggttgtgctgaaagggatcgatgttgagtcagtggagaaaaaacgaattttcaaagtaaaaaa
>C30A5.4.exon1-C30A5.4.exon2
aaaggatgagcgtccaggttgtattattaaagaaaaatcaagcgttcgttcgatggcaaaaactca
>C30A5.4.exon2-C30A5.4.exon3
caagtgatgcaagccggtgtaagtacggtaaaagttcacaaaatgcactacacaaaggaggaattt
>C30A5.4.exon3-C30A5.4.exon4
gacgtcctcctgagacagtttatgttttcactgaatgcgtgacttcgattccaaagtgtggagagg
>C30A5.4.exon4-C30A5.4.exon5
aagtgtggagaggagatttgggctttgttccagcgttgttttaacaatcttccaatctccgctttg
>C30A5.4.exon5-C30A5.4.exon6
ggtggattgtctcctgctctgacatgtcttgatgaacttcgcaatcacccgaaaccaattcgtaac
>K08F9.3.exon1-K08F9.3.exon2
tgttctattttattttgaatgttaaagttacaactcccgatcaatgtgataagcaactaatcggct
>K08F9.3.exon2-K08F9.3.exon3
gaagattatgatagctatgggctttaataaaggatcctgcaaaattgactgcatcacttctttcat
>K08F9.3.exon3-K08F9.3.exon4
gagcttgatcaagttctagaggtggcagattttgagtttgatgattacaatgatattttactgaac
>K08F9.3.exon4-K08F9.3.exon5
cttgcaacaataccaaggccaagtacaacttttcattaaactttgattttgttaacagttttcact
>F39F10.2.exon1-F39F10.2.exon2
aatatggatcgaccgaaacgcacaattggattgttatggagcagctctccgatgacctgatcacga
>F39F10.2.exon2-F39F10.2.exon3
gccgacaatctcatggtctcctacaagaacagggtccgcaaactggtgcttgtcgattacgggctc
>F39F10.2.exon3-F39F10.2.exon4
gcgcccaagatgaccaagatgaagaagaaatttgctaagaatccaaagaagtaccttggcaatcat
>C43E11.6d.2.exon1-C43E11.6d.2.exon2
accgctgctgataacaaaatagtgtgcgagacgctgcctaattcaatccaaacagccgagatgaca
>C43E11.6d.2.exon2-C43E11.6d.2.exon3
gctctttttgagcagcttgagagacagcaagacgttccatcattctactctccacgtcttcaacgt
>C43E11.6d.2.exon3-C43E11.6d.2.exon4
ccatctcaatgtccgccgagtccgatgtcacaggtcgaacgaaatttctctgatttggccgcggat
>C43E11.6d.2.exon4-C43E11.6d.2.exon5
atcgccggcaacgtctaggtttatacaaaataattttggcgaggaaaacgatggaatctcaccaac
>C43E11.6d.2.exon5-C43E11.6d.2.exon6
cgaaaggtctcgttcagcactgcacctattccggtcttctcggcgttttccgttgaagactacgat
>C43E11.6d.2.exon6-C43E11.6d.2.exon7
agggtgccgagggacttggagtctctattattggtatgggtgttggtgcagactcgggtcttgaaa
>C43E11.6d.2.exon7-C43E11.6d.2.exon8
gatccaccagcaatcgagtcactttcacaattggtcgcgaacaaaaccttgaagaatccgaagttg
>C43E11.6d.2.exon8-C43E11.6d.2.exon9
gataaggctgttatggttaatttggagactattactccatcaaccaaaaaagatgcggaagtatca
>C43E11.6d.2.exon9-C43E11.6d.2.exon10
aagttcctcgagctcgacggaaataaactgaaggcaatgggaattcaaaatcactcggatcgttct
>C43E11.6d.2.exon10-C43E11.6d.2.exon11
tgccgtaattccccctttttcatgttgtccaccaaaaattgtgatatatttttctgacactttccc
>F41B5.3.exon1-F41B5.3.exon2
agcagttcggaggtgtatacactttttggatgggcaacattccatatgtgatcatcggatcctacg
>F41B5.3.exon2-F41B5.3.exon3
aaaatttcttcctggaaaatcattagatcagttgctcgacgactggaggaatagtttctacacatt
>F41B5.3.exon3-F41B5.3.exon4
gcccagattagtacagttatgctagatgagaaaatcttcccagagccatataaattcaaccctgat
>F41B5.3.exon4-F41B5.3.exon5
ctctttttggcgaattttttcaatagatacaagatctcaccgtcttccaaagtatttccaaatctg
>C33G8.8.exon1-C33G8.8.exon2
agctgaggcgcattttggaggagaaagttgcagagcttgtgctgcatttttccggagatatgtgca
>C33G8.8.exon2-C33G8.8.exon3
aaaaatgcattgccactgggatgactatgtgcaaagttcaaggaaaccgagaaaagaacaaagttc
>C33G8.8.exon3-C33G8.8.exon4
ccaggatatttgccagtgatctcaactctaccaaccagtgtaattccaaaatcatgtgataatata
>C33G8.8.exon4-C33G8.8.exon5
tggcaatatttctactccttctctttgatagtgcatatatgaatatcagtgatgatggcgtgaaat
>F27C1.1.exon1-F27C1.1.exon2
caattgagtgactatcagaataacatcgaatcgggaaatgatcgtcaagttcaatcatgcccagtt
>F27C1.1.exon2-F27C1.1.exon3
ctgaacagaagacggatgaaatggccgatgatgaaatgtcggacacaacttcatcttttctttcta
>Y42H9B.3.exon1-Y42H9B.3.exon2
tcactttgacagcagacttcctatcgaatatcgatatccaaagaaaaatagcagtgcgacgtcatc
>Y42H9B.3.exon2-Y42H9B.3.exon3
tgcaatcacttcagaaaccacaggatccatatgtattcttgatgacatcaatgcttacaaatctcc
>Y42H9B.3.exon3-Y42H9B.3.exon4
agctcgtttttgatcggcaaatttcaacttttgcttctgacgtcacaattcgtcttcgtgcagtca
>C51E3.2.exon1-C51E3.2.exon2
tgttattatggttatttgtactattagaacaaaacgcttccgttcaccgtgccatcttctcatttg
>C51E3.2.exon2-C51E3.2.exon3
aattccctttttgtgtacatctttttggaaatttaacttcctcacaagctcaatgcttctatattc
>C51E3.2.exon3-C51E3.2.exon4
tgatagattcatagctgttaagtttccaacgaaatatcgttattaccaagaagagccaaaatttta
>C51E3.2.exon4-C51E3.2.exon5
tgggttcattgttcgagatacaaatgttaaaaaccaactcgtgtgttcaaacccgctgtccctgaa
>C51E3.2.exon5-C51E3.2.exon6
ctgtttacctcatgttaaaatccaacaaagccagtgctagattcaaaaatgtcttccgatcgatat
>C51E3.2.exon6-C51E3.2.exon7
cgcgtctaatgtttttgtgttttatgcaatcaattccgagtaccgatccgtgataaaaacaatgtt
>Y48E1B.14b.exon1-Y48E1B.14b.exon2
tctcacggcgatcttctacgcggccgactttggattcgtatcgattctcgtcgtaatcggctcact
>Y48E1B.14b.exon2-Y48E1B.14b.exon3
tagcagggatcgagcttttattaacgagatacgacaactcccattcccctcttaaagggtcttacc
>Y48E1B.14b.exon3-Y48E1B.14b.exon4
gccacacggatcttggatagtattcagagaaaactagaatccgatagtcaaatcgcgtacgacatc
>Y48E1B.14b.exon4-Y48E1B.14b.exon5
gatattagggttctagagggaattattgagatgtcctaccaagaagtctacaaccgaacacagtcc
>C04B4.6.exon1-C04B4.6.exon2
ccaacaaagtgttaaaaccgtcgaatatttttacttcatttgttataatggcaaattttattgagg
>C04B4.6.exon2-C04B4.6.exon3
ccagaaaaggttttcttgaaagtgtatttgtacgacaaggaagtcatatttcttcgcatgaccaga
>Y94H6A.6.exon1-Y94H6A.6.exon2
aaaacgccgtatagactgtgacgtcgttaagctaatttcccacaaccatgaagttcagattgtgaa
>Y94H6A.6.exon2-Y94H6A.6.exon3
agtttattgtcagatttcatgggccaaaagatactgcctacgagaatggtgtgtggagaattcgtg
>Y94H6A.6.exon3-Y94H6A.6.exon4
tcgggcaccgtatgccttgatgtcataaatcaggcctggacagccctctacgatctcacaaacatt
>Y94H6A.6.exon4-Y94H6A.6.exon5
acaagccagaggaatacagaagaacgtgtagagaatacgtaatgcgatttgcaagtgaacaccgtg
>Y94H6A.6.exon5-Y94H6A.6.exon6
tttgatgattttgatgctgacgacacaatgactgccaccaagtgcaaatatttattttcatcaatc
>Y49E10.10.2.exon1-Y49E10.10.2.exon2
ttcttctccatcatctcaacgcccaacctaatgaccctctaaccgcagctgatccaggaaaaacta
>Y49E10.10.2.exon2-Y49E10.10.2.exon3
ctgatccaggaaaaactagtggaggaggtggagatccccctgctggaggccaaccaactcctggag
>Y49E10.10.2.exon3-Y49E10.10.2.exon4
gagaccctgcgaaaccaaaaccacagactggagatccatatgccaccaactctacggtgaaaccag
>Y49E10.10.2.exon4-Y49E10.10.2.exon5
tagcaccagtacctaagccggctccagttaccgccccagctccaaatccgcctgcacctgaaaata
>Y49E10.10.2.exon5-Y49E10.10.2.exon6
agacaactaagccaacaaaagctgcgccgcctgcgccgaccccggtgcctaacccggtgccgagcc
>Y49E10.10.2.exon6-Y49E10.10.2.exon7
aggagaagactacagtaccaccagctacagatgaaccagcaccgaaaactgttgccacaactgaga
>Y49E10.10.2.exon7-Y49E10.10.2.exon8
ctgttgccacaactgagaatccgaaaccaatagacaattctactccccaaaaaccacccaatccac
>Y49E10.10.2.exon8-Y49E10.10.2.exon9
atacgacaaaagctccagggactggcaaaattgccagcaatcacactgaagaaggcccaaaggatc
>Y49E10.10.2.exon9-Y49E10.10.2.exon10
gtcagcggaacagttgaaggaagaggagattaacaaaaagaaattcgtttacgagttgtcagcgtg
>Y49E10.10.2.exon10-Y49E10.10.2.exon11
gaaatccatcaagcaatcgaataagaagctcaagaagttatcggagggggagggaggctaa
>Y38F2AL.3b.exon1-Y38F2AL.3b.exon2
accaactcgaaatatttgattcctgatttgaaggtcggaaccttggatcaactcgtcggattatcg
>Y38F2AL.3b.exon2-Y38F2AL.3b.exon3
tgatttgagcaagttggacacctctgctgaggcagttattcgcaaacttgtgcaatatttcaccga
>Y38F2AL.3b.exon3-Y38F2AL.3b.exon4
gcaaaattgccgagaatttggtcattggaaacagacatgaagacgtacgtgacgaaattccaatgg
>Y38F2AL.3b.exon4-Y38F2AL.3b.exon5
gtatctacagacggtcattgttgttgtcccgaaaatctcagtgaaagaatgggaacagaaatacgc
>T23G4.1.1.exon1-T23G4.1.1.exon2
tctcaatatattacggatttcacacctgtaccggcggaacccggcaaatccccgttggcacttctc
>T23G4.1.1.exon2-T23G4.1.1.exon3
gttgttctcaatgtatgctggaatgatgccaggagttccaacctcatcctaccaagctcttctcgc
>T23G4.1.1.exon3-T23G4.1.1.exon4
gatgaggaaaatgagttggcaagccatgttaagaaaatgcacgcgccatcaccatcaagctccgca
>T15B7.10.exon1-T15B7.10.exon2
tccgggcagtgacaagattacagaaaaatctcgatcaaaattcgcgatcgatccagtgtctaaaat
>T15B7.10.exon2-T15B7.10.exon3
caaggtaatttttcatccccccaattacagaggaagaccagtcaagctttttgtcgcaatttctat
>T15B7.10.exon3-T15B7.10.exon4
atgttgtatgatctcaacgcaaaaattgtgcacagacttgcatcatttgtggattggaacttggta
>T15B7.10.exon4-T15B7.10.exon5
acttcttgtctgtgcaatttcaaaagcaactgcctttttccctggtttcatcactgccttataaat
>F10A3.9.exon1-F10A3.9.exon2
acctatgcagcactatatgttgctgaaaaaccagagattttcacgaaagattctgcatttttaatt
>F10A3.9.exon2-F10A3.9.exon3
ttttccccaagacaatttcaatatttgtcgacgtgctttttattggattctacggtcttacaattt
>F10A3.9.exon3-F10A3.9.exon4
tcatttcatctaccgatatctggcgataagcagcaatgactggctcgacacgttccaagactggaa
>F10A3.9.exon4-F10A3.9.exon5
tgctggaaaagaggactcggatcgatttttaagagaattttatttaccattggttcagaataagac
>F10A3.9.exon5-F10A3.9.exon6
tttcaaggtactttggtggttttgtcgcttatcatcatatcatttataacaatgatttattttggt
>C53B4.2.exon1-C53B4.2.exon2
tcccgcaaaatggacgaaaagggaaaagcaaaaagattcgtgagcaaatctagacaatctaggcat
>C53B4.2.exon2-C53B4.2.exon3
caatctaggcataaacatggaagttctgtagttaagtcgaaagcaaagtcagtatctcgaaaaatg
>C53B4.2.exon3-C53B4.2.exon4
aaggagaaaagaaagacgagaaaaaagattcgacaagaggaaaagagaatatgggtccaggatcag
>C53B4.2.exon4-C53B4.2.exon5
tagatggagatttaggaatgaaaaagagtaacattgtactaccaaatcaaaagggaaagccccaga
>C53B4.2.exon5-C53B4.2.exon6
gcagcatatgttgaaccaaatgaagatgataccaaagacgtggaaccgcccatatcagttggaagt
>C53B4.2.exon6-C53B4.2.exon7
gccgaaaatatttctagaatttttagttacgagagatcccgtccaattctttctgctcgagaagca
>ZK6.9.exon1-ZK6.9.exon2
ttcagatgtatttttctataaccatgattaatgcaacactcgtctccataaccattttgtttgaaa
>ZK6.9.exon2-ZK6.9.exon3
gatcaaaatgcgtctaaacttgagatactgaaaatattcccctgtccactgaaagagtttttcatg
>Y119D3B.13.exon1-Y119D3B.13.exon2
tgcggaaaatattgctgttttttgctattttcggattttcacttggaagctctcaactctgcattt
>Y119D3B.13.exon2-Y119D3B.13.exon3
ctgagcttcatcattcggagctattacttgcagggtatcgatggcctgctctcagtctgcaacgcc
>Y119D3B.13.exon3-Y119D3B.13.exon4
ctatggaattcgattgtgacgggggatttattcagtcctctcggaactggggatgtatcgcagcag
>Y119D3B.13.exon4-Y119D3B.13.exon5
tgtcggaagcagtatgacgcggaaattttgaagaccccatccagcctgtgccaggcttctgcggac
>M02F4.7.exon1-M02F4.7.exon2
ttgcccaactggaacaaaaatctataacgcaaaatgctacgcagctcttggcatggatatgactcg
>M02F4.7.exon2-M02F4.7.exon3
ctgagaataactttgtcactgaacaagttcaattacatgctaattggcacacttggctcgaatatg
>M02F4.7.exon3-M02F4.7.exon4
gaaaaccaccaatctacacaaactttgcagttggagaaccattcagtgtaaacgttggttattgca
>M02F4.7.exon4-M02F4.7.exon5
gtggatttccgagctgtgttcaaaagtatttgaactttgttccatgccaatccggatgggagtact
>M02F4.7.exon5-M02F4.7.exon6
ttcataatgcaggagaagctgctttcattaaccgtcttggagtccaagcgaattcatattgggttt
>M02F4.7.exon6-M02F4.7.exon7
gctgagccggccgactatactagccagggacagattatcttgaacaatccgatggggtatgcaacc
>C03B8.3.exon1-C03B8.3.exon2
aaaaaataacgtgataaaagttaggcctgaagagctccgcccatttttcaatcaatattctgttct
>C03B8.3.exon2-C03B8.3.exon3
ggaaacttttatttgatgctttgagaaagatcaccgccgatcagtataatgatcacaaaaaggtgg
>F35F10.9.exon1-F35F10.9.exon2
tatgaacgtctattttataaaaaagattgaaagaactcgtcagaaaatgattctcttcttctaccg
>F35F10.9.exon2-F35F10.9.exon3
gtagcggtgacgatgtcgattgagagggttttggccatttacacaccgattatgtttcataactat
>F35F10.9.exon3-F35F10.9.exon4
tgttatttcaactattggacaacggatagatcggtgttatttgcgcttaactttgcattttctggt
>F35F10.9.exon4-F35F10.9.exon5
cataaccataatgcaggtgaagagcatacaaagataaatcatatcgctttgatcgacgctgccaac
>F35F10.9.exon5-F35F10.9.exon6
tatgttaatgactacccattttttagtttcaagaacataggaccttatgtttacattataaagctg
>F13A2.4.exon1-F13A2.4.exon2
atgacatctgaaactgctgcccaatttggcattgtccccaacctcgcccatcaaagcgccg
>F13A2.4.exon2-F13A2.4.exon3
cccaaggcaaagaaggcgaaaaaatctccgaagatcaagggcttcccaaacctagtgagaagaaat
>F13A2.4.exon3-F13A2.4.exon4
gtgtccttggaggtgagacctggaccgaagaaatcgtcatgggctaaaccgtcgggatgg
>M01E11.2.2.exon1-M01E11.2.2.exon2
attatcaaatcatcgacatcttctttgtatcagccagcaagaaagaaatctcgttttgacgatagt
>M01E11.2.2.exon2-M01E11.2.2.exon3
ggcgtccataatgcactcggagttgtggacaatatgattggtttccgcgatgacattactgaagaa
>M01E11.2.2.exon3-M01E11.2.2.exon4
gagaaaattgatggcatcgatattttattgagaaccattgctgtgtacaaaaagaacgatccagca
>M01E11.2.2.exon4-M01E11.2.2.exon5
tttgtgccgcacttatgcatccggctaatcgaaaaaagttcctcgacggagaaggtcttcaattga
>M01E11.2.2.exon5-M01E11.2.2.exon6
acacctgatgaacatgaagaacacgtttgtacgattctctcttcactgctggcagcatgttcggag
>M01E11.2.2.exon6-M01E11.2.2.exon7
ggacagagctgtggagctatttttgaagtacaaagaaaaagttcaacgatttgaattgaaaaagaa
>F54A3.1.exon1-F54A3.1.exon2
ttggtggagttttgtgatgaagcagcgaatacgacccccctgtccgcctactcagaagctgtcatc
>F54A3.1.exon2-F54A3.1.exon3
gcggtgaagcagctcgccgagcacattttgaagacatccaacgacgctgacaaagaagtacgcgag
>F54A3.1.exon3-F54A3.1.exon4
gaagtttatgatgataagcttaaagcggaaaagcttcccccgcttatcgaagagctcgagaaggaa
>F54A3.1.exon4-F54A3.1.exon5
cacccgctagagctccgcaaatcacgcagagagcgccagcagccacccggccatccacgtcagcaa
>F54A3.1.exon5-F54A3.1.exon6
ttgctgctccgggagctccgagatcgagaatcgcaatgcccaccacaagctcctcatcactggctc
>C53H9.2c.4.exon1-C53H9.2c.4.exon2
cgccgagaaggagcagttcaagattattgaaaagaactccgctattgtcgtcccaacaaggctgga
>C53H9.2c.4.exon2-C53H9.2c.4.exon3
actaagctggaaaacgaagcattccttcaatggaggtggacggactggtactgactcctttcgagc
>C53H9.2c.4.exon3-C53H9.2c.4.exon4
cttcgaaaaggaaaatatcaaagtaattttctggtcggctatcgatgaagtcttagatccaatcga
>C53H9.2c.4.exon4-C53H9.2c.4.exon5
tctcttttggacgaagcgaaatgtttttaaacggtattcttcccgttgatcaaatgcgtgaccact
>C53H9.2c.4.exon5-C53H9.2c.4.exon6
ctactctcccgtgttccagttcatgtcatcgaggctgatgttcaaggatgttgtcagtggaaaatt
>Y69H2.3d.2.exon1-Y69H2.3d.2.exon2
tcggagcaaacgctcaactttcagcgacaagagaccaagaatgcaaagaaaacgagagcttccaga
>Y69H2.3d.2.exon2-Y69H2.3d.2.exon3
gcttgcgagccgacttgcgggcttccgactccgactttttgcacactgcaatgcgtcatgggatgt
>Y69H2.3d.2.exon3-Y69H2.3d.2.exon4
cggcgaatgagacgattccaattccaccaccagccaccaacctcacatgcccagtcaacgaggtat
>Y69H2.3d.2.exon4-Y69H2.3d.2.exon5
tgtgtgtcaaggaggccgagtgcccagcgattggcagcactgacgagaacccatgcaacttggtgg
>Y69H2.3d.2.exon5-Y69H2.3d.2.exon6
ccatgtcaactggcaagccgacttgtgtaccagtgagaaccgcgccagagaccccaccaaccggga
>Y69H2.3d.2.exon6-Y69H2.3d.2.exon7
gcaagcgtcagccacagtgtttggaggaggactattgccgcgcccagaactgtccctacaacgagg
>Y69H2.3d.2.exon7-Y69H2.3d.2.exon8
tttagtccaggtcacgtgtatccgggctccatgtaacccaatcccaacatgccgtccaaaggactt
>Y69H2.3d.2.exon8-Y69H2.3d.2.exon9
gtgagctcatgccgatgtgtattcatgtgaatgcttgcgcctccacgtcctgcctcgtcggatccc
>Y69H2.3d.2.exon9-Y69H2.3d.2.exon10
cctccaccaggttcaatgcttcacgcaaccatgcgacccgattgcacaatgtgaagctcctatcaa
>Y69H2.3d.2.exon10-Y69H2.3d.2.exon11
gtctgctcagacaccaagtgtaatgaagagccgagattctgcccccaggtgtgcaccggcggcggc
>F58E6.7.exon1-F58E6.7.exon2
atatttttgatttccaatgtggaacttcggccggttatgaaaagtggatattctaagaatcatcat
>F58E6.7.exon2-F58E6.7.exon3
catcttttccgtccaaaaaatttgcaaactgattcagaagaaggtttttggaataatgtttatttc
>M01G4.1.exon1-M01G4.1.exon2
atgaagattgatcaggtttgggcggacgggttccgtcgttatgctg
>M01G4.1.exon2-M01G4.1.exon3
taaaattcgcaagcaacgcaataattcgacccaacagaagcccagtatttcttcgttcattaggtc
>D1007.9.exon1-D1007.9.exon2
aaattcgaaattgtgccggatatttatagaaaagacaaatgggatctcattttggggtgggcgaga
>D1007.9.exon2-D1007.9.exon3
acagaccgcaaaatgcacaattttatgatttttacggccgagaaattgaaaaaaaaaaactgggcc
>Y106G6H.6.1.exon1-Y106G6H.6.1.exon2
gaaatcgaagcggaaaacggagcggaaggcagtttccaaagagctgccgagtgcttcaagctaata
>Y106G6H.6.1.exon2-Y106G6H.6.1.exon3
cagcaatctgcaatgcggaagatggttaccgaggaattatacactcagcatggcccagcggacctc
>Y106G6H.6.1.exon3-Y106G6H.6.1.exon4
atctcagaagctttgatttatgagtattacgaggagacttgggagttcaatgatatctacgatcgt
>Y106G6H.6.1.exon4-Y106G6H.6.1.exon5
cggattcatgcttctcaaattaagaaaatattcggaagccatagaagctgtaaatttcgccgtaga
>Y106G6H.6.1.exon5-Y106G6H.6.1.exon6
cggaactatctaaaggcacatgaatatgttattaagcttctcaaagaaggaaaactcgacgaagtg
>T16A1.5.exon1-T16A1.5.exon2
atttggggggtggggacgggtgaagctgggggtaaaacgttgtcataagttgttgaaaaaggttct
>T23B5.3c.1.exon1-T23B5.3c.1.exon2
tcgcaacgagaagaactacgggccattaataggtcgaccagcaatacgggtgcttatcacaacaac
>T23B5.3c.1.exon2-T23B5.3c.1.exon3
ggagccggtgtgagcagatataatgagattacgcaaaccgcacttttcggaccaattgccacacgt
>T23B5.3c.1.exon3-T23B5.3c.1.exon4
aggtggcagcatttcaccagatttgggacataagaattttgaatcgccactcccgtcgtctactga
>T23B5.3c.1.exon4-T23B5.3c.1.exon5
ccaatgaaacaaattgaaggatttgagtttaagacaccaacacgagcacgcagcgcactcagttca
>T23B5.3c.1.exon5-T23B5.3c.1.exon6
ttgccgccaaatctcactaaattcgcgagcgtgaactcaccagcacgtcaatcactgtcatcaatg
>K08A8.2a.1.exon1-K08A8.2a.1.exon2
gatcaaatcgagaaagatgatgttttactccagtgtccggtcgacgtgtcatatcattgttgttta
>K08A8.2a.1.exon2-K08A8.2a.1.exon3
aacaggaaaagacggaaagaagaatgacgacagagtgaaaaggccaatgaatgcatttatggtttg
>K08A8.2a.1.exon3-K08A8.2a.1.exon4
tggagcagaggacagcggaagaaaatggctctggaaaatccaaaaatgcacaattctgaaatcagc
>K08A8.2a.1.exon4-K08A8.2a.1.exon5
gaagcgaaacgactacgcgccattcatatgaaggaacacccagactacaaatacagaccgagaagg
>K08A8.2a.1.exon5-K08A8.2a.1.exon6
ccatttggaaatttggacacaaaaacgccatcttatccgacgttaacaaccaactggaatgcgaca
>C37H5.2.exon1-C37H5.2.exon2
gaccgaaactgatattgcaacttcaaaaccttggttttcaacctcttcatgttcatcaaaaagtga
>C37H5.2.exon2-C37H5.2.exon3
cttggaataaagttttcatctgaactggtccagattccattcaaaaacactgaaatcaacacaatt
>C37H5.2.exon3-C37H5.2.exon4
aatttcaaaatgtttatgctatagatctacctggatttggccgctcgagtcgcacaaaattctcaa
>C37H5.2.exon4-C37H5.2.exon5
cacttgctgctctaagactcgttggtggatatggcccatctcttatgaagcgtctacgcccggatc
>C37H5.2.exon5-C37H5.2.exon6
tttacgatgggcaaagaacccaatgagcaaaagattccacgagttagataaaaccgttcctgtaaa
>C37H5.2.exon6-C37H5.2.exon7
atgtttggaagtatggatcatgtagagtcacatatcatagaaggagccggccaccatgtctacgca
>B0286.4b.exon1-B0286.4b.exon2
atgttggcaacttctttccctaacctgatgagatcggaccccagtctaacaa
>B0286.4b.exon2-B0286.4b.exon3
cagcgatcaatgcttggagatcaactggctaacatgttagcagacgaccatcaagtcgactttgct
>B0286.4b.exon3-B0286.4b.exon4
gacctatgcatgggattattactcatcctgatggcgaagtgacaaacattccagcgtcaatgcttg
>B0286.4b.exon4-B0286.4b.exon5
tacgacgttgggcttgaatttgaatttgtcagaacgaaaattgtacatgaactttggtggtccgtg
>B0286.4b.exon5-B0286.4b.exon6
cgagatttatcaggtggcggcggcgtgcgaattgtacgctcgcgaatggcgatttcacaaaagcga
>T08B6.4.exon1-T08B6.4.exon2
gttcacaccacggattgccaaattgtctgaaagttggactgctgaaatcaaagaatgcttcaccaa
>T08B6.4.exon2-T08B6.4.exon3
atatgcaaggataagagacccggatattctcagaagaccggagcaattctgtttgcaaacgaggga
>T08B6.4.exon3-T08B6.4.exon4
aagaacattcggccattcttctttgatggacagcgtcccgagtcggaaatggatattgaatttgca
>T08B6.4.exon4-T08B6.4.exon5
tgcttgaagccaaaggctggtattttctctaaacatatcgaatcggcgaaggccctaacctcaaag
>T08B6.4.exon5-T08B6.4.exon6
ttatgtgctcagacggaccgttttcggcatttggtaccgcggaatgtacaagcgatatggatgtga
>C42C1.14.2.exon1-C42C1.14.2.exon2
aagtgcagagacaccggagtcaagctccacggaatcaccccagctcgcccaatcgctctccgcctt
>F08G12.5.exon1-F08G12.5.exon2
attccaaaggatgataagaaagcggataaaaaacgggtactgaaatccctagacgaggctgatgta
>F08G12.5.exon2-F08G12.5.exon3
gtgatgaatgatacaagagaaccaaaccgaaattcgtttcactgccccatttgccggaagcgtgtc
>F08G12.5.exon3-F08G12.5.exon4
agaagagcgtatgataatactttggatgcatcaaatgaacaactccgcgtcaaatgcattgatttg
>Y14H12B.1b.exon1-Y14H12B.1b.exon2
catcaatccactccgttcccaaagacgaaacagattccatcgacgcggcttcaactctccgacgac
>Y14H12B.1b.exon2-Y14H12B.1b.exon3
tcgctgaatttgagcacaagatccatgcgaaagagatcggtccccattccgcttccagaagactcg
>Y14H12B.1b.exon3-Y14H12B.1b.exon4
aagttcgtgtataacattgtcgagcgcgtgccgcctccacaaactgtattctctgtcggcgaaatg
>Y14H12B.1b.exon4-Y14H12B.1b.exon5
caacgcggatcgcttgcagaagttctggaagagcgaattcccacacaccgagccactcaccaaggc
>T10C6.2.exon1-T10C6.2.exon2
gtttactgcagatttcgtgttgtaagttctccgatctctactgcggttcttttgccacatcactag
>T10C6.2.exon2-T10C6.2.exon3
acagtttgcttatcgatatcaggttcttaaaggtaacactttgtggacttcacaacgtctctccac
>T10C6.2.exon3-T10C6.2.exon4
gggaagaaattattacgtgaataatgttgtcagccaaaagtcgtacccaatttctatggaaaacaa
>T10C6.2.exon4-T10C6.2.exon5
cgtacccaatttctatggaaaacaaaacagttgtgtatttctacccagaactatttgatggaacaa
>T10C6.2.exon5-T10C6.2.exon6
tcatcataaaaccatatcgagagtttattctcgataatttccaaaagctgaaactttcctactgca
>R09H3.3.exon1-R09H3.3.exon2
atacccgccgaacactacctaaaagctctgaagttgagctccgtcaaggacatccaagttgatcaa
>R09H3.3.exon2-R09H3.3.exon3
agattaccaactttatgaaagagacgaataaagccatcgtaccacgaattgaagctgcactccagc
>R09H3.3.exon3-R09H3.3.exon4
aatgcaataggaattaccaacgaagatatcgagaactcattcgcttctggagatcaactggctcat
>F52E1.3.exon1-F52E1.3.exon2
atttccagacaaggatgtgttgaacctcaagatctctacactagcgaagtcgccagagggccaaca
>F52E1.3.exon2-F52E1.3.exon3
ccagttggggatcatccacaaacgtcgagtgaagaacaaattgaagcaactccatacccaactatt
>F52E1.3.exon3-F52E1.3.exon4
tccggttggcaagagtaaagtttgttcaattattattttgaaaattagatctaattga
>B0213.14.exon1-B0213.14.exon2
atctttggcgtgccagacaaaaacttccgaaaggaccaactcctctcccgctcattggcaatttcc
>B0213.14.exon2-B0213.14.exon3
aatgaagtggaggacaaaaataacattcgctccagttgctgctatcgaaaatggaactcatactct
>B0213.14.exon3-B0213.14.exon4
accaagacaccatacttgaatgctaatataaatgagttccaacgcattgcctcaattctcaacgtc
>B0213.14.exon4-B0213.14.exon5
ggtgaatcgttggctagagctgagctgtttttgataaccggaaacatgatcctagattacgaccta
>Y17G7B.21.exon1-Y17G7B.21.exon2
tccgcagatcgacggcgcgcaagctcttcaatgtcggtaaaaaatacgcgaagcggttcgccacta
>Y17G7B.21.exon2-Y17G7B.21.exon3
gcggcgtcgaagttgcggctcgtcaaattaaagatcgacaaaaaataccaacaacggttagcggag
>Y17G7B.21.exon3-Y17G7B.21.exon4
ttgctcgcgggcaacagccaagtcgctattttgtgcgaggaggtgacgtcaaaagccagatcgctg
>F59A6.6a.exon1-F59A6.6a.exon2
atgtggatgatcgtaagccaaagaaagttgaatcaacctttcctgaatcaactcacgacacctact
>F59A6.6a.exon2-F59A6.6a.exon3
gtcttcaccaactacaacgaggttaaggagcatatcaaaaactacccacagccattgcacaaaaaa
>F59A6.6a.exon3-F59A6.6a.exon4
ggaggaatccgtcgagaagaagaagaaaaagaaattttgaacgcttttctcacaagagcgccagtc
>K01A11.5.exon1-K01A11.5.exon2
gtgatccaagcggagccaaacgcttttttagagcgttcgacagggatctaaagaagaaaagaaatc
>K01A11.5.exon2-K01A11.5.exon3
atctacaggaaaccagtgaattcaatcttctgtgtcacaattcatatcaatctccgtttgaagacg
>K01A11.5.exon3-K01A11.5.exon4
tccataccatccggattggtttttgacaaatagcaagtcacacgtattacgttctctgatgcacta
>K01A11.5.exon4-K01A11.5.exon5
ggaatatatcagcgagaatagttcagatttttgtatttcgacgaaacgaggagctccattggtcat
>K01A11.5.exon5-K01A11.5.exon6
agaaaaactgaaaaatggggacattgtggctagatgtaacgttacactggaaaactcgagaaagtg
>K01A11.5.exon6-K01A11.5.exon7
tgtgatcacgaatcgaggagaagcgaaattgcagtgcaattaattatgagaaaaatcgcagtttca
>K01A11.5.exon7-K01A11.5.exon8
agatatgaagttgttgaacttctcaagagcaacaaagaaatcagtcgcatactggacggtatgctg
>K01A11.5.exon8-K01A11.5.exon9
aattatcgacagctttacatcgcaacagtcacggatctcgatacgaacttggcagttccattggtt
>K01A11.5.exon9-K01A11.5.exon10
tgtgtggctctgccaaagaagatttgtacagacgtaaacgttggttatatttattaaatttatcaa
>K01A11.5.exon10-K01A11.5.exon11
tcaaagtgaatctttttaaaaatctgcgaaaagctgttggagacgatatcaataagccggaattcg
>K01A11.5.exon11-K01A11.5.exon12
gtcgaacagttaatattcatccagcattgagagatttcttcagctacctcgaaaaattctattttg
>K01A11.5.exon12-K01A11.5.exon13
tatcccgttgatttttggaactgtagagagaggagaatgtatcatcacaacgactatcaaaacctg
>Y116A8C.4.1.exon1-Y116A8C.4.1.exon2
ggattttcgatctataaaagaacatgaatctgaaaaaggtgaaggaaaagctg
>Y116A8C.4.1.exon2-Y116A8C.4.1.exon3
acaccggaatgtatcacgcttgctcatcaattgcacaactatcatgatccttctgccgatccttgc
>Y116A8C.4.1.exon3-Y116A8C.4.1.exon4
agaagcatttgattcttagaaacttgataagagagactatcacaaaccgtaaagtaacaccaactt
>Y116A8C.4.1.exon4-Y116A8C.4.1.exon5
catggaatatgttcaaagtatcagcgagctaatagctcctcagatattgcacaacaagcgctccgg
>Y116A8C.4.1.exon5-Y116A8C.4.1.exon6
gaaattggaatgagtcggattttaatttgaatgaaatgctcaataacctagtcaagctaggccaac
>Y116A8C.4.1.exon6-Y116A8C.4.1.exon7
ggttttgcatctcttgaagctttattgaaaaatcattactacttggacaatatggataaaatgaag
>Y116A8C.4.1.exon7-Y116A8C.4.1.exon8
aatcagacattgttcaacgatgagaatatgaatctggaagcaatcatccttgacacacccaagcga
>Y116A8C.4.1.exon8-Y116A8C.4.1.exon9
acaacttctcaaaaaggaaacacttgtgaagataaagtcatcacataccttcctcgtgcatctctc
>Y116A8C.4.1.exon9-Y116A8C.4.1.exon10
ccaccgggcactttggatggcatgtttaaaaatctaaatctcgactcatctgacacgtactacaca
>Y116A8C.4.1.exon10-Y116A8C.4.1.exon11
atgcctactactatattcccggaaatcagctgaacttccttgctccattctttgatgatccaatgt
>Y116A8C.4.1.exon11-Y116A8C.4.1.exon12
agtgaatatgatgatccagattttggacgagtttttgacggcggcaaagtgatcgatgagcttgtg
>Y116A8C.4.1.exon12-Y116A8C.4.1.exon13
attgaccaactgtatttccgtgttggagccctgacacactgcacccctcatgcgatgcgtgatttg
>R53.3b.exon1-R53.3b.exon2
gcactcggaaggaccatcggtgtgattgataaggctacaccgaatgattcgaatgctcttctcatc
>R53.3b.exon2-R53.3b.exon3
gccaatatttgtatgaggcaggaggatagaaagacttttctacaaaccagtaagattatcaatatt
>R53.3b.exon3-R53.3b.exon4
tgagaatttaattttgttaaaagatgaagatcggccggacagtactcaaagctgcacaaagagcag
>R53.3b.exon4-R53.3b.exon5
tggagtttgtccaaagagtttttcaagtgcaagcggtctcaaacaacactctcatattcattgctc
>R53.3b.exon5-R53.3b.exon6
tcaaatctgtgcaggcaccggagagttcattcagacggttggacgtgcccaacgtgtcaaagtcag
>R53.3b.exon6-R53.3b.exon7
tattggccacatatacttcaaatggcaacacaggcaccacatttcccgcttgcttttcttgccgcc
>R53.3b.exon7-R53.3b.exon8
gacgtgtgcatctccagatgccgagtgttccagtggacatgccagtgaatcttcaccaactacaac
>R53.3b.exon8-R53.3b.exon9
ttaaggacacatacaggagagcagccttataagtgtcaatattgcgagcgaagcttctcaatctcc
>R53.3b.exon9-R53.3b.exon10
ttgcaacgccacgttagaaacattcataataagccgaacacctcgctgacaccccacaatcatcat
>C09G9.6.1.exon1-C09G9.6.1.exon2
cgttaacggtgaaaacaacgagaagatcgatgagcatcatctcgagagctccctcgctggcgttcc
>C09G9.6.1.exon2-C09G9.6.1.exon3
tatcaaaaagcagttgcttgaagatattgcattcaaccaacatattcaatcgatgcaagttcgcgc
>C09G9.6.1.exon3-C09G9.6.1.exon4
tgcacatggagaggaggaacttcgtccaacattcgtcgagccgctgcagaacaataagtataaaac
>C09G9.6.1.exon4-C09G9.6.1.exon5
aacgcatacattcgcgctgataaacttcttgaagtttctcaacgccatgcattggctgacattcgt
>C09G9.6.1.exon5-C09G9.6.1.exon6
agctaccaacgaaggaattgcatgacgcggaaggtgcgatgacctatccaccgtctcgctggccat
>Y66D12A.14.exon1-Y66D12A.14.exon2
atgatgaggcaatgttcgggatttttgggcaagaatgctcacctacaacaaatctcaacacaatac
>Y66D12A.14.exon2-Y66D12A.14.exon3
aaggtgcgaggacataggattgatttgtttgagatagaatgcgcggctctctcctcaaacctcatt
>Y66D12A.14.exon3-Y66D12A.14.exon4
gctggtcggcctggacagctttcctttgactcgaactggaaaaatcgataaaaagaagctggtgga
>Y66D12A.14.exon4-Y66D12A.14.exon5
gttgtggagtttgttggaaggaccgatactcagatcaaaatccgtggatatcgtgtagaattaacg
>Y66D12A.14.exon5-Y66D12A.14.exon6
tcgatacgttgaagttaatggagctggtgaaaaatctaccacatccgactctccccaactccctgg
>Y66D12A.14.exon6-Y66D12A.14.exon7
attgaaaagttggagtttaggaagcatgaacaggaaatcgtggaaaacctgaaaaacttcggcgta
>C27A2.2b.exon1-C27A2.2b.exon2
gttgaggatggaattctcagaatcgaagatctttcgatagagttcccgtctctatcgcaagaccag
>C27A2.2b.exon2-C27A2.2b.exon3
ctcagtcgtctccgaggtcccattctcgaagagatacctcaagtaccttaccaagaagtacctcaa
>Y116F11B.11.exon1-Y116F11B.11.exon2
tcgaaaatgtaaattcggttcaaaagcttcaccagatgccaactaaagaaatggcagttttcatct
>Y46C8AL.8.exon1-Y46C8AL.8.exon2
tgcccgataaggaaacaagcaactatttggcagtttacgcccactcagcatttggctcggctgctg
>Y46C8AL.8.exon2-Y46C8AL.8.exon3
cgcaaagtgttactaaaactactacaacgcccgattccagcaactgccaagtcgggggtccacaaa
>Y46C8AL.8.exon3-Y46C8AL.8.exon4
gcctgaagacattgcttatttcactacttataatcaagcgatgtcatacgtttctttgcataagcc
>Y46C8AL.8.exon4-Y46C8AL.8.exon5
acgagagggagcaatgtgttggatgtgattgatatgttctacaacaacactcaaaccccttgtgga
>Y46C8AL.8.exon5-Y46C8AL.8.exon6
tacgctattactcgtgatacatctttctcttcgaccattgactatattccaacacgcgaaagatat
>T02G5.1.exon1-T02G5.1.exon2
atggaaaagttctttatacacattttgggaaatctttaccatctcggcgagga
>T02G5.1.exon2-T02G5.1.exon3
ctgattagacttgcagattctgacagtgaatgggtgctcgtggcatcctatacagtcacagatcca
>F31E3.5.2.exon1-F31E3.5.2.exon2
accatcgagaagttcgagaaggaggctcaggagatgggtaagggatctttcaagtacgcttgggtc
>F31E3.5.2.exon2-F31E3.5.2.exon3
gacatcgtgatttcatcaagaacatgatcactggaacatcccaggccgattgcgccgtcttggtcg
>F31E3.5.2.exon3-F31E3.5.2.exon4
atcgcctgcaagttcaacgagcttaaggagaaggttgaccgtcgtaccggtaagaaggttgaggac
>D2024.4.exon1-D2024.4.exon2
cagctttaagatgctgagacctatcgagaatccatacattgaagcatttatgcaacttggccaaaa
>D2024.4.exon2-D2024.4.exon3
attgagagagatgctcggtggtaaaactacatgtaaattctgctctctgtgcgaaaacgttaagga
>D2024.4.exon3-D2024.4.exon4
acaactgataatattcatagatatacttttaagatgtgcactccgactcaagacgatattaacaaa
>D2024.4.exon4-D2024.4.exon5
tacctcaaacaggttaaaatggatgttcgtcctggaatcatgactacagtaatccatgtaatggat
>D2024.4.exon5-D2024.4.exon6
gtcaaaagatgtgccaagtttatggtgactccactttcttttcatcgaaaattctggaaactttca
>K10H10.2.1.exon1-K10H10.2.1.exon2
atggacttccacatagcccacacaaaattcaaggcatgggaaccggaatgattcctgacatcctcg
>K10H10.2.1.exon2-K10H10.2.1.exon3
caccacagttaacagttttggagaacgctatctttcaaccgccctctacgccgagctccgtgataa
>K08E7.9.exon1-K08E7.9.exon2
aaccgcaattaagactgtcgaggactatgaaggtgacaacattgattccaatggcgaaattaaaat
>K08E7.9.exon2-K08E7.9.exon3
gaggttgtaaataaggtttccattccacaattgtaccgatacacaacgacattggagaagctgttg
>K08E7.9.exon3-K08E7.9.exon4
agcaaattgttattaataataatggaagcacatttctaccaacgggtcaaaactacacaaaaactg
>K08E7.9.exon4-K08E7.9.exon5
ccattcgggaactcttgccacgaaacttttcgacaatctggaaagagtaaaagaaggaactggaga
>K08E7.9.exon5-K08E7.9.exon6
gatggaagtcttaactttggagatatgcttacgaccttctcctcagttatgatgggatcaatggct
>K08E7.9.exon6-K08E7.9.exon7
gccgcgtctggtatctatgaagttttggatagaaagccagtgatcgattcatctagcaaagcggga
>K08E7.9.exon7-K08E7.9.exon8
ttgttcaattgtacgatcgaggagaatattagtctcggaaaagaaggcataacacgtgaggaaatg
>K08E7.9.exon8-K08E7.9.exon9
ccttcacagacgccgttgactctgccgcagaaggaaaattctctcgcgagaacagcgtcgcccgcc
>K08E7.9.exon9-K08E7.9.exon10
atgctctttccctgtttattggaatgtctacagccacaatcggaggattcatctacccaacctact
>K08E7.9.exon10-K08E7.9.exon11
caaggaggcgtttatacaaggactctcatatggatgtgcctcatccgtcctgtaccttctcaacac
>K08E7.9.exon11-K08E7.9.exon12
attgatagtttgtcgttggccggggagaagaagaaactctacgggaaagtcattttcaagaatgtc
>K08E7.9.exon12-K08E7.9.exon13
caattgcagagaatattatctatggcttggatccttcctcagttaccatggctcaagttgaagaag
>K08E7.9.exon13-K08E7.9.exon14
ctgtcgtgagcaatggtactattattgaaaaaggaacccacacacagttgatgtctgagaagggtg
>Y43F4B.2.exon1-Y43F4B.2.exon2
gtgatccaagcggagccaaacgcttttttagagcgttcgacagggatctaaagaagaaaagaaatc
>Y43F4B.2.exon2-Y43F4B.2.exon3
atctacaggaaaccagtgaattcaatcttctgtgtcacaattcatatcaatctccgtttgaagacg
>Y43F4B.2.exon3-Y43F4B.2.exon4
tccataccatccggattggtttttgacaaatagcaagtcacacgtgttacgttctctgatgcacta
>Y43F4B.2.exon4-Y43F4B.2.exon5
gcactatagaccgattgccaatagcccaagaggtatttcgacgaaacgaggagctccattggtcat
>Y43F4B.2.exon5-Y43F4B.2.exon6
agaaacactgaaaaatggggacattgtggctagatgtaacgttacactggaaaactcgagaaagtg
>Y43F4B.2.exon6-Y43F4B.2.exon7
tgtgatcacgaatcgaggagaagcgaaattgcagtgcaattaattatgagaaaaatcgcagtttca
>Y43F4B.2.exon7-Y43F4B.2.exon8
agatatgaagttgttgaacttctcaagagcaacaaagaaatcagtcgcatactggacggtatgctg
>Y43F4B.2.exon8-Y43F4B.2.exon9
aattatcgacagctttacatcgcaacagtcacggatctcgatacgaacgtggcagttccattggtt
>Y43F4B.2.exon9-Y43F4B.2.exon10
tgtgtggctctgccaaagaagatttgtacagacgtaaacgttggttatatttattaaatttatcaa
>Y43F4B.2.exon10-Y43F4B.2.exon11
tcaaagtgaatctttttaaaaatctgcgaaaagctgttggagacgatatcaataagccggaattcg
>Y43F4B.2.exon11-Y43F4B.2.exon12
gtcgaacagttaatatgcatccagcattgaaagatttcttcagctacctcgaaaaattctattttg
>ZC250.1.exon1-ZC250.1.exon2
ctactgccatttacacaactaatgctggtcaagcatcccgccaagctgccgtcaacagagccatcg
>ZC250.1.exon2-ZC250.1.exon3
gcaactccaaatcgagtaccacaaagagccaactcaagtcccggtaaaacagagaatttggatgta
>ZC250.1.exon3-ZC250.1.exon4
ggagcaaaagagcccgtcggaagcaacttccagtacaaaaaaacttgtgcatcgatctacaaggct
>ZC250.1.exon4-ZC250.1.exon5
gatgggtacaaggcaaaggcgtatattcatcagatgatttctcgttgttatgccacaactgtttgc
>ZC250.1.exon5-ZC250.1.exon6
gaagatccagagccagttgagaaaaccaccaaggccaaccgtctgaagttgttgactcgcaaacca
>ZC250.1.exon6-ZC250.1.exon7
acaactacgaccagaaaaactagaccagtgaagaaggttgtaaacactttccgtcaaaagccaaca
>ZC250.1.exon7-ZC250.1.exon8
agtgaccacaacgaaggctaacatctgggacaaattcacagtcggaaacaaggcaaaaccaacgcc
>ZC250.1.exon8-ZC250.1.exon9
cactacagttccagaggaagacgttgtggttacaaaatcaaaagttcacaaaaccaacactgaaga
>T22H9.4.exon1-T22H9.4.exon2
gatttttcagccaagggaaaaggatcccgaaagatgtgaaacggcactgtggaatgtgcaagcagc
>T22H9.4.exon2-T22H9.4.exon3
cgtctccgacgagagcaagacaagaagttccagcgtaccaatgatatcagcgaggccaacgtgttc
>T22H9.4.exon3-T22H9.4.exon4
gcaagcactagtccggctggttctccatttgagacaacatctccaatgccgcttctccttccgcat
>T20B12.2.1.exon1-T20B12.2.1.exon2
caattcaaccaatgcaatcacaacaaatgcacagccttcaaggttcttcaatgcaaatgcattcac
>T20B12.2.1.exon2-T20B12.2.1.exon3
ttgggatttcaggcgaaatttaccgaatttatggttcaaaacatggttggttcttgtgatgttcgt
>T20B12.2.1.exon3-T20B12.2.1.exon4
agagttgtgctccttatttttgtgtctggaaaagttgttatcactggagcaaaaacaaagagggac
>Y45F10B.2.exon1-Y45F10B.2.exon2
agcctacggaattgggcgtcgccatttgaagaggctagcacaccacccacagcatctgatgacagt
>Y45F10B.2.exon2-Y45F10B.2.exon3
aatcttagcttgcgaaactgggcgcccctttcaccaaatccagaaacagtgaaatctgcaaagtct
>Y45F10B.2.exon3-Y45F10B.2.exon4
gcttcgagttgcctacgatgcagcaactttccagaccacttactcctattctatcatttgggatgt
>Y45F10B.2.exon4-Y45F10B.2.exon5
ttcaggacgcgccccatctccagtggttgtcaaatgtggtcattacctttgcaccgcatgtttcga
>Y45F10B.2.exon5-Y45F10B.2.exon6
ggcttcttctgcaagctcaaatccgatcaaagaaacatccgattcttcgtctgaaactaactgctc
>Y45F10B.2.exon6-Y45F10B.2.exon7
tgtggagccgctcgaggtgtacggtattgttcatagctacgtagaaatgagcttcccactcgacac
>Y45F10B.2.exon7-Y45F10B.2.exon8
tgatagcttgatggttgcggagattccgaaatttgatgatcgtgtcgtcctcatctttgatgtcgg
>K08H10.7.exon1-K08H10.7.exon2
gaaaaaggattttatcgtcattctctcgatccggagatgaaatggcttgcgaggcccactggtaaa
>K08H10.7.exon2-K08H10.7.exon3
aaaacctttcccaaaaaagacagaaattccaattcccgatcgtgcaaaactcttctggcaacatct
>K08H10.7.exon3-K08H10.7.exon4
gaagaagcgaatcggagttacaaattcctgaagaatgttatgacccagaaagttcgctacgcgcct
>K08H10.7.exon4-K08H10.7.exon5
ctacgcgccttttgtgaacgaggagattaaagtacaattcgcgaaaaattttgtgtacgataataa
>K08H10.7.exon5-K08H10.7.exon6
tgttcgatggtgaacctgtgctcaattttgcaattgtcgataaactattctacaatgcaccgaaaa
>K08H10.7.exon6-K08H10.7.exon7
gctgaaatgcgcagaagtttgggataacgaaatgtcgagattgacagaacgacatctgacatttct
>K08H10.7.exon7-K08H10.7.exon8
gggaaatccatgcttagaagagaacgacgttgttaagttctacaccgaactaattggtggttgcaa
>K08H10.7.exon8-K08H10.7.exon9
attatgtacgacgcgacgaaaaatgaatatgccttctacaaaaattgtacactaaataccggaatc
>K08H10.7.exon9-K08H10.7.exon10
aagttcgtgaaattgctcagagaattcgcagaaaacaacgacaatcgagcaccagcgcatattgta
>K08H10.7.exon10-K08H10.7.exon11
gacgataaaggaatgagccaagatgaagtctataaaatgacctacggacttgcttttctctctgct
>T01G5.2.exon1-T01G5.2.exon2
gctgatacattgacagaaagaggccataatgtgacctatttgatgccagttgtcaacatagcaaaa
>T01G5.2.exon2-T01G5.2.exon3
gtgaagatcacaaaggatgtggttattgttgaggcaggtgagaaaatgctgtctcaaaaacaagcc
>T01G5.2.exon3-T01G5.2.exon4
ggagagaagtttgaaaattggatggtatcacgggagatttcaattgctctcgaaggattatttgat
>T01G5.2.exon4-T01G5.2.exon5
tgtgatgtcaacgcatatgccgaagaaatggagatctggcttactggaagctttcaaatcctttcc
>T01G5.2.exon5-T01G5.2.exon6
cacccttattaaatatacggaatttgttggagaatttggtccattcccacaaatggatccttatgg
>F20G4.2.exon1-F20G4.2.exon2
gaattattacacctgtaatacctcttaaaatagcgcgccatccgacaaagttttctccacctattc
>F20G4.2.exon2-F20G4.2.exon3
actaattgtgctggaccagatgatgaaactcagaaatacaaggatgcggaatcaggtgcaatgatg
>F20G4.2.exon3-F20G4.2.exon4
tttacgatagagatgaactaactggattatcagctcgtttcgcctcgttaatgtccagcaaagcaa
>F45E4.3b.1.exon1-F45E4.3b.1.exon2
ttccaaatctcgttattctaattctggaacacggatgatggaaaccttgccaataacgatatgggc
>C04A2.7d.exon1-C04A2.7d.exon2
cgtctgcaacatccccatttgctggaataaatgggtcaacatcaaccgccttaacatcacaagttc
>C04A2.7d.exon2-C04A2.7d.exon3
tcgttgacatcttccaattggttcccttttacggaccaaaaagagacatcatcaaatgaaatcctg
>C04A2.7d.exon3-C04A2.7d.exon4
aacctccaccatcacactcatactcataatgtgcaggttcaaaatcattatttcggtgctccccct
>C04A2.7d.exon4-C04A2.7d.exon5
tggaattacactggactatcgaatattaatgcggattcgaatgttttgttttctgattggaaaaat
>C04A2.7d.exon5-C04A2.7d.exon6
gttatgcagaacatctatcgaaatcaactgcaggaactcaaaaaaaaggagctccgataggcgctg
>C04A2.7d.exon6-C04A2.7d.exon7
aatcatccgaatcatcaacctgacgagttacagaggaaagaattatcgtcggcggatttgaaattg
>C04A2.7d.exon7-C04A2.7d.exon8
agattttctcgagatccagttctccagctgatgatataattgatactgaagaggaagatcctcaca
>C04A2.7d.exon8-C04A2.7d.exon9
catcgtggctgcaaaatgcgttttcgacatttgtcgacgtcctttttttcgtttggggctacgcat
>C04A2.7d.exon9-C04A2.7d.exon10
aagcgattggctgctcttgtctcaccagataagtgcacaattgatgctgccgaccaagtttatgag
>C04A2.7d.exon10-C04A2.7d.exon11
tataccctcgaaaatcttaagaacaacgaagtgcatgagcaattgatctctgtttggaatgatatg
>C04A2.7d.exon11-C04A2.7d.exon12
aagagatgtggagtaaagcatcctgccaagcagaatgatatttgggttgagaagagacatctcgga
>C04A2.7d.exon12-C04A2.7d.exon13
gtgtacgatattacatcatgggctacttgcaagaagaacaagaaagctgagctcatatcgaacgat
>C04A2.7d.exon13-C04A2.7d.exon14
tcgctggacaaaggagcatcaaattaacaagagagccaacgtgcgatgctcaaaaacatgcgagca
>C30F12.2.1.exon1-C30F12.2.1.exon2
aacgaagggacacttaaagaagacgattatcagagaaaaatgattgttgatttcgaacgattgcgg
>C30F12.2.1.exon2-C30F12.2.1.exon3
agattctggaaaatgtttcaaaattctaaagtagatactccaaaaattatatcaccacgtggaatt
>C30F12.2.1.exon3-C30F12.2.1.exon4
attttaatgattttatgcaaaatgtacataaaagaatgcacgaactcaaaatgcagagtaataaag
>C30F12.2.1.exon4-C30F12.2.1.exon5
acgacgaatttattgtgttttgatgagtttcaggtcacagatattgccgacgcaatgattctaaaa
>C30F12.2.1.exon5-C30F12.2.1.exon6
catcagttcatgcctttcatcactattttagaagataaatgtgcatctcttgctttggattctgga
>C30F12.2.1.exon6-C30F12.2.1.exon7
ttttcaaacaatctgcagctaatgagaatgatactgtacgttcgaaaactctcgaaatcttgggac
>C30F12.2.1.exon7-C30F12.2.1.exon8
atcacaatgattgacacattttatgatcagaaggtccgtgttgtaattggagcagctgctccttta
>C30F12.2.1.exon8-C30F12.2.1.exon9
ctcatggatgatctgggtatcaaatctgatcatgaaggaatgagcgcaaatgtgttcagtggagat
>T17E9.1a.exon1-T17E9.1a.exon2
attggacatggatcttttggagctgtctattttgcatatgacaaaaaaaatgagcagactgttgcg
>T17E9.1a.exon2-T17E9.1a.exon3
aaggcttgttttcttaaggacactacatgttggcttgtgatggagtactgtattggctctgcagcc
>T17E9.1a.exon3-T17E9.1a.exon4
ttctgctatctgatcatgctattgttaaactagctgatttcggatccgcatccctggtagatccgg
>T17E9.1a.exon4-T17E9.1a.exon5
tttggtcattgggtatcacgtgtatagagctggccgaacgtcgtccaccattgttcagtatgaatg
>T17E9.1a.exon5-T17E9.1a.exon6
ttcatggaaatgaagctaattcaattggaagagcaggagattctgcgtcatctcgaagtgcttctc
>T17E9.1a.exon6-T17E9.1a.exon7
ccaatacgacgggtgctatggataatgtgcatggatcctctggatacggtaatggaagtagttcga
>T17E9.1a.exon7-T17E9.1a.exon8
gaatacaagtataacaaggaggcacagaaaacacgattacgaagtctgaacatgcctcgaagtact
>T17E9.1a.exon8-T17E9.1a.exon9
cttcatcaattggaagaacaattggatgatgaagacgtaaacgtgcaagaacgccaaatggacacg
>T17E9.1a.exon9-T17E9.1a.exon10
atgcagtcaagacaacagccaagagatttaaagatccaagaagcacaaattcgaaaacaataccga
>T17E9.1a.exon10-T17E9.1a.exon11
acgagagccacattagaagagcagattaaaaaggaacgtacggcactcgaagaacgaattggcaca
>Y71G12B.14.exon1-Y71G12B.14.exon2
cgactaccgtggcattctcgcatgtctcgacggatatatgaacatcgcgctcgaacaaaccgaaga
>C05G5.5.exon1-C05G5.5.exon2
aataatctagctcacaatagtcagcaaatcaatagggaaagaaatatattcttgtggtcagtaaaa
>C05G5.5.exon2-C05G5.5.exon3
ttcatgtgccattcaccgaggtttggaaggaagtgagcgaccgagtgcgtgatgcatttgcggtgt
>C05G5.5.exon3-C05G5.5.exon4
tttccattgaattattggaaagaatagagaaaattatggaatatcttcgctcaagtttccttgcct
>C05G5.5.exon4-C05G5.5.exon5
agcatgctgaagatatctacaacaatatcataggagattggtggagaaaacgcccaatttggttat
>C05G5.5.exon5-C05G5.5.exon6
tgcaatccagttgtttcagtttctaccaatgaaattatctttgcaatagagcatactgtgcactat
>C05G5.5.exon6-C05G5.5.exon7
actggaacaacagaacggtttaaagctgacgagatcaacaaaaagttgaagcaggatatttttgta
>C05G5.5.exon7-C05G5.5.exon8
tatagttcagaagttaaaaaatacagatgtgattcaacccctacgatctccctaccgtcaaaccgc
>Y45G12C.6.exon1-Y45G12C.6.exon2
ttgtatgcacttgtggaggttttgacacaaccgataatgcacatatcagggactggcctcatgctt
>Y45G12C.6.exon2-Y45G12C.6.exon3
tcactttttctacagatattcggcggtttgcagtcctcgccttctccgacacttgcacgggccaaa
>Y45G12C.6.exon3-Y45G12C.6.exon4
agagcctacagaatttaaaatgcactatatgagggagagtttgaagcgagagtatggcgatgatag
>Y45G12C.6.exon4-Y45G12C.6.exon5
tttgaagttgggcagatttcttcagttttctatacgctcatcattcaaaccttgattccaatgtgc
>Y45G12C.6.exon5-Y45G12C.6.exon6
tgatgatcagagagtttcgtaccgcttttaaatgtcgctcgcaggctccgattatgaaaatatctt
>Y71G12B.11b.exon1-Y71G12B.11b.exon2
ttagggaaaaattcgcgatgcacgatgttaatgcaaatgaatacggaatcttccggctcgacgaga
>Y71G12B.11b.exon2-Y71G12B.11b.exon3
gacgttgatcttgaggagaaagtatttctttagtgacagcaacgttgatagcagagacccagtgca
>Y71G12B.11b.exon3-Y71G12B.11b.exon4
ctggaaagaataagctggtgccgagacttttgggagtgaacaaagaaagtgtaatgcgagttgacg
>Y71G12B.11b.exon4-Y71G12B.11b.exon5
agtggagagattacatcgcaggagttggcgagggctcagcgcctccgctatcaggatatgtaccaa
>Y71G12B.11b.exon5-Y71G12B.11b.exon6
tgtggccacttcaacggctcagctggttttgtgcgccaagaccatctccgccgaatgcgacgagcc
>Y71G12B.11b.exon6-Y71G12B.11b.exon7
acacagacgatatcggcggccaattcagcaaagaagaagcagcaagagcacaagcgcaccgagacc
>C06A8.9.exon1-C06A8.9.exon2
caaattccgcagcagacgatcgatttcatataggtacaattgcaaatcgagggtcatttgcctacg
>C06A8.9.exon2-C06A8.9.exon3
cgattcgatatgataataattatgaggagaggatgtgcgaaataatgcaacaaggaatcgtagcag
>C06A8.9.exon3-C06A8.9.exon4
cagctcattaaatctatgtgccactatttcaatattccatgcctatcacttcaatcaacatcactt
>C06A8.9.exon4-C06A8.9.exon5
tatgtaaagacgaggctgaaacaaactaacattataattcattccaacaatataacagttctttat
>C06A8.9.exon5-C06A8.9.exon6
gagcctccattttcatatgttttcacaaatacggatttgtcacttttggaagattttttgaataat
>C06A8.9.exon6-C06A8.9.exon7
ttacaactggtcaagaatgatccaatgatgaaaactcaattggcactcacatcagaagcagtttat
>C06A8.9.exon7-C06A8.9.exon8
gttgttggaatgtcaatatatagaatgagagaacttggacatgctccccgccaatcatccataatg
>C06A8.9.exon8-C06A8.9.exon9
gatggacgaataatgaatgaaggaattcgaaagttaaaactacgaaaccaattaactggtgacgta
>C06A8.9.exon9-C06A8.9.exon10
ggcgtcggacgaatcaactcacagtttgtaaaacttggaaattggtctgaaaaacgtggctggaac
>C06A8.9.exon10-C06A8.9.exon11
attgaagttcaagatggaacttatggaattgaggatgaatctggaagatggaatggaattattgga
>C06A8.9.exon11-C06A8.9.exon12
taacaattacttatagtcgagcagaagttgttgacttcacacttccatttatgcatcttggaattt
>C06A8.9.exon12-C06A8.9.exon13
gcatattctggcaaagttttcaccgtatgaatggtacaatttggagcgaatcgatgaacgagactt
>C06A8.9.exon13-C06A8.9.exon14
ttttaactgtagaaagaatgtctactcctatagaaagcacacaggatttagcaaaccaacagaaaa
>C06A8.9.exon14-C06A8.9.exon15
ccgtgaaagtaaaataccgatgtatgaacggatgtggtccgtaatggaatcatcttctcctggagt
>C06A8.9.exon15-C06A8.9.exon16
ttacaaagtatcggaggtcttctggattcaaagggttatggaatagcattgccaaaaggatcaccg
>C06A8.9.exon16-C06A8.9.exon17
cactaaaaaataaatggtggagagatcgacgagaaggtccttcttgtggccctccgccttctgaaa
>C06A8.9.exon17-C06A8.9.exon18
aagcaacaaattcaaaacctcagaatatatttggtatcttctatgttcttctaacaggtcttatag
>C06A8.9.exon18-C06A8.9.exon19
gctttccgattaaagctcacaattgttggaaaattcatggactggtatcgaggtaactctaatgat
>C06A8.9.exon19-C06A8.9.exon20
gcaacttgacactgctgggcaagaagtatcaatttcaactcgtcatgatcctccaacacctccaca
>C02D4.2c.exon1-C02D4.2c.exon2
atgaacgacgactttagtcaggaaatggtgttacgagccatcgactcgatccgg
>C02D4.2c.exon2-C02D4.2c.exon3
gtcgagctggttttaggaacaattacgtacttggtaattattgcaatgacagttgtcggcaacaca
>C02D4.2c.exon3-C02D4.2c.exon4
tcatgcctttgcatgtagtcacttttctagcgggtggtaaatggcttcttggagttaccgtatgcc
>C02D4.2c.exon4-C02D4.2c.exon5
aattctcaatctatgtgcaattgcattagatcgatattgggccatccacaatccaatcaactatgc
>C02D4.2c.exon5-C02D4.2c.exon6
acgaccaaattcgtatgcatcgtcattgtcatttcattacaatctaactatggcgaggggaaaagg
>F27E11.2a.2.exon1-F27E11.2a.2.exon2
tgggcgtggctagtctctccaatt
>F27E11.2a.2.exon2-F27E11.2a.2.exon3
ctccaattggaagatatgaaaattagtgatgtggaagaaaa
>F27E11.2a.2.exon3-F27E11.2a.2.exon4
aaaaagaaaatgtgttgcaaaggagttgttctttaacctccaaaagtctgcaaaacaatttgaaca
>F27E11.2a.2.exon4-F27E11.2a.2.exon5
tgatatttttggtggtctatcatggttttttggttgccgcgggtattcataactaccagaaagctg
>F27E11.2a.2.exon5-F27E11.2a.2.exon6
ggaaattacagagcagaagaaatttgtgcccttaagtctcaaaattgcatttatttttgctctttt
>F27E11.2a.2.exon6-F27E11.2a.2.exon7
ttcatgtttgtattttccaataacagaatgaagatcaactggtccgttgtatccagcgccttaatc
>F27E11.2a.2.exon7-F27E11.2a.2.exon8
gagcttggcctgctcgaagattatgtttccagaatttttcgacactctgtgctcagcaggagttgc
>F27E11.2a.2.exon8-F27E11.2a.2.exon9
gggtgtcaatgataattcagatcaaactttattagttgcacagctaatgggtaccaagaccgcggt
>F27E11.2a.2.exon9-F27E11.2a.2.exon10
ttgggaattttacaaaaagcaggcaagctccaaccaaaatcagtcgttattgccacatacgccctt
>F27E11.2a.2.exon10-F27E11.2a.2.exon11
ccattgcgtgctttatgaatgccactgtcgcaggcattttgatctcatccccagtgatttgccagt
>F14H3.1.exon1-F14H3.1.exon2
gcagtttttgtatccggtgggcctttttatgggacaggaaaacttggacaatttgctctctccgtc
>F14H3.1.exon2-F14H3.1.exon3
agttattcattttgtctatcgatactctgtattcacacaaatatcacatcaaaaacttggtttctg
>F14H3.1.exon3-F14H3.1.exon4
catggattattttttctaatgggtttattttatgatggaagctctgagattgtgagaagaagctgg
>F14H3.1.exon4-F14H3.1.exon5
aacagacatttattcaaagctttagtagttcagacgctcatcccaatttgcatatgctttttcccc
>C07G2.3b.3.exon1-C07G2.3b.3.exon2
cgagactgctcagactagtcttggaagcaaaatcgtaaaccgttcgttgcgccaattcgcagaaat
>C07G2.3b.3.exon2-C07G2.3b.3.exon3
ccacaaatgccgaaagagctcaaaaatgccaaggtcgccatcctcacgtgcccattcgagccacca
>C07G2.3b.3.exon3-C07G2.3b.3.exon4
gttacaatcttcgttcgcggtggaaataagatgattattgatgaggctaaacgagctcttcatgat
>C07G2.3b.3.exon4-C07G2.3b.3.exon5
cttgctccaatcgatgcactttctgatttgaaggcaaaacaaatcgagactggaaagtcttctctt
>C07G2.3b.3.exon5-C07G2.3b.3.exon6
agcaagcgtgaacagatctcattggccactcaggtggttcgcatgattctgaaaatcgacgatgtg
>C18E3.7c.2.exon1-C18E3.7c.2.exon2
aggtcaatatcgataccaacattcgcaaattgacgatcaaaccgaatcagccaatttacaagtacg
>C18E3.7c.2.exon2-C18E3.7c.2.exon3
tctttgtacactctgaccaaattgaagaatgagagcatctctttcgttgttactgacaagatttgc
>C18E3.7c.2.exon3-C18E3.7c.2.exon4
gaacatcattgtctcgggaccagcgttcgaaaacaaaaatgttatcaccgttggagcatgcgttca
>C18E3.7c.2.exon4-C18E3.7c.2.exon5
cgttcattacctcatcgacccaactgtagtcgacgtcgcgtacaaggaatacgctgaaggacaact
>C18E3.7c.2.exon5-C18E3.7c.2.exon6
agaaagttccatcactcttcatgacaactgaaatgaagacaacattgttccatccggattatgccc
>C18E3.7c.2.exon6-C18E3.7c.2.exon7
atgatcaacaatgagcaggcggacatgattaagatgtcagccgcacaaccacatatcagaaagacg
>C18E3.7c.2.exon7-C18E3.7c.2.exon8
ggaactggtctttgttcaaaacgaagaagtccaaggacttgctaagcagctcgccgatgaaatggt
>C18E3.7c.2.exon8-C18E3.7c.2.exon9
gttacttctcaacgagttggtggaaatccagattatccaatatcagttggatttgctgcaaatatg
>C18E3.7c.2.exon9-C18E3.7c.2.exon10
acgtggagcaatggttcttgccgccaatcaaggtccaatctacaatgaaggacaaatcgatctcgc
>W02A2.6.exon1-W02A2.6.exon2
aattcgaaaagatgccgtgtttcacgtggcttggattcttggtaccggcgactcgaaaaagctgtc
>W02A2.6.exon2-W02A2.6.exon3
tgatccatcaagttcaggttgatttcttgaaacgagacgtcgagaagctcaaagagctcatgaaga
>W02A2.6.exon3-W02A2.6.exon4
gctcatttacaagcaattggcgacgaattgggaatcaatggaaatccaggagactttataatgatg
>W02A2.6.exon4-W02A2.6.exon5
tgcgatctatggatgtgttgagccttacctgagagaaaaagaaatcaccatgcactccacgtttgt
>W02A2.6.exon5-W02A2.6.exon6
aaaaaagcagtttaggggttcaatttatgagaactgacgatctggaagaggatactcgccgtaatc
>W02A2.6.exon6-W02A2.6.exon7
taatcggctcaacatccacaaggaattgctcaacgaagcagaagcaagatatccagaatgggtgaa
>W02A2.6.exon7-W02A2.6.exon8
aaaaggcagcaaccgcctttgagggccttcttttgagtctcaagaatatgaaggttgaagcgaagc
>C56G2.4.2.exon1-C56G2.4.2.exon2
acgagtgaaagaagtggttgctgctccgagacgtttctggtttggagagcaacggtcagctctttg
>C56G2.4.2.exon2-C56G2.4.2.exon3
aagcttccattcaattgctagtcggcttttcagagtcaaaacttaccattctgcatatctacgtaa
>C56G2.4.2.exon3-C56G2.4.2.exon4
tggaaatgtttgctgtcaaagaattaagctaccgaaaacatccatattcctggatcctcttggtga
>C56G2.4.2.exon4-C56G2.4.2.exon5
ttaactatcaccgacagactagaaatttcgttgagctctcaaatgaaaagttttctcttgccataa
>C56G2.4.2.exon5-C56G2.4.2.exon6
aacttgaatgcagccaatggaaatgggctcacgaaagccgactacgtgccgttgattccaaagaag
>C56G2.4.2.exon6-C56G2.4.2.exon7
tgaaggaatgtgtgagacgaggaaaaagttcagattagaattgttcaagcaacaacatggtctgcg
>R11G1.6c.exon1-R11G1.6c.exon2
tacatcatccacattcggcagttcggtctctggaaacggtgttgcaaacggcggaactcatacctc
>R11G1.6c.exon2-R11G1.6c.exon3
ttgaacgaggccgctaaaaaagtgacatctccgacaaaatgtgaagtgcttttcgagggatttgga
>R11G1.6c.exon3-R11G1.6c.exon4
gtgcgagttgaacacggaccacgagatcatttgactgtccgctctaacgtgcatctgccatgtgta
>R11G1.6c.exon4-R11G1.6c.exon5
tacgacgtttcgattgtcgatttgagaggagaggtggaatgtcgaatggcttgcattgcaaaccaa
>R11G1.6c.exon5-R11G1.6c.exon6
gacacttttagcagaactatctataatccaccaacccattccccatctggaacaatgcgcaactcg
>R11G1.6c.exon6-R11G1.6c.exon7
cctgagatgttcaaaaaattaaacgaatctcatttgatcagtccatcctataacacaaattctatt
>R11G1.6c.exon7-R11G1.6c.exon8
tgcaaatccgttttgggaggaaacttttgatttcgatttgacccctgcaactgaagaaattctttt
>R11G1.6c.exon8-R11G1.6c.exon9
caacgcatagaagaccgatatatgacccacacgacaactttgatggtcatgagccaattgtacctt
>R11G1.6c.exon9-R11G1.6c.exon10
gctcagtggtagacgaggcagaagtcaaaaaagatcaaaatcagtcgacgtagagaataatcagct
>R11G1.6c.exon10-R11G1.6c.exon11
tattcttgagttagatcaggataaacaagcaaaatacttcctcatccctccagcaatgctcaatga
>R11G1.6c.exon11-R11G1.6c.exon12
cgatcatacatttgttgccgtcaaagtaaaaggttgcagcggtgccacgtgcaatgtgtgccagca
>R11G1.6c.exon12-R11G1.6c.exon13
gcagtttttccaagcaagcttatcagtgcagagactgcaaaatggtatgccataaaacttgtcact
>R11G1.6c.exon13-R11G1.6c.exon14
ctgcactcagagtaatgtttccaaactgcaaatagcaaaagacgtcgattgggctcacttcctcag
>C33A11.1.3.exon1-C33A11.1.3.exon2
aatggtgacgcgaaccaaaaaagtgtcaataagttcgaatcgcagcacggcgtaaccccatcggat
>C33A11.1.3.exon2-C33A11.1.3.exon3
gctgatctcactccaaacagcaagtctaaaaagaagactgaaaaccaggaaaccaaagaaaaagat
>C33A11.1.3.exon3-C33A11.1.3.exon4
ttgccacaggaggaagtcatccatatcacagagcccaaataccttatggatgcgccgcacaaacac
>C33A11.1.3.exon4-C33A11.1.3.exon5
cacttggtcgctaagcccagacaccacgattgggtcgatatccgcgtcgacaactcctgacactgt
>C33A11.1.3.exon5-C33A11.1.3.exon6
tgcagagtccgttttccgacatctcgtctgctgatacttcgcgcgtcctgaccccggagaataacg
>C33A11.1.3.exon6-C33A11.1.3.exon7
tgcatcaccacacgtgccacaaggaacctgcagtggcccaactacgccgtcgttcaaccagacccg
>C33A11.1.3.exon7-C33A11.1.3.exon8
cttgcaactggatttcactgggcctgcactacatggaagaacgtgcttactaaccgcgatgcagat
>C33A11.1.3.exon8-C33A11.1.3.exon9
ctttatgtcgcggttttgcaaagaagcattgaggttgttgagtacttgcttgagcttggagcttct
>C33A11.1.3.exon9-C33A11.1.3.exon10
gccacagctcgtggaatgaacaatatggttgaggccctgctcagcaagcgagagattcgtgtgaat
>C33A11.1.3.exon10-C33A11.1.3.exon11
ctcatcaaggctggagcagatccaacgattgctgaaacttcaactggaaagacaattgtacatcat
>C33A11.1.3.exon11-C33A11.1.3.exon12
gctgtcgacaagatggacgtggaacttttagatttcttaaaaaccgttgtcaacgaagacacgttc
>R13A1.8.exon1-R13A1.8.exon2
ttatctgatccgagccaaaatcaaaatgttaagaactgtcacatgccaactggctcatcgtcaaat
>R13A1.8.exon2-R13A1.8.exon3
cacgggcagttgagagcgaaaagtgccagtacagacttttcatctcttcgttccacgtcatcaacg
>R13A1.8.exon3-R13A1.8.exon4
attcctagtgaggagaacttgattgataaagagagttgtgaagtggtggctgattcatggcgtctt
>R13A1.8.exon4-R13A1.8.exon5
aaatacggcgaaagacattatagaccagatattacaccacacatgactgaagaaaacgttcgagta
>R13A1.8.exon5-R13A1.8.exon6
caaatgtgccgagtcttggattgaacttatgagatatcttggccaaaaactacttgatggttttga
>F53C3.13b.1.exon1-F53C3.13b.1.exon2
tgctctgcgatttcctggtgctcacacttatcgcgattcccctgtacgtcttccacgaattcattc
>F53C3.13b.1.exon2-F53C3.13b.1.exon3
aagaagtgcgagaccgaattcaagacttatcacgtacgcaatcactccgtccatcgtctcgtcgtt
>F53C3.13b.1.exon3-F53C3.13b.1.exon4
gtgtggaccgtcgaatgagtttggattgattagaatggaccgtcctgacggagtgtcaaacgccaa
>F53C3.13b.1.exon4-F53C3.13b.1.exon5
cgtttccgaagtggatccggcgaatcagcgacttgtaggtaacgcccgttggcgccccgactcgat
>C06B3.13.exon1-C06B3.13.exon2
tgatgatttcagtgtacacttacaaacgaaaagatcaactgccagttgtctacatttatttaatga
>C06B3.13.exon2-C06B3.13.exon3
ttccttactttatgaaacggaaagcatatatgtggatgtacagtaatctaggagaatcttttacat
>C06B3.13.exon3-C06B3.13.exon4
aaaaaactttggtgttattgttttctcatagctatagttcttctttcaattttactaataccattc
>C06B3.13.exon4-C06B3.13.exon5
tacacttccgaatgtgaacctgacaatcatattgtaacatatataattgataactattcaagattg
>C06B3.13.exon5-C06B3.13.exon6
gaagaaagaaaatggaaaatccagcaatgaaaaaactgagaacacgtcagagccatgatagaacac
>C06B3.13.exon6-C06B3.13.exon7
gagataatggatacattaacggattttttcagtgattactttgatgctcttcccacattcacacaa
>M6.3.exon1-M6.3.exon2
caaccttagatcaaaagatggaaccaaataaaaaaatgtttaatggaactctcgactttaatccgt
>M6.3.exon2-M6.3.exon3
ctggtgctccaaatcaagttccgcttctgaacatgaatgtcaatcagacgatgggaaatatgtggg
>M6.3.exon3-M6.3.exon4
gtccccgcagaagaggaaaggaggacagataagattcaccaatgagcaaaccgatgcgttggagca
>M6.3.exon4-M6.3.exon5
cttgcaaagtctttgagcctcagcgagcgacaggttaaaacatggtttcaaaacagaagggcaaaa
>F54E2.1.exon1-F54E2.1.exon2
ttacgtgaaaacaatggacaatcagattaagagcctgaaagacctgagacactcaaggcaacatgc
>F54E2.1.exon2-F54E2.1.exon3
tcatatacgttacaacttccaagcaatcaacagatcaatcattccgagtctacagcgtggataaca
>F54E2.1.exon3-F54E2.1.exon4
ttcaaatccagtactagccaccgggaaattattatatataccaaccgtcgaaacgttcgcagttac
>F58G11.2.exon1-F58G11.2.exon2
acagctacggaagacgtgaggatgatcgttctcattctcgcgataaccacggtggaagccgctatg
>F58G11.2.exon2-F58G11.2.exon3
atatcaatcgaatagagattctgacagaagtatactcaccacgcgaccaccacaactacaacagcc
>F58G11.2.exon3-F58G11.2.exon4
acgcgaagctcagggagattcttaaacagaacgttaacggtaaaactctcaagacgataatttttg
>F58G11.2.exon4-F58G11.2.exon5
atccggaggaatgctagctcaaactttgcacggtgatcgatcccaagacatgcgtgaaaagttgat
>F58G11.2.exon5-F58G11.2.exon6
ttccagatttcttggacgcgatggcaaaatccagccgtggaaagagtggaactagcggttttggtc
>C42D4.13.exon1-C42D4.13.exon2
acatctggaaagttgagaagagttgtcgagaaggcaatctccaaggcgaccaaagaaggaattcaa
>C42D4.13.exon2-C42D4.13.exon3
ctcaccaattatgtacttttttgtcaagcggagaaattcaaaaatctgcaattttcgacggattcc
>C01B10.5b.2.exon1-C01B10.5b.2.exon2
gctgccaagccaaaggctccaaaggtcaagaagtattttttaaagattcaggcctcaccaaagaag
>C01B10.5b.2.exon2-C01B10.5b.2.exon3
aaatctccagccaagaaggccgcaccaaagaagaagtaaacaattcaaatcttcaaatcaaatctc
>Y56A3A.14.exon1-Y56A3A.14.exon2
aaagtctttgaaattaatgggcgtagtagaacatttatgtctatcaattctctcgaagaatatcaa
>F40F9.7b.4.exon1-F40F9.7b.4.exon2
cgatgttacccgtcaattatgcatcggctactcaaaaatgtcaacgttggcatccacttcatcagc
>F40F9.7b.4.exon2-F40F9.7b.4.exon3
gcaatggagcattttgcggagaagtttttacaggctgccgcagaagctactcaattcacatcttca
>F40F9.7b.4.exon3-F40F9.7b.4.exon4
ctctacgaggaagcttctaggaatatagccaaggaagacaaggatcgcgagttgatgcctcctcca
>C50F2.8.exon1-C50F2.8.exon2
aatggaaaggagcaggatgcggatagcacaaagagcaacggcacctcttcctcaaacaaagacggg
>C50F2.8.exon2-C50F2.8.exon3
aagactactgtagatgctgggcaactgacacaagttgaagttgagaaacacggaggccagttggta
>C50F2.8.exon3-C50F2.8.exon4
gtggaacccgctgggattcattgtgcgcctgcgaacttccaccgcgtccaagacacatatagctct
>C50F2.8.exon4-C50F2.8.exon5
tggctccacattatttttcaacaattgttccattaacctcacgagcccaacgacctggagaagtgg
>C50F2.8.exon5-C50F2.8.exon6
ggacgaatgtgtgtattggatgctgctcctcagagtgtaaattatttatataacgctgaattcatg
>C50F2.8.exon6-C50F2.8.exon7
tacacaacttgaggcggttcgaaggactcacaggactcaaggccaactccaatcaatttgtgacga
>C50F2.8.exon7-C50F2.8.exon8
tgttaataggaatattgatgttacattcaaacgattggttgactcgttggaaactcttcgctacga
>C09E7.10.exon1-C09E7.10.exon2
aataatgttacactagagaaggagaagccaaaacaaaaactaatcgacccatcaacatttataacc
>C09E7.10.exon2-C09E7.10.exon3
aactttcactgataaagataggtatacttatcgccaatcaaaatcctctcaactaatgtcattttc
>C09E7.10.exon3-C09E7.10.exon4
agaagcggcgcggctcagagagcttgtacatagatctgctctaataatggctggttcagcacatca
>C17H11.5.exon1-C17H11.5.exon2
ggtatgcccggaaaacgatgatggtgctattatagaattttcggttgcaatggaaacctgtagata
>C17H11.5.exon2-C17H11.5.exon3
catgaccatcaagtattggctcgactaccagagaatttccattgccgcaatgaaagtgtacgatag
>ZK265.1a.exon1-ZK265.1a.exon2
cgtacgtcttaaaataagtgcgttgtccgataaagctattccatcagctcaggattttgaaatttg
>ZK265.1a.exon2-ZK265.1a.exon3
tctacagcaaaaaattttggaccagtaaaacatgattataatataaaaaagagagttaccgtcggc
>ZK265.1a.exon3-ZK265.1a.exon4
agatatgattcatgattattttaagagaactggaaacataattcgccgatctgtacgtattccatt
>ZK265.1a.exon4-ZK265.1a.exon5
agcttttattgatcttcaggaacaatgtattagacacatgtctcatagtgtccgtagcaatgtatc
>ZK265.1a.exon5-ZK265.1a.exon6
gcattcaatccaaatttcgctagtgaagattcgtcatgtgtatatttctatcccggaattaaacaa
>ZK265.1a.exon6-ZK265.1a.exon7
agctgcagaagatggaaatgctgaggagatacggaggttcctgaaaattggtatggacagtaatct
>ZK265.1a.exon7-ZK265.1a.exon8
cacgaactattgaattcgccacaaatgactgccataaatgctcaaaacaaaggaggagcaacagct
>ZK265.1a.exon8-ZK265.1a.exon9
ctcgaattgcaaatcttcaaatctaaaatcaatgtggatacatctattggatcattcagtataaaa
>ZK265.1a.exon9-ZK265.1a.exon10
gttttgccctttttgtgtattcagagtcaatgtcacttcaacttcaaccagactccctaatagatg
>ZK265.1a.exon10-ZK265.1a.exon11
gcctatgctactgcaagaatggaaattgttacgaaagtggacaataacagttttgcgtggtccaca
>ZK265.1a.exon11-ZK265.1a.exon12
cagaacaatgcatggcagagatttcaagccttcatcaaaaaacttatcgaatttatatccacagta
>ZK265.1a.exon12-ZK265.1a.exon13
gataggcttaaagcacagcttagaaaaaatgagacgcagaacgatatgcagcttgaagcagagttt
>ZK265.1a.exon13-ZK265.1a.exon14
tcgtttttcgatgtggacgttttcacgaaaaagagcatgggaactgaacaaggattggttggagtg
>ZK265.1a.exon14-ZK265.1a.exon15
acggcgtcgaataaagaaagcaagactctcgagattgatgcgcaacgagtacgtgattcgtattac
>Y73B6BR.1a.exon1-Y73B6BR.1a.exon2
aatacgaatactaatacgaatactggatatgggactcaatctcaaaactatggaaacgcaaactcg
>Y73B6BR.1a.exon2-Y73B6BR.1a.exon3
caatccccattcggagcaaccagcaataatacgaactctaattcaaacaaaggagtaacaattcaa
>Y73B6BR.1a.exon3-Y73B6BR.1a.exon4
ctttgcattcacatttattgtttcatctccagatgaaagtgttcgttatcaaatcactgacttctt
>Y73B6BR.1a.exon4-Y73B6BR.1a.exon5
cagaattatgtgatgaacttgccatccaagccagctgccattgatgtattcgctcatcacttggga
>Y73B6BR.1a.exon5-Y73B6BR.1a.exon6
gagaacttatcaaggaaaacttttgggtaccagtttatccatgtcattttccatttcttgctctgg
>Y73B6BR.1a.exon6-Y73B6BR.1a.exon7
gatcatggaagtgtacttgatccaagtgaagcgggactcgttggaatgggatggagaacagcaact
>Y73B6BR.1a.exon7-Y73B6BR.1a.exon8
tctttgtgctcttgctctcttcacgtgtgtcagaagtcgccaagccccagctgaaaaagaaatgac
>Y73B6BR.1a.exon8-Y73B6BR.1a.exon9
tgatgccacctgcacaggatgctaaaccaattagatctgcaatgcgaaaaccatattctccagtaa
>F08F8.10b.exon1-F08F8.10b.exon2
aattatgaatccaaagagtccattttacaatttaattctcgagactggaatggaaagacagttgga
>F08F8.10b.exon2-F08F8.10b.exon3
gcgaagaataattacgtgagaaggatgacagtgcacaacccccgtttccttaagcttaccgaaaaa
>F08F8.10b.exon3-F08F8.10b.exon4
tactggtgaacaacacaaatatcagtatcttgggatgaacgacaacaaggcgcggaaaaaagcagc
>F08F8.10b.exon4-F08F8.10b.exon5
gattgggcgtagatcacaattagaacagaatagctatgcttctcaatactgtggccgttcagacta
>F08F8.10b.exon5-F08F8.10b.exon6
agtattatgacgatgatcatggagcacgcgaaggttcatcctcttggaatcggccggttgactccc
>F08F8.10b.exon6-F08F8.10b.exon7
actcccatcattatcaaggaaaaattaagcccgcattcccaaaaaagagtcgcggtgggaataaga
>C32H11.9.exon1-C32H11.9.exon2
ctatatggtgtattctaatcataaaatgatgatgctcaatgacaatgaccgtaacccattcatctt
>C32H11.9.exon2-C32H11.9.exon3
tatttctaacacaacctgcgttgccaaattgacaagctccaattataagaaacaactaccactcaa
>F48E3.1b.exon1-F48E3.1b.exon2
tacctgaagtctgaagaccatgatttgcaaaaaaatactgctattcacgctccacggtccaattcg
>F48E3.1b.exon2-F48E3.1b.exon3
tcgcgggaagatgaggatgatattttaataccggctgataataaagatcaacaatttgttgcagct
>F48E3.1b.exon3-F48E3.1b.exon4
tgctcttcggaatcatttatcacaaattttagcccaacgcccttcacactttcaataccacatcat
>F48E3.1b.exon4-F48E3.1b.exon5
gtcaaagactacaaaaacgtgtcacatatacaacatgagaagacggaaatcaaaaagcggaacaac
>F48E3.1b.exon5-F48E3.1b.exon6
gcttccgttatgatcatgtcattgtgactgaagacgaccttgacataggtaacgatttcttttcct
>F48E3.1b.exon6-F48E3.1b.exon7
aaaacaagttctcaactctgatgacactatttggtgtgtatctgcgtggaatgacaatggaggagg
>F48E3.1b.exon7-F48E3.1b.exon8
taacatgaagttagctggaaaagggtctagtggaggtatgttcaaagactatctcagcaaaattag
>F48E3.1b.exon8-F48E3.1b.exon9
atctacgacaagcgccttatagaacaaattgagaatgcacgacccatagacctgcagaacactact
>F48E3.1b.exon9-F48E3.1b.exon10
cactactgggatggagaaaacctacaattacaaaattgtgtacaagaacattcgagactggcatag
>F48E3.1b.exon10-F48E3.1b.exon11
gccgcccatttcaaattgatgacagacattcgaggaggaatgcagcgaacagcatactatggagtt
>F48E3.1b.exon11-F48E3.1b.exon12
tgaatttgaagcatattactgcaaaactaaaaaatatgctggaaaatgcgacccacacagtcccga
>F48E3.1b.exon12-F48E3.1b.exon13
atggaagaaacgattggatgattggggcgagatgtacaactgtcctgtgacgatacgggtgattgt
>F48E3.1b.exon13-F48E3.1b.exon14
ttcaagattctttgagatcttcgatacttccaccctgtacaatttttatctaaaattttcagttat
>K05G3.2.exon1-K05G3.2.exon2
tggaaacgcccaatatggaccaaacgacaatagatcgtattccccgcgggatgatcacaggagagg
>K05G3.2.exon2-K05G3.2.exon3
ccccgcgggatgatcacaggagaggaagcccagatagaaatgattcaagaaacgggtataataatg
>K05G3.2.exon3-K05G3.2.exon4
ttcaaatggggaagaatcacggagacggagccgatcgcccttgaggcacaatggaaatatgcaagc
>K05G3.2.exon4-K05G3.2.exon5
aaatttgcctgaaggaacatgtggagacgatatgcaaccttcttggcacattgggaatagacaggc
>K05G3.2.exon5-K05G3.2.exon6
cttcttggcacattgggaatagacaggcacaagatcaaagacgggattctcgtatggggagcaatg
>K05G3.2.exon6-K05G3.2.exon7
aaatacggatcaaagtttgcgtaggcaagaaatatcatgcacacctccgatgcgttacgaaaatag
>K05G3.2.exon7-K05G3.2.exon8
ctccgatgcgttacgaaaatagacatggaagtcaacatttccatgaaagacagcagcaaatgagtt
>K05G3.2.exon8-K05G3.2.exon9
aacagttgggcaatattgcaatggacaagttataacacccccaagtcgtgaggaaaggatgcgaga
>K05G3.2.exon9-K05G3.2.exon10
cacccccaagtcgtgaggaaaggatgcgagaactcaatggccaaaatcaaagacaaccaaggtgtt
>K05G3.2.exon10-K05G3.2.exon11
cggaaatttcaatggaacaagacccaatgatgcgacaagacctccaatgtccaatggaagcaaaaa
>K05G3.2.exon11-K05G3.2.exon12
tgtccaatggaagcaaaaagaaggcaaaagcatcgagacgtgacgattcgagcgatgatgatcttt
>K05G3.2.exon12-K05G3.2.exon13
gatcgtagtgtcaactaagaaagagcccgtaatgccagaacaacaaagtttatctttgactggaga
>C09B8.1.exon1-C09B8.1.exon2
ttgcacacttcatggattaaaactgttgcggatcaagttgaaagtgttgacccatcgttctttgtc
>C09B8.1.exon2-C09B8.1.exon3
gttgacatcgattatgaagctattgagtacacagctcttggagcattgtgctttataaaaagatcc
>C09B8.1.exon3-C09B8.1.exon4
atacatgcaaacaaggtggaaaattgaaaacaaagttttcgattttgttaacgcacatctctttca
>C09B8.1.exon4-C09B8.1.exon5
cacgacgaatctaacttggcccttattcatgagaacccacaactatacagccaaaaccggaaacga
>C09B8.1.exon5-C09B8.1.exon6
aattttaggctggactctcgttctttcttaaaccgcttaactgaacgtactgctcaacatccagtc
>C09B8.1.exon6-C09B8.1.exon7
ccgcagagaatcggatagcgatgatagtcaaaacagttgtgttctacggatcgaaaaaaagaaatt
>C09B8.1.exon7-C09B8.1.exon8
tttggaatggaaacttgtactggagatcataagccggtcatgctaacattcaacatctgacatggt
>C43E11.2a.exon1-C43E11.2a.exon2
aattgagcattcgaagaacacttttttcgaaaaagttttaaaattccaacatcaagagcaagaaga
>C43E11.2a.exon2-C43E11.2a.exon3
ttctgacaattgttgatttgaaaaatgtgcagggaatcggagagaatattgctctaaaattggaag
>C43E11.2a.exon3-C43E11.2a.exon4
cttctcacttgtcgaccttttgagcagccaactgtctatctaatcgcagacaatcgtgagcatcgc
>C43E11.2a.exon4-C43E11.2a.exon5
gctcaacataaaggagatgttgcttgcgaacaggccgtagcatcaactctttccaatggaggatat
>F37F2.2.exon1-F37F2.2.exon2
gcaaagcagggacgcaagatttcacagattttagccgtcgaaaatccgacttcagtggaaattcac
>F37F2.2.exon2-F37F2.2.exon3
acgatggaactgccaagcatgagcagaaaactagagacgaaatcttcaaaatggtggctgaaatga
>F37F2.2.exon3-F37F2.2.exon4
cgccgccgctggaaagaagaacaagaagaagaaaatttcaacaaaaaaaatcaaactttacaaaaa
>F38E1.9.exon1-F38E1.9.exon2
aagaactcctcatcaactttaattttttccatccaacatgccctaaagcagttcttagccggggac
>F38E1.9.exon2-F38E1.9.exon3
attttgaaaattcaagctgctcgcagtgcacagggaatctctgccgcttcccaacttcttgctcta
>F38E1.9.exon3-F38E1.9.exon4
accgccggaattcctattgttgttgtgtcaaaacttcttcaaatctctcaaaactatcgagctcaa
>T08B2.5f.exon1-T08B2.5f.exon2
gccgagatgaccgcagcagccgtcgtagaagagatcgaagtcactcgcgaagccgttcaccacctt
>T08B2.5f.exon2-T08B2.5f.exon3
cgacgacgctccagaagctacagcagagaaagggatagaaactcgcgtcgcgatgatcgccgcagc
>T08B2.5f.exon3-T08B2.5f.exon4
ttgaatatgccaaatgatgtggacaacacgaagataacactttcattgggaaaatgtggatacctt
>T08B2.5f.exon4-T08B2.5f.exon5
gaaactgcagaacagtggatgacggattacgagggatggttgactctggatgacggaagaactctg
>T08B2.5f.exon5-T08B2.5f.exon6
ggaaacaaaggggatgattggatttgtgctcattgctctatgaacaattttgtaaagcgtcaaacc
>T08B2.5f.exon6-T08B2.5f.exon7
gagcacatatggtcggaatgacaccttgcgacactcttctaattcgtggtcttcctgatggtatca
>T08B2.5f.exon7-T08B2.5f.exon8
ataaatcgcccattcgaattaaggataaagatgttcaagtttcctggtgtcgtgattcaatgtcaa
>T08B2.5f.exon8-T08B2.5f.exon9
ctgtggctaccggaagtctggctcaaggaaacatgactggagctgaaattgctgcagctgcccttt
>T08B2.5f.exon9-T08B2.5f.exon10
gtgcgccaagctagtcaacaagttggtcaaattatgactggattgcctgcacctgctgctaatatg
>T08B2.5f.exon10-T08B2.5f.exon11
cccagactccgaaaggacttttgccaagatacttaccacccaatccgcttacattcgctcatgatc
>T08B2.5f.exon11-T08B2.5f.exon12
aaggaattgaattgaaaaatgtattttctaatgagaaacagaaaagaatagcacagactgcagcac
>T08B2.5f.exon12-T08B2.5f.exon13
cggaaacatgttgaaaaaagtgatttgcatagaaacaatttggaagcgaagcgagccgaatgggga
>T08B2.5f.exon13-T08B2.5f.exon14
aagaaggacaaggagttggaaagcatgcacaaggtattgttaacccgattgaagctgaacgatttg
>Y75D11A.6.exon1-Y75D11A.6.exon2
actgtatgacgttgaagttgaatatgaaagaatcatgaatgcaagaagacgacgtttctag
>ZC239.12.exon1-ZC239.12.exon2
tttttcaaaacactgctggaaactgagattcctatccaaaaagacgactcaaattgcattttcata
>ZC239.12.exon2-ZC239.12.exon3
tgataaagaaatatttgtagtttgtagtttatatttcgatttcttctttcagccggttctagtgat
>ZC239.12.exon3-ZC239.12.exon4
agaagcaccacggaatgttggagatatatttcaaagaatccccatacgaaacaatccaacaaaatc
>H31G24.1.exon1-H31G24.1.exon2
accaggaccatcttgtcagcaagcaaatcactgtgcatccagctacgtgtctatacaagcttctgg
>C29E6.4.exon1-C29E6.4.exon2
cgacatattgatggacctgcgtttgtagcaaagattgacatggtcacttgctcatctcactgccgt
>C29E6.4.exon2-C29E6.4.exon3
gtctgcgagtttttccctgctactggaaataaggacaatataacaagatccttgaaaagcgaagaa
>C29E6.4.exon3-C29E6.4.exon4
gtgtatgtcattcggatttcatcatgatgccaaacgttgttcattctacaattcgacaaggagaga
>C29E6.4.exon4-C29E6.4.exon5
aaatggattactatgagaacaattgtgttcacccaacagcccgctgccctaatggaagaatcgagt
>C29E6.4.exon5-C29E6.4.exon6
aatgccggtcaattttactgtagaagtgtgcagttcgattccacttcgaacgaatgctttgtgtcc
>C29E6.4.exon6-C29E6.4.exon7
ttgtcaattctagtattataaaagaaataaccaatcaatcaacggaaaaatgtctgcaaaaatgca
>C29E6.4.exon7-C29E6.4.exon8
taaaacaaatgttgagaacgttcaagattgctggtccctctgtgtaaactctaaagttcactgcga
>C29E6.4.exon8-C29E6.4.exon9
tcatggatacaactatgacgagtagttccacacgatcccgtgcccacgctctcccaaatgccgaga
>C29E6.4.exon9-C29E6.4.exon10
atcaatataacttttgacttgacacaaaatactaaatacacaggtgtggtttatgcatcagaaaga
>C29E6.4.exon10-C29E6.4.exon11
aaacataattcttggtgtaatgccgtcgaacttaataacgaaatgtcaacaattataattatgtca
>C29E6.4.exon11-C29E6.4.exon12
tgatgcaaaagtgagcaaaggaattgtcgtgggaggtccatcaccagtaatgatcacaaagaaaag
>C29E6.4.exon12-C29E6.4.exon13
tcgatttgtgacgagaataagaaatgtccactgatggcatgtacttctccggcgaatagggaacgg
>F52F12.7.exon1-F52F12.7.exon2
cttgtctaattttattgtattctcttggatcggttatgagtgaaaaaacaaatccaaacctgacac
>F52F12.7.exon2-F52F12.7.exon3
gtgacggataaattagaaggagatgatgaaaagtacgcaactgctctaaaaacgtgtggtgaagtt
>F52F12.7.exon3-F52F12.7.exon4
[truncated: 62,615,742 more chars]
